# Supplementary material for: Transcriptome Profile Analysis of Strawberry Leaves Reveals Flowering Regulation under Blue Light Treatment
Source: Int J Genomics. 2021 Jun 12;2021:5572076. doi: 10.1155/2021/5572076 (PMC8216796; doi:10.1155/2021/5572076)
Supplement: Supplementary Materials — Figure S1: a PCA plot of samples from different treatments and replications. Figure S2: a Pearson correlation heatmap of samples from different treatments and replications. Figure S3: a pie chart illustrating the percentage of DEGs. Figure S4: a bubble chart visualizing the top 50 enriched GO terms in DEGs. Figure S5: a heatmap of gene expression involved in the light signaling pathway. Figure S6: a heatmap of gene expression which is involved in the circadian rhythm floral induction. Table S1: the expression levels and the function annotations of DEGs. Table S2: the list of top 50 enriched GO terms in DEGs. Table S3: the list of enriched KEGG pathways in DEGs. Table S4: the expression levels of genes involving in light perception and transduction. Table S5: the expression levels of genes involving in the circadian rhythm floral induction pathway. Table S6: the expression levels and annotations of BBX genes in DEGs. [file 5572076.f1.zip › Supplemental Files/TableS6.csv]

TranscriptID	TPMWL1	TPMWL2	TPMWL3	TPMBL1	TPMBL2	TPMBL3	log2FC	Pvalue	Padj	Uniref90_Annotation_Description	Taxonomy	GOMFID	GOBPID	GOCCID	TAIR-BLAST-HOMOLOGUE
MSTRG.2819.2	29.087725	24.647268	23.443005	2.204933	2.630365	3.093624	-3.333557942	4.57E-119	2.33E-114	Putative transcription factor interactor and regulator Znf-B family	Rosaceae TaxID 3745	GO:0008270	-	-	AT4G38960.1 | Symbols:BBX19
MSTRG.4709.1	29.577368	32.277035	26.704832	2.642332	3.04903	3.522956	-3.319673869	1.33E-135	1.35E-130	Putative transcription factor interactor and regulator Znf-B family	Rosaceae TaxID 3745	GO:0008270	-	-	AT4G38960.1 | Symbols:BBX19
MSTRG.6585.2	20.62566	24.608791	19.039486	1.877621	2.953801	3.410203	-3.021138809	3.24E-33	4.66E-30	Putative transcription factor interactor and regulator Znf-B family	Rosaceae TaxID 3745	GO:0008270	-	-	AT4G38960.1 | Symbols:BBX19
maker-Fvb4-2-augustus-gene-158.32-mRNA-1	141.503906	141.976425	113.152695	53.648865	57.270195	64.507805	-1.231984205	2.68E-33	3.91E-30	Putative transcription factor interactor and regulator Znf-B family	Rosoideae TaxID 171638	GO:0008270	-	-	AT1G06040.1 | Symbols:BBX24,STO
maker-Fvb4-3-augustus-gene-52.49-mRNA-1	8.061275	4.501431	3.686596	15.232231	16.307423	20.199457	1.626510858	1.52E-07	8.19E-06	zinc finger protein CONSTANS-LIKE 16	Fragaria vesca subsp. vesca TaxID 101020	-	-	-	AT1G25440.1 | Symbols:BBX15
maker-Fvb4-3-augustus-gene-80.43-mRNA-1	7.829302	4.255743	3.536173	13.561241	15.352353	19.510456	1.587304699	1.02E-06	4.47E-05	zinc finger protein CONSTANS-LIKE 16	Fragaria vesca subsp. vesca TaxID 101020	-	-	-	AT1G25440.1 | Symbols:BBX15
maker-Fvb4-3-snap-gene-221.64-mRNA-1	157.950958	144.797348	118.909027	67.772636	69.913795	77.310493	-1.024827644	2.83E-25	1.93E-22	Putative transcription factor interactor and regulator Znf-B family	Rosoideae TaxID 171638	GO:0008270	-	-	AT1G06040.1 | Symbols:BBX24,STO
MSTRG.31767.1	67.925896	60.667984	46.863827	26.76829	28.828604	32.822735	-1.040404174	3.13E-13	4.79E-11	Putative transcription factor interactor and regulator Znf-B family	Rosoideae TaxID 171638	GO:0008270	-	-	AT1G06040.1 | Symbols:BBX24,STO
maker-Fvb4-4-snap-gene-165.32-mRNA-1	229.437607	224.343765	177.38031	92.237167	105.438904	113.883392	-1.072632487	5.16E-20	2.04E-17	Putative transcription factor interactor and regulator Znf-B family	Rosoideae TaxID 171638	GO:0008270	-	-	AT1G06040.1 | Symbols:BBX24,STO
maker-Fvb5-1-augustus-gene-62.74-mRNA-1	54.965168	74.819351	37.374527	12.808982	15.189829	18.959837	-1.884942615	4.68E-11	5.12E-09	Putative transcription factor C2C2-CO-like family	Rosoideae TaxID 171638	GO:0008270	-	GO:0005634	AT1G25440.1 | Symbols:BBX15
maker-Fvb5-1-augustus-gene-77.70-mRNA-1	29.369686	41.955643	19.259527	6.586188	8.452721	10.237158	-1.894137882	4.46E-09	3.39E-07	Putative transcription factor C2C2-CO-like family	Rosoideae TaxID 171638	GO:0008270	-	GO:0005634	AT1G25440.1 | Symbols:BBX15
maker-Fvb5-2-augustus-gene-69.49-mRNA-1	83.480988	108.891853	68.004196	21.067924	24.948643	32.423866	-1.788849816	3.16E-14	5.47E-12	Putative transcription factor C2C2-CO-like family	Rosoideae TaxID 171638	GO:0008270	-	GO:0005634	AT1G25440.1 | Symbols:BBX15
MSTRG.40713.1	46.252277	57.552734	32.356182	12.120959	14.892469	19.334446	-1.609678288	1.22E-09	1.05E-07	Putative transcription factor C2C2-CO-like family	Rosoideae TaxID 171638	GO:0008270	-	GO:0005634	AT1G25440.1 | Symbols:BBX15
maker-Fvb5-4-augustus-gene-61.61-mRNA-1	52.520855	66.523163	38.696609	14.232923	16.136307	20.317379	-1.692629471	5.79E-13	8.55E-11	Putative transcription factor C2C2-CO-like family	Rosoideae TaxID 171638	GO:0008270	-	GO:0005634	AT1G25440.1 | Symbols:BBX15
maker-Fvb6-1-augustus-gene-48.60-mRNA-1	8.361546	11.792747	12.422633	52.000557	61.18861	37.36676	2.261012735	1.50E-21	6.93E-19	CO-like protein	Rosoideae TaxID 171638	GO:0008270	-	GO:0005634	AT5G15840.1 | Symbols:BBX1,CO,FG
maker-Fvb6-1-augustus-gene-58.64-mRNA-1	22.128017	22.207735	32.530849	2.108374	2.887062	2.386754	-3.445939806	5.63E-37	9.92E-34	zinc finger protein CONSTANS-LIKE 9-like	Fragaria vesca subsp. vesca TaxID 101020	-	-	-	AT5G54470.1 | Symbols:BBX29 | B-box domain protein 29
MSTRG.44167.2	4.764678	15.101276	4.827375	0.48302	0.118116	1.054799	-3.958865662	2.60E-06	0.000102163	zinc finger protein CONSTANS-LIKE 9-like	Fragaria vesca subsp. vesca TaxID 101020	-	-	-	AT5G54470.1 | Symbols:BBX29 | B-box domain protein 29
maker-Fvb6-2-augustus-gene-317.47-mRNA-1	4.020781	6.06882	5.084118	33.084469	47.261005	26.871992	2.87217376	1.45E-25	1.05E-22	CO-like protein	Rosoideae TaxID 171638	GO:0008270	-	GO:0005634	AT5G15840.1 | Symbols:BBX1,CO,FG
augustus_masked-Fvb6-2-processed-gene-327.10-mRNA-1	15.246569	22.419641	14.099652	1.263091	1.831597	2.083674	-3.377056669	6.41E-32	8.37E-29	zinc finger protein CONSTANS-LIKE 9-like	Fragaria vesca subsp. vesca TaxID 101020	-	-	-	AT5G54470.1 | Symbols:BBX29 | B-box domain protein 29
maker-Fvb6-3-augustus-gene-0.33-mRNA-1	1.795564	3.565686	3.034518	17.30196	25.536707	13.151202	2.785927501	2.36E-14	4.16E-12	CO-like protein	Rosoideae TaxID 171638	GO:0008270	-	GO:0005634	AT5G15840.1 | Symbols:BBX1,CO,FG
maker-Fvb6-3-augustus-gene-50.43-mRNA-1	4.287874	6.824046	5.734676	0.487219	0.851509	0.597048	-3.172587605	1.29E-20	5.47E-18	zinc finger protein CONSTANS-LIKE 9-like	Fragaria vesca subsp. vesca TaxID 101020	-	-	-	AT5G54470.1 | Symbols:BBX29 | B-box domain protein 29
snap_masked-Fvb6-4-processed-gene-318.22-mRNA-1	7.815834	15.279416	9.760224	0.654972	0.051866	0.898131	-4.408409492	2.38E-07	1.22E-05	zinc finger protein CONSTANS-LIKE 9-like	Fragaria vesca subsp. vesca TaxID 101020	-	-	-	AT5G54470.1 | Symbols:BBX29 | B-box domain protein 29
MSTRG.56022.2	4.96369	3.047249	7.449607	0.258106	0.37378	0.963043	-3.343945605	1.06E-07	5.94E-06	zinc finger protein CONSTANS-LIKE 9-like	Fragaria vesca subsp. vesca TaxID 101020	-	-	-	AT5G54470.1 | Symbols:BBX29 | B-box domain protein 29
