# Supplementary material for: Transcriptome Profile Analysis of Strawberry Leaves Reveals Flowering Regulation under Blue Light Treatment
Source: Int J Genomics. 2021 Jun 12;2021:5572076. doi: 10.1155/2021/5572076 (PMC8216796; doi:10.1155/2021/5572076)
Supplement: Supplementary Materials — Figure S1: a PCA plot of samples from different treatments and replications. Figure S2: a Pearson correlation heatmap of samples from different treatments and replications. Figure S3: a pie chart illustrating the percentage of DEGs. Figure S4: a bubble chart visualizing the top 50 enriched GO terms in DEGs. Figure S5: a heatmap of gene expression involved in the light signaling pathway. Figure S6: a heatmap of gene expression which is involved in the circadian rhythm floral induction. Table S1: the expression levels and the function annotations of DEGs. Table S2: the list of top 50 enriched GO terms in DEGs. Table S3: the list of enriched KEGG pathways in DEGs. Table S4: the expression levels of genes involving in light perception and transduction. Table S5: the expression levels of genes involving in the circadian rhythm floral induction pathway. Table S6: the expression levels and annotations of BBX genes in DEGs. [file 5572076.f1.zip › Supplemental Files/TableS5.csv]

	TranscriptID	X	TPMWL1	TPMWL2	TPMWL3	TPMBL1	TPMBL2	TPMBL3	log2FC	pvalue	padj	DescriptionUniref	UnirefNumber	DescriptionSwissprot	SwissprotNumber	Taxonomy	GOMFID	GOBPID	GOCCID
1	MSTRG.55819.2	488	0	0	0	35.875351	0	34.653042	13.65971741	0.000471583	0.00756896	Putative transcription factor interactor and regulator Znf-B family	Q9SSE5	Zinc finger protein CONSTANS-LIKE 9	UniRef90_A0A2P6S1A1	Rosoideae TaxID 171638	GO:0008270	-	-
2	maker-Fvb6-1-augustus-gene-48.60-mRNA-1	829	8.361546	11.792747	12.422633	52.000557	61.18861	37.36676	2.261012735	1.5e-21	6.93e-19	CO-like protein	Q96502	Zinc finger protein CONSTANS-LIKE 2	UniRef90_I3QIJ9	Rosoideae TaxID 171638	GO:0008270	-	GO:0005634
3	maker-Fvb6-3-augustus-gene-72.41-mRNA-1	880	3.896713	3.319894	1.740852	10.503909	18.563099	21.672461	2.451970313	2.63e-10	2.56e-08	Putative transcription factor interactor and regulator Znf-B family	Q9SSE5	Zinc finger protein CONSTANS-LIKE 9	UniRef90_A0A2P6S1A1	Rosoideae TaxID 171638	GO:0008270	-	-
4	maker-Fvb6-3-augustus-gene-0.33-mRNA-1	1046	1.795564	3.565686	3.034518	17.30196	25.536707	13.151202	2.785927501	2.36e-14	4.16e-12	CO-like protein	Q96502	Zinc finger protein CONSTANS-LIKE 2	UniRef90_I3QIJ9	Rosoideae TaxID 171638	GO:0008270	-	GO:0005634
5	maker-Fvb7-4-augustus-gene-83.25-mRNA-1	2141	0.001	0.024023	0.019112	1.82978	2.180209	0	6.202697425	0.000858878	0.01203717	probable lysine-specific demethylase ELF6	Q6BDA0	Probable lysine-specific demethylase ELF6	UniRef90_UPI0002C36F0D	Fragaria vesca subsp. vesca TaxID 101020	GO:0051213]---[GO:0003700]---[GO:0032452]---[GO:0034647]---[GO:0046872]---[GO:0003676	GO:0006338]---[GO:0033169]---[GO:0048579]---[GO:0048577]---[GO:0006355]---[GO:0009741]---[GO:0009826	GO:0035097]---[GO:0005634
6	maker-Fvb6-2-augustus-gene-317.47-mRNA-1	3927	4.020781	6.06882	5.084118	33.084469	47.261005	26.871992	2.87217376	1.45e-25	1.05e-22	CO-like protein	Q96502	Zinc finger protein CONSTANS-LIKE 2	UniRef90_I3QIJ9	Rosoideae TaxID 171638	GO:0008270	-	GO:0005634
7	MSTRG.50807.1	4082	0	0	0	25.089069	23.252184	12.616623	13.49506753	2.78e-27	2.36e-24	Putative transcription factor interactor and regulator Znf-B family	Q9SSE5	Zinc finger protein CONSTANS-LIKE 9	UniRef90_A0A2P6S1A1	Rosoideae TaxID 171638	GO:0008270	-	-
8	MSTRG.44373.1	4457	8.211301	5.480114	3.049262	35.659859	52.947182	33.90316	2.838317339	2.55e-13	3.95e-11	Putative transcription factor interactor and regulator Znf-B family	Q9SSE5	Zinc finger protein CONSTANS-LIKE 9	UniRef90_A0A2P6S1A1	Rosoideae TaxID 171638	GO:0008270	-	-
9	snap_masked-Fvb2-1-processed-gene-128.12-mRNA-1	4496	0	0.065347	0.066019	0.400344	0.319308	0.277871	2.655753255	0.001189544	0.015351978	zinc finger protein KNUCKLES-like	Q9FKA9	Protein LATE FLOWERING	UniRef90_UPI0002C36A6D	Fragaria vesca subsp. vesca TaxID 101020	-	-	-
10	maker-Fvb6-2-augustus-gene-348.38-mRNA-1	5136	4.486879	4.245079	2.54726	30.604097	32.630787	27.421373	2.962525851	7.88e-39	1.64e-35	Putative transcription factor interactor and regulator Znf-B family	Q9SSE5	Zinc finger protein CONSTANS-LIKE 9	UniRef90_A0A2P6S1A1	Rosoideae TaxID 171638	GO:0008270	-	-
11	augustus_masked-Fvb6-1-processed-gene-24.11-mRNA-1	483	0.011044	0	0.003743	0.069262	0.11773	0.113425	3.55997203	0.003205587	0.032276004	actin-related protein 4-like	Q84M92	Actin-related protein 4	UniRef90_UPI0002C35919	Fragaria vesca subsp. vesca TaxID 101020	-	-	-
12	MSTRG.64658.4	890	0	13.996398	2.037564	0	0	0	-12.72401595	0.001126526	0.014760716	Putative transcription factor MYB-HB-like family	Q6R0H1	Protein LHY	UniRef90_A0A2P6SIW1	Rosoideae TaxID 171638	GO:0003677	-	GO:0005634
13	MSTRG.59781.3	1195	25.248808	25.883749	18.14467	1.229835	1.834091	1.242447	-4.05350766	5.67e-67	5.79e-63	Putative transcription factor MYB-HB-like family	Q6R0H1	Protein LHY	UniRef90_A0A2P6SIW1	Rosoideae TaxID 171638	GO:0003677	-	GO:0005634
14	MSTRG.14952.4	1330	0	14.661489	12.257442	0	0	0	-13.20043376	0.000727975	0.010625829	protein GIGANTEA isoform X2	Q9SQI2	Protein GIGANTEA	UniRef90_UPI000D08C9F8	Rosa chinensis TaxID 74649	-	GO:0030154]---[GO:0007623]---[GO:0009908]---[GO:0048578]---[GO:0009585]---[GO:0042752]---[GO:0048586]---[GO:0006355]---[GO:0009637]---[GO:0009409]---[GO:0010218]---[GO:0042542]---[GO:0080167]---[GO:0010378	GO:0005737]---[GO:0005654]---[GO:0005634
15	MSTRG.57550.6	3068	2.175944	1.264901	0.635289	0	0	0	-7.105842962	5.84e-07	2.73e-05	Putative transcription factor MYB-HB-like family	Q6R0H1	Protein LHY	UniRef90_A0A2P6SIW1	Rosoideae TaxID 171638	GO:0003677	-	GO:0005634
16	MSTRG.18739.3	3445	5.572172	5.830863	0	0	0	0	-11.92753764	0.002266045	0.024937817	mediator of RNA polymerase II transcription subunit 16	F4JGZ1	Mediator of RNA polymerase II transcription subunit 16	UniRef90_UPI0005C8BE20	Fragaria vesca subsp. vesca TaxID 101020	-	GO:0032922]---[GO:1901672]---[GO:1902066]---[GO:0010104]---[GO:2000022]---[GO:0048586]---[GO:2001009]---[GO:0006355]---[GO:0006970]---[GO:0048364	GO:0016592]---[GO:0005634
17	MSTRG.64658.6	6652	0	8.351933	1.038954	0	0	0	-11.92443668	0.002272048	0.024985054	Putative transcription factor MYB-HB-like family	P92973	Protein CCA1	UniRef90_A0A2P6SIW1	Rosoideae TaxID 171638	GO:0003677	-	GO:0005634
18	maker-Fvb4-3-augustus-gene-20.38-mRNA-1	229	14.969369	12.451628	5.830336	28.260069	29.071083	24.407511	1.262740572	0.000257587	0.004731931	Putative PAS domain F-box domain kelch-type beta propeller	Q9C9W9	Adagio protein 3	UniRef90_A0A2P6R3R5	Rosoideae TaxID 171638	GO:0009881	GO:0007623]---[GO:0009908]---[GO:0009911]---[GO:0016567]---[GO:0018298]---[GO:0010468]---[GO:0006355]---[GO:0009637	GO:0005829]---[GO:0005634]---[GO:0019005
19	MSTRG.64656.1	240	31.860519	16.045509	22.621941	1.869118	1.409695	2.777731	-3.596207074	5.96e-22	2.9e-19	Putative transcription factor MYB-HB-like family	Q6R0H1	Protein LHY	UniRef90_A0A2P6SIW1	Rosoideae TaxID 171638	GO:0003677	-	GO:0005634
20	MSTRG.65592.4	303	3.698183	17.5501	13.545699	99.079292	100.141319	66.551598	2.862917525	1.02e-06	4.47e-05	Chalcone synthase	Q9AU11	Polyketide synthase 1	UniRef90_Q8L5N6	Pentapetalae TaxID 1437201	GO:0016210]---[GO:0042803	GO:0009813	-
21	maker-Fvb7-1-snap-gene-229.58-mRNA-1	677	4.199983	38.455261	8.713028	0.781378	1.032073	3.615529	-3.320513518	0.000331412	0.005763746	Putative transcription factor MYB-HB-like family	Q6R0H1	Protein LHY	UniRef90_A0A2P6SIW1	Rosoideae TaxID 171638	GO:0003677	-	GO:0005634
22	maker-Fvb7-1-snap-gene-284.76-mRNA-1	703	0.521749	1.168489	0.73349	3.114808	2.372015	2.420802	1.641044901	3.5e-05	0.000933963	WD repeat-containing protein RUP2	Q9FFA7	WD repeat-containing protein RUP2	UniRef90_UPI0005C9E629	Fragaria vesca subsp. vesca TaxID 101020	-	-	-
23	MSTRG.63697.1	801	3.746809	12.71464	12.930056	50.387318	57.782291	31.183527	2.171297337	0.000100301	0.002225472	CHS2 protein (Fragment)	Q9AU11	Polyketide synthase 1	UniRef90_A0A0C5DC01	Prunus avium TaxID 42229	GO:0016210]---[GO:0042803	GO:0009813	-
24	MSTRG.56381.3	849	18.901533	90.719376	81.337479	331.517303	314.072296	297.540741	2.225897355	0.000156815	0.003208313	Chalcone synthase	Q9AU11	Polyketide synthase 1	UniRef90_Q8L5N6	Pentapetalae TaxID 1437201	GO:0016210]---[GO:0042803	GO:0009813	-
25	augustus_masked-Fvb7-2-processed-gene-311.0-mRNA-1	868	0.845145	1.742545	0.983765	3.45566	3.482508	2.269835	1.303605238	0.001743817	0.020512838	WD repeat-containing protein RUP2	Q9FFA7	WD repeat-containing protein RUP2	UniRef90_UPI0005C9E629	Fragaria vesca subsp. vesca TaxID 101020	-	-	-
26	MSTRG.63696.3	904	1.994887	11.394289	10.596177	44.766846	64.593307	26.456863	2.42717244	0.000539151	0.008410346	Chalcone synthase	Q9AU11	Polyketide synthase 1	UniRef90_Q8L5N6	Pentapetalae TaxID 1437201	GO:0016210]---[GO:0042803	GO:0009813	-
27	MSTRG.57550.5	962	12.243593	5.779209	12.387497	0.859061	0.55915	1.173285	-3.604905611	6.6e-15	1.28e-12	Putative transcription factor MYB-HB-like family	Q6R0H1	Protein LHY	UniRef90_A0A2P6SIW1	Rosoideae TaxID 171638	GO:0003677	-	GO:0005634
28	maker-Fvb2-1-augustus-gene-212.68-mRNA-1	1023	3.668162	2.535639	1.263489	8.675281	6.897241	8.366406	1.644106294	1.54e-05	0.000468965	protein EARLY FLOWERING 3	O82804	Protein EARLY FLOWERING 3	UniRef90_UPI0002C322B2	Fragaria vesca subsp. vesca TaxID 101020	-	-	-
29	maker-Fvb7-2-snap-gene-137.51-mRNA-1	1125	1.623448	1.927109	1.426842	0.171672	0.111482	0.350412	-3.008078801	2.34e-11	2.69e-09	Putative transcription factor MYB-HB-like family	Q6R0H1	Protein LHY	UniRef90_A0A2P6SIW1	Rosoideae TaxID 171638	GO:0003677	-	GO:0005634
30	MSTRG.65592.1	1298	2.709635	8.383339	10.570287	57.139931	26.191172	28.351593	2.287555208	0.000155066	0.003180214	Chalcone synthase	Q9AU11	Polyketide synthase 1	UniRef90_Q8L5N6	Pentapetalae TaxID 1437201	GO:0016210]---[GO:0042803	GO:0009813	-
31	maker-Fvb5-3-snap-gene-199.53-mRNA-1	1600	0	0	0	3.065962	2.76254	0	9.841447123	0.001078226	0.014283383	Uncharacterized protein	Q689G9	Two-component response regulator-like PRR1	UniRef90_M5WWG1	Prunus persica TaxID 3760	-	GO:0000160	GO:0005634
32	maker-Fvb7-2-snap-gene-10.38-mRNA-1	1620	2.523426	12.915646	14.704405	69.995636	56.589176	45.153671	2.429047261	0.000202031	0.003909863	Chalcone synthase	Q9AU11	Polyketide synthase 1	UniRef90_Q8L5N6	Pentapetalae TaxID 1437201	GO:0016210]---[GO:0042803	GO:0009813	-
33	MSTRG.65593.1	1769	0.41285	5.020139	3.296273	20.712837	23.425795	13.192364	2.628294251	0.001573633	0.019002238	Chalcone synthase (Fragment)	B0LDU6	Polyketide synthase 5	UniRef90_E3U3P2	Fragaria chiloensis TaxID 101007	GO:0016747	GO:0009058	-
34	MSTRG.63696.6	1933	10.680747	41.834015	46.02459	218.409271	189.547638	126.304817	2.362705684	6.87e-05	0.001631168	Chalcone synthase	Q9AU11	Polyketide synthase 1	UniRef90_Q8L5N6	Pentapetalae TaxID 1437201	GO:0016210]---[GO:0042803	GO:0009813	-
35	MSTRG.62772.4	1960	26.976645	129.752304	85.603539	0	0	0	-16.00317404	3.72e-31	4.47e-28	Putative transcription factor MYB-HB-like family	Q6R0H1	Protein LHY	UniRef90_A0A2P6SIW1	Rosoideae TaxID 171638	GO:0003677	-	GO:0005634
36	MSTRG.40554.1	2212	2.209536	1.689043	3.498842	8.467662	7.7883	7.284878	1.59383854	2.72e-05	0.000756121	Putative response regulator and transcription factor RR-A-type family	Q9LKL2	Two-component response regulator-like APRR1	UniRef90_A0A2P6P2T0	Rosoideae TaxID 171638	-	GO:0000160	GO:0005634
37	maker-Fvb5-1-augustus-gene-91.48-mRNA-1	2389	7.693609	5.185308	3.302816	20.149994	27.435457	21.553101	2.057028523	1.13e-10	1.15e-08	Putative response regulator and transcription factor RR-A-type family	Q9LKL2	Two-component response regulator-like APRR1	UniRef90_A0A2P6P2T0	Rosoideae TaxID 171638	-	GO:0000160	GO:0005634
38	augustus_masked-Fvb6-2-processed-gene-183.0-mRNA-1	2480	1.540331	0.908426	0.850182	0	0	0	-9.802491315	5.64e-15	1.1e-12	Putative response regulator and transcription factor RR-A-type family	Q93WK5	Two-component response regulator-like APRR7	UniRef90_A0A2P6RAH6	Rosoideae TaxID 171638	-	GO:0000160	GO:0005634
39	maker-Fvb7-3-snap-gene-239.34-mRNA-1	2797	1.870113	13.609468	10.090415	49.704746	105.024414	30.826344	2.791453603	0.000376728	0.006357094	Chalcone synthase	Q9AU11	Polyketide synthase 1	UniRef90_Q8L5N6	Pentapetalae TaxID 1437201	GO:0016210]---[GO:0042803	GO:0009813	-
40	MSTRG.60316.3	2833	8.668791	11.988008	2.688805	0	0	0	-12.48692324	8.06e-20	3.13e-17	Putative transcription factor MYB-HB-like family	Q6R0H1	Protein LHY	UniRef90_A0A2P6SIW1	Rosoideae TaxID 171638	GO:0003677	-	GO:0005634
41	maker-Fvb7-1-augustus-gene-300.57-mRNA-1	3237	0	0	0.13461	2.608568	0.261266	10.837659	6.461566733	0.00115202	0.015006072	Putative response regulator and transcription factor RR-A-type family	Q689G6	Two-component response regulator-like PRR95	UniRef90_A0A2P6SPH9	Rosoideae TaxID 171638	-	GO:0000160	GO:0005634
42	MSTRG.56383.1	3565	0	1.531849	0.188158	24.898643	28.251116	12.871736	5.134898353	4.57e-05	0.001163084	Chalcone synthase (Fragment)	B0LDU6	Polyketide synthase 5	UniRef90_E3U3P2	Fragaria chiloensis TaxID 101007	GO:0016747	GO:0009058	-
43	MSTRG.35297.2	3585	1.456741	0.635554	0.494541	9.355778	5.646674	4.000731	2.851881329	8.22e-08	4.74e-06	Putative response regulator and transcription factor RR-A-type family	Q9LKL2	Two-component response regulator-like APRR1	UniRef90_A0A2P6P2T0	Rosoideae TaxID 171638	-	GO:0000160	GO:0005634
44	MSTRG.64656.7	3590	128.128082	126.990341	91.841339	8.804023	12.710815	14.314772	-3.329669422	1.61e-51	6.84e-48	Putative transcription factor MYB-HB-like family	Q6R0H1	Protein LHY	UniRef90_A0A2P6SIW1	Rosoideae TaxID 171638	GO:0003677	-	GO:0005634
45	MSTRG.64656.3	3591	10.818489	3.878958	2.721951	0.754533	0.087394	0.055916	-4.257782219	9.14e-05	0.002063012	protein LHY-like isoform X2	Q6R0H1	Protein LHY	UniRef90_UPI000B77C08E	Hevea brasiliensis TaxID 3981	-	-	-
46	MSTRG.64656.2	3592	26.660473	7.587927	18.137987	1.168977	0.495785	0.370903	-4.708441634	1.05e-12	1.5e-10	protein LHY-like isoform X2	Q6R0H1	Protein LHY	UniRef90_UPI000B77C08E	Hevea brasiliensis TaxID 3981	-	-	-
47	maker-Fvb2-3-augustus-gene-68.52-mRNA-1	3782	1.610409	2.314355	2.222942	6.540504	8.02488	7.731794	1.791653709	5.29e-17	1.32e-14	protein EARLY FLOWERING 3	O82804	Protein EARLY FLOWERING 3	UniRef90_UPI0002C322B2	Fragaria vesca subsp. vesca TaxID 101020	-	-	-
48	MSTRG.46146.3	4000	2.133882	6.221323	2.623158	10.776859	17.184904	11.691901	1.798101368	0.00017542	0.003499317	Putative response regulator and transcription factor RR-A-type family	Q93WK5	Two-component response regulator-like APRR7	UniRef90_A0A2P6RAH6	Rosoideae TaxID 171638	-	GO:0000160	GO:0005634
49	MSTRG.57550.2	4515	20.99048	25.500032	16.387213	2.38332	3.672445	6.259969	-2.4152927	1.58e-10	1.58e-08	Putative transcription factor MYB-HB-like family	Q6R0H1	Protein LHY	UniRef90_A0A2P6SIW1	Rosoideae TaxID 171638	GO:0003677	-	GO:0005634
50	MSTRG.58841.1	4586	2.237289	12.349308	11.313709	50.033829	59.056782	34.674297	2.389303631	0.000419535	0.006912747	Putative ovule protein	Q9AU11	Polyketide synthase 1	UniRef90_A0A0V0H4K5	Solanum chacoense TaxID 4108	GO:0016210]---[GO:0042803	GO:0009813	-
51	maker-Fvb7-3-snap-gene-94.42-mRNA-1	4660	1.39957	2.688312	4.121538	0.053089	0.026827	0.008255	-6.433374778	2.39e-18	7.52e-16	Putative transcription factor MYB-HB-like family	Q6R0H1	Protein LHY	UniRef90_A0A2P6SIW1	Rosoideae TaxID 171638	GO:0003677	-	GO:0005634
52	augustus_masked-Fvb7-2-processed-gene-274.2-mRNA-1	4957	0.845145	1.679038	0.921326	3.325718	3.448049	2.222403	1.323862018	0.001450528	0.017852046	WD repeat-containing protein RUP2	Q9FFA7	WD repeat-containing protein RUP2	UniRef90_UPI0005C9E629	Fragaria vesca subsp. vesca TaxID 101020	-	-	-
53	maker-Fvb4-1-augustus-gene-185.40-mRNA-1	5165	12.385725	8.042632	4.024373	19.215525	23.112371	14.995708	1.200381136	0.004304972	0.04005286	Putative PAS domain F-box domain kelch-type beta propeller	Q9C9W9	Adagio protein 3	UniRef90_A0A2P6R3R5	Rosoideae TaxID 171638	GO:0009881	GO:0007623]---[GO:0009908]---[GO:0009911]---[GO:0016567]---[GO:0018298]---[GO:0010468]---[GO:0006355]---[GO:0009637	GO:0005829]---[GO:0005634]---[GO:0019005
54	MSTRG.37953.2	5304	10.411744	7.969627	8.06795	20.380642	19.460882	20.148142	1.128804705	3.64e-23	2.08e-20	Putative response regulator and transcription factor RR-A-type family	Q9LKL2	Two-component response regulator-like APRR1	UniRef90_A0A2P6P2T0	Rosoideae TaxID 171638	-	GO:0000160	GO:0005634
55	MSTRG.58840.1	5311	1.114747	4.858929	5.698243	36.811565	36.422661	19.889828	2.908411762	1.42e-05	0.000436437	Chalcone synthase 1	Q9AU09	Polyketide synthase 3	UniRef90_W8QI55	Phyllanthus emblica TaxID 296036	GO:0016210]---[GO:0042803	GO:0009813	-
56	maker-Fvb2-2-snap-gene-5.86-mRNA-1	5527	0	0	0	0.107599	0.02329	0.074132	5.402567625	0.000890993	0.012369193	casein kinase II subunit alpha-like	Q08467	Casein kinase II subunit alpha-1	UniRef90_UPI0002C33ED2	Fragaria vesca subsp. vesca TaxID 101020	GO:0005524]---[GO:0016301]---[GO:0004674	GO:0042752	GO:0005730]---[GO:0005634]---[GO:0005956
57	MSTRG.10203.4	6045	0	0	0	2.994766	0	3.509582	10.73189983	0.000309268	0.005467987	protein EARLY FLOWERING 3	O82804	Protein EARLY FLOWERING 3	UniRef90_UPI0002C322B2	Fragaria vesca subsp. vesca TaxID 101020	-	-	-
58	MSTRG.56382.1	6110	1.992549	8.376158	7.447283	41.479401	57.909706	26.370394	2.741861903	1.15e-05	0.000363275	Chalcone synthase (Fragment)	Q9AU11	Polyketide synthase 1	UniRef90_T1NXM7	Prunus TaxID 3754	GO:0016210]---[GO:0042803	GO:0009813	-
59	MSTRG.60316.6	6159	19.554441	8.166676	18.694248	0	0	0	-13.44128508	4.69e-26	3.58e-23	Putative transcription factor MYB-HB-like family	Q6R0H1	Protein LHY	UniRef90_A0A2P6SIW1	Rosoideae TaxID 171638	GO:0003677	-	GO:0005634
60	MSTRG.33392.2	6345	0.001356	0	0.073201	2.750517	3.427783	8.954234	7.429573842	3.68e-09	2.86e-07	Phytochrome	P34094	Phytochrome B	UniRef90_J7MDP2	Rosaceae TaxID 3745	GO:0000155]---[GO:0009881]---[GO:0042803	GO:0009584]---[GO:0018298]---[GO:0017006]---[GO:0009585]---[GO:0006355	-
61	MSTRG.58839.3	6567	5.782874	21.628502	22.298512	41.89872	225.776001	96.407516	2.793887718	0.000220476	0.004187681	Chalcone synthase	Q9AU11	Polyketide synthase 1	UniRef90_Q8L5N6	Pentapetalae TaxID 1437201	GO:0016210]---[GO:0042803	GO:0009813	-
62	MSTRG.64656.6	6598	9.751199	24.733667	6.658971	0.901676	4.138687	2.231426	-2.540763234	0.000534837	0.008364752	Putative transcription factor MYB-HB-like family	Q6R0H1	Protein LHY	UniRef90_A0A2P6SIW1	Rosoideae TaxID 171638	GO:0003677	-	GO:0005634
63	maker-Fvb7-4-snap-gene-214.35-mRNA-1	6663	7.540716	47.987415	41.704426	181.444717	241.979156	125.944786	2.424171226	0.000491473	0.007821403	Chalcone synthase	Q9AU11	Polyketide synthase 1	UniRef90_Q8L5N6	Pentapetalae TaxID 1437201	GO:0016210]---[GO:0042803	GO:0009813	-
64	maker-Fvb4-2-augustus-gene-18.64-mRNA-1	6703	12.78612	9.292359	5.010879	21.144079	19.060535	17.639013	1.059134348	0.001573073	0.019002028	Putative PAS domain F-box domain kelch-type beta propeller	Q9C9W9	Adagio protein 3	UniRef90_A0A2P6R3R5	Rosoideae TaxID 171638	GO:0009881	GO:0007623]---[GO:0009908]---[GO:0009911]---[GO:0016567]---[GO:0018298]---[GO:0010468]---[GO:0006355]---[GO:0009637	GO:0005829]---[GO:0005634]---[GO:0019005
65	MSTRG.52392.1	6755	15.467575	12.625532	11.319006	25.761082	29.216774	29.069162	1.04035217	7.65e-19	2.6e-16	Putative response regulator and transcription factor RR-A-type family	Q93WK5	Two-component response regulator-like APRR7	UniRef90_A0A2P6RAH6	Rosoideae TaxID 171638	-	GO:0000160	GO:0005634
66	MSTRG.28651.4	6775	0.510456	0.894775	1.496522	3.11706	4.049818	4.318869	1.881292282	0.000125203	0.002675713	transcription factor HY5-like isoform X1	Q8W191	Transcription factor HY5-like	UniRef90_UPI000D08B953	Rosoideae TaxID 171638	-	-	-
