# Supplementary material for: Transcriptome Profile Analysis of Strawberry Leaves Reveals Flowering Regulation under Blue Light Treatment
Source: Int J Genomics. 2021 Jun 12;2021:5572076. doi: 10.1155/2021/5572076 (PMC8216796; doi:10.1155/2021/5572076)
Supplement: Supplementary Materials — Figure S1: a PCA plot of samples from different treatments and replications. Figure S2: a Pearson correlation heatmap of samples from different treatments and replications. Figure S3: a pie chart illustrating the percentage of DEGs. Figure S4: a bubble chart visualizing the top 50 enriched GO terms in DEGs. Figure S5: a heatmap of gene expression involved in the light signaling pathway. Figure S6: a heatmap of gene expression which is involved in the circadian rhythm floral induction. Table S1: the expression levels and the function annotations of DEGs. Table S2: the list of top 50 enriched GO terms in DEGs. Table S3: the list of enriched KEGG pathways in DEGs. Table S4: the expression levels of genes involving in light perception and transduction. Table S5: the expression levels of genes involving in the circadian rhythm floral induction pathway. Table S6: the expression levels and annotations of BBX genes in DEGs. [file 5572076.f1.zip › Supplemental Files/TableS4.csv]

	TranscriptID	X	TPMWL1	TPMWL2	TPMWL3	TPMBL1	TPMBL2	TPMBL3	log2FC	pvalue	padj	DescriptionUniref	UnirefNumber	DescriptionSwissprot	SwissprotNumber	Taxonomy	GOMFID	GOBPID	GOCCID
1	snap_masked-Fvb5-3-processed-gene-198.35-mRNA-1	156	3.917854	0.421025	1.552963	0	0.214704	0.115498	-4.088175837	0.00198725	0.022612798	Expansin	Q9C554	Expansin-A1	UniRef90_A0A2P6P2P8	Rosoideae TaxID 171638	-	GO:0009664	GO:0005618]---[GO:0005576]---[GO:0016020
2	maker-Fvb5-3-augustus-gene-189.52-mRNA-1	269	12.597345	6.606143	6.699147	2.651532	2.484169	2.206059	-1.859063562	2.53e-09	2.03e-07	Putative response regulator and transcription factor RR-A-type family	Q9SB04	Two-component response regulator ARR5	UniRef90_A0A2P6P288	Rosoideae TaxID 171638	-	GO:0000160	-
3	maker-Fvb7-2-augustus-gene-282.43-mRNA-1	635	11.905229	10.379788	7.349253	3.01528	4.704545	4.350347	-1.343978255	6.57e-08	3.86e-06	Putative RNA polymerase sigma-70 like domain-containing protein	Q9ZNX9	RNA polymerase sigma factor sigE chloroplastic/mitochondrial	UniRef90_A0A2P6SNX6	Rosoideae TaxID 171638	GO:0003677]---[GO:0003700]---[GO:0016987	GO:0071483]---[GO:0071472]---[GO:0009658]---[GO:0006352]---[GO:0009553]---[GO:0010207]---[GO:0045893]---[GO:2001141]---[GO:0010218]---[GO:0010114	GO:0009507]---[GO:0005739
4	maker-Fvb3-4-augustus-gene-264.34-mRNA-1	711	0	0	0.048755	0.405862	0.420216	0.303012	4.275676484	7.83e-05	0.001820463	Putative gibberellin 2-beta-dioxygenase	Q9XG83	Gibberellin 2-beta-dioxygenase	UniRef90_A0A2P6Q5L1	Rosoideae TaxID 171638	GO:0045543]---[GO:0046872	-	-
5	MSTRG.15897.2	972	0	0	0	4.769813	7.458884	3.825191	11.67412798	1.54e-20	6.42e-18	probable LRR receptor-like serine/threonine-protein kinase At1g56140	Q93WC4	Auxin-responsive protein IAA29	UniRef90_UPI0005C86188	Fragaria vesca subsp. vesca TaxID 101020	-	-	-
6	snap_masked-Fvb6-4-processed-gene-244.15-mRNA-1	1031	17.557247	45.728268	25.66202	5.239476	11.795881	8.097249	-1.880551128	0.000297779	0.00531729	Chlorophyll a-b binding protein chloroplastic	P10707	Chlorophyll a-b binding protein 1D (Fragment)	UniRef90_B9EXX3	Oryza sativa subsp. japonica TaxID 39947	GO:0016168]---[GO:0046872	GO:0009768]---[GO:0018298]---[GO:0009416	GO:0009941]---[GO:0009535]---[GO:0016021]---[GO:0009522]---[GO:0009523]---[GO:0010287
7	MSTRG.21026.1	1043	0.503193	1.030297	0.537116	4.471157	4.550463	4.261362	2.617839539	1.21e-13	1.94e-11	Putative ( )-abscisic acid 8'-hydroxylase	O81077	Abscisic acid 8'-hydroxylase 2	UniRef90_A0A2P6QJ20	Rosoideae TaxID 171638	GO:0010295]---[GO:0020037]---[GO:0005506	-	GO:0016021
8	MSTRG.50756.1	1050	1004.726929	1819.317505	1245.141357	602.991699	568.953125	612.208862	-1.250534664	2.63e-06	0.000103099	Chlorophyll a-b binding protein 2.1 chloroplastic	P12062	Chlorophyll a-b binding protein 37 chloroplastic	UniRef90_Q9SHR7	Eukaryota TaxID 2759	GO:0016168]---[GO:0046872	GO:0009765]---[GO:0018298	GO:0009535]---[GO:0016021]---[GO:0009522]---[GO:0009523
9	MSTRG.15396.3	1111	3.473155	3.723462	2.49872	0.166491	0.082234	0	-5.254901971	1.77e-07	9.39e-06	transcription factor PIF1	Q10CH5	Transcription factor PHYTOCHROME INTERACTING FACTOR-LIKE 13	UniRef90_UPI0005C88880	Fragaria vesca subsp. vesca TaxID 101020	-	-	-
10	maker-Fvb7-1-augustus-gene-294.33-mRNA-1	1117	12.485196	11.998398	7.126454	4.532982	5.7385	4.96435	-1.097368658	5.53e-06	0.000194349	Putative RNA polymerase sigma-70 like domain-containing protein	Q9ZNX9	RNA polymerase sigma factor sigE chloroplastic/mitochondrial	UniRef90_A0A2P6SNX6	Rosoideae TaxID 171638	GO:0003677]---[GO:0003700]---[GO:0016987	GO:0071483]---[GO:0071472]---[GO:0009658]---[GO:0006352]---[GO:0009553]---[GO:0010207]---[GO:0045893]---[GO:2001141]---[GO:0010218]---[GO:0010114	GO:0009507]---[GO:0005739
11	MSTRG.64689.2	1269	0	0	0	0	206.508118	218.874725	27.72660094	1.27e-12	1.79e-10	Chlorophyll a-b binding protein chloroplastic	P12360	Chlorophyll a-b binding protein 6A chloroplastic	UniRef90_A0A1J7GEL3	Lupinus angustifolius TaxID 3871	GO:0016168	GO:0009765]---[GO:0018298	GO:0009535]---[GO:0016021]---[GO:0009522]---[GO:0009523
12	maker-Fvb4-1-augustus-gene-172.44-mRNA-1	1322	416.697876	253.769638	216.765991	181.285904	122.80629	112.471619	-1.128186698	0.000524066	0.008225267	Expansin	Q9C554	Expansin-A1	UniRef90_Q84UK5	fabids TaxID 91835	-	GO:0009664	GO:0005618]---[GO:0005576]---[GO:0016020]---[GO:0016021
13	maker-Fvb5-2-augustus-gene-90.59-mRNA-1	1467	12.973247	8.391232	11.199524	5.151294	3.018843	3.599767	-1.520591431	4.99e-07	2.36e-05	Putative response regulator and transcription factor RR-A-type family	Q9SB04	Two-component response regulator ARR5	UniRef90_A0A2P6P288	Rosoideae TaxID 171638	-	GO:0000160	-
14	maker-Fvb7-4-augustus-gene-14.55-mRNA-1	1794	19.179277	13.854909	9.783671	2.863506	3.151113	1.930301	-2.463763938	1.59e-14	2.89e-12	Putative RNA polymerase sigma-70 like domain-containing protein	Q9ZNX9	RNA polymerase sigma factor sigE chloroplastic/mitochondrial	UniRef90_A0A2P6SNX6	Rosoideae TaxID 171638	GO:0003677]---[GO:0003700]---[GO:0016987	GO:0071483]---[GO:0071472]---[GO:0009658]---[GO:0006352]---[GO:0009553]---[GO:0010207]---[GO:0045893]---[GO:2001141]---[GO:0010218]---[GO:0010114	GO:0009507]---[GO:0005739
15	augustus_masked-Fvb5-1-processed-gene-94.1-mRNA-1	1803	0.57158	0.445165	0.943194	1.679736	1.986376	2.05944	1.443761946	0.000217304	0.004143138	protein PHYTOCHROME KINASE SUBSTRATE 3	Q8GXS8	Protein PHYTOCHROME KINASE SUBSTRATE 3	UniRef90_UPI0002C2F082	Fragaria vesca subsp. vesca TaxID 101020	-	-	-
16	MSTRG.49819.2	1980	0.34853	1.654712	2.243357	0.295068	0.12138	0.081276	-3.016237971	0.001412757	0.017503151	Chlorophyll a-b binding protein chloroplastic	P27518	Chlorophyll a-b binding protein 151 chloroplastic	UniRef90_D0F1Q5	Jatropha curcas TaxID 180498	GO:0016168	GO:0009765]---[GO:0018298	GO:0009535]---[GO:0016021]---[GO:0009522]---[GO:0009523
17	augustus_masked-Fvb3-4-processed-gene-55.5-mRNA-1	1995	2163.928467	4095.584717	3223.73584	943.15564	942.081787	1059.460815	-1.753736197	7.11e-10	6.33e-08	chlorophyll a-b binding protein of LHCII type 1-like	P27495	Chlorophyll a-b binding protein 40 chloroplastic	UniRef90_UPI00051118A2	Pyrus x bretschneideri TaxID 225117	GO:0016168]---[GO:0046872	GO:0009765]---[GO:0018298	GO:0009535]---[GO:0016021]---[GO:0009522]---[GO:0009523
18	MSTRG.50878.1	2112	16.044931	14.980178	12.423589	8.229614	5.187734	4.8488	-1.296672174	1.04e-06	4.56e-05	Putative transcription factor bHLH family	Q8W2F3	Transcription factor PIF4	UniRef90_A0A2P6S0J7	Rosoideae TaxID 171638	GO:0046983	GO:0006355	-
19	MSTRG.55715.1	2142	321.939789	41.633305	7.293828	1.012994	5.937747	7.902936	-4.645323236	0.000161069	0.003275715	Chlorophyll a-b binding protein chloroplastic	P27495	Chlorophyll a-b binding protein 40 chloroplastic	UniRef90_O04687	Pentapetalae TaxID 1437201	GO:0016168]---[GO:0046872	GO:0009765]---[GO:0018298	GO:0009535]---[GO:0016021]---[GO:0009522]---[GO:0009523
20	augustus_masked-Fvb6-1-processed-gene-135.0-mRNA-1	2199	5.540859	11.538213	6.637192	1.137469	1.814831	3.135676	-2.023099159	7.51e-05	0.001757736	Chlorophyll a-b binding protein chloroplastic	P27495	Chlorophyll a-b binding protein 40 chloroplastic	UniRef90_O64447	cellular organisms TaxID 131567	GO:0016168]---[GO:0046872	GO:0009765]---[GO:0018298	GO:0009535]---[GO:0016021]---[GO:0009522]---[GO:0009523
21	MSTRG.13263.2	2532	0.244662	0.366827	0.758031	1.678826	2.779391	2.779086	2.294023147	3.18e-05	0.000860523	probable LRR receptor-like serine/threonine-protein kinase At1g56140	Q93WC4	Auxin-responsive protein IAA29	UniRef90_UPI0005C86188	Fragaria vesca subsp. vesca TaxID 101020	-	-	-
22	augustus_masked-Fvb5-2-processed-gene-83.9-mRNA-1	2575	1.147427	0.615483	1.16865	2.461869	2.347049	3.560341	1.435384587	0.000113245	0.00246136	protein PHYTOCHROME KINASE SUBSTRATE 3	Q8GXS8	Protein PHYTOCHROME KINASE SUBSTRATE 3	UniRef90_UPI0002C2F082	Fragaria vesca subsp. vesca TaxID 101020	-	-	-
23	MSTRG.50761.2	2590	7.769617	18.880394	17.059673	4.31298	5.956627	4.629981	-1.622421415	7.65e-05	0.001784299	light-harvesting complex I LH35 proteins-like	P12062	Chlorophyll a-b binding protein 37 chloroplastic	UniRef90_UPI000E6F84BB	Papaver somniferum TaxID 3469	-	-	-
24	augustus_masked-Fvb3-3-processed-gene-246.10-mRNA-1	2650	1553.411621	2666.540771	2118.816162	579.718262	531.470825	615.68103	-1.940741596	7.2e-15	1.39e-12	chlorophyll a-b binding protein of LHCII type 1-like	P27495	Chlorophyll a-b binding protein 40 chloroplastic	UniRef90_UPI00051118A2	Pyrus x bretschneideri TaxID 225117	GO:0016168]---[GO:0046872	GO:0009765]---[GO:0018298	GO:0009535]---[GO:0016021]---[GO:0009522]---[GO:0009523
25	maker-Fvb4-1-augustus-gene-193.32-mRNA-1	2714	20.29261	13.421576	10.838675	6.726747	4.312757	2.296889	-1.769957106	0.000174035	0.003477122	Putative response regulator and transcription factor RR-A-type family	Q9ZWS9	Two-component response regulator ARR3	UniRef90_A0A2P6R483	Rosoideae TaxID 171638	-	GO:0000160	-
26	MSTRG.44466.2	2931	6.600335	8.285152	6.97025	3.171981	2.149997	4.794619	-1.17781458	0.000265445	0.004845788	Putative transcription factor bHLH family	Q8W2F3	Transcription factor PIF4	UniRef90_A0A2P6S0J7	Rosoideae TaxID 171638	GO:0046983	GO:0006355	-
27	MSTRG.44466.4	2932	6.394683	4.876603	5.294356	1.423624	2.391673	2.107588	-1.537367122	2.83e-10	2.74e-08	Putative transcription factor bHLH family	Q8W2F3	Transcription factor PIF4	UniRef90_A0A2P6S0J7	Rosoideae TaxID 171638	GO:0046983	GO:0006355	-
28	MSTRG.44466.5	2933	13.259871	7.200935	13.379363	3.172293	5.346464	4.461555	-1.444216985	3.39e-05	0.000908964	Putative transcription factor bHLH family	Q8W2F3	Transcription factor PIF4	UniRef90_A0A2P6S0J7	Rosoideae TaxID 171638	GO:0046983	GO:0006355	-
29	maker-Fvb7-2-augustus-gene-319.38-mRNA-1	3008	16.498449	13.345188	9.474898	5.338166	5.755869	5.898462	-1.255273138	3.79e-10	3.54e-08	Putative RNA polymerase sigma-70 like domain-containing protein	Q9ZNX9	RNA polymerase sigma factor sigE chloroplastic/mitochondrial	UniRef90_A0A2P6SNX6	Rosoideae TaxID 171638	GO:0003677]---[GO:0003700]---[GO:0016987	GO:0071483]---[GO:0071472]---[GO:0009658]---[GO:0006352]---[GO:0009553]---[GO:0010207]---[GO:0045893]---[GO:2001141]---[GO:0010218]---[GO:0010114	GO:0009507]---[GO:0005739
30	MSTRG.8651.1	3067	5.982697	6.53084	7.11364	2.715082	3.009277	3.073384	-1.220339267	8.95e-16	1.97e-13	transcription factor PIF1	Q8GZM7	Transcription factor PIF1	UniRef90_UPI0005C88880	Fragaria vesca subsp. vesca TaxID 101020	-	-	-
31	MSTRG.49929.1	3173	15.714016	11.669699	11.446776	5.76151	2.887616	0.657143	-2.089806759	0.003861724	0.036989936	Putative transcription factor bHLH family	Q8W2F3	Transcription factor PIF4	UniRef90_A0A2P6S0J7	Rosoideae TaxID 171638	GO:0046983	GO:0006355	-
32	MSTRG.49929.2	3174	8.641637	7.453261	9.096315	2.885691	1.522018	1.987864	-2.032393844	4.01e-12	5.26e-10	Putative transcription factor bHLH family	Q8W2F3	Transcription factor PIF4	UniRef90_A0A2P6S0J7	Rosoideae TaxID 171638	GO:0046983	GO:0006355	-
33	maker-Fvb6-1-augustus-gene-72.45-mRNA-1	3325	2146.006592	3483.761475	2853.800049	726.126526	629.394226	717.800598	-2.09638027	5.72e-19	1.97e-16	Chlorophyll a-b binding protein chloroplastic	P12062	Chlorophyll a-b binding protein 37 chloroplastic	UniRef90_A0A2H3Z9Q1	Phoenix dactylifera TaxID 42345	GO:0016168]---[GO:0046872	GO:0009765]---[GO:0018298	GO:0009535]---[GO:0016021]---[GO:0009522]---[GO:0009523
34	maker-Fvb7-4-augustus-gene-79.35-mRNA-1	3742	659.860168	1052.115723	845.113647	518.095825	320.871399	281.572052	-1.245906785	0.000271687	0.004933288	Chlorophyll a-b binding protein chloroplastic	P12360	Chlorophyll a-b binding protein 6A chloroplastic	UniRef90_A0A1R3HM76	Corchorus capsularis TaxID 210143	GO:0016168]---[GO:0019904	GO:0009768]---[GO:0018298]---[GO:0009637]---[GO:0009409]---[GO:0010218]---[GO:0009644]---[GO:0009645]---[GO:0010114	GO:0009941]---[GO:0009535]---[GO:0016021]---[GO:0009522]---[GO:0009523]---[GO:0010287
35	snap_masked-Fvb4-4-processed-gene-255.19-mRNA-1	3920	0.333662	0.24211	0.116314	0.922516	0.691195	0.494226	1.570698575	0.003497361	0.034369809	Putative 9-cis-epoxycarotenoid dioxygenase	Q9LRM7	9-cis-epoxycarotenoid dioxygenase NCED6 chloroplastic	UniRef90_A0A2P6QS16	Rosoideae TaxID 171638	GO:0045549]---[GO:0010436]---[GO:0046872	GO:0009688]---[GO:0016121]---[GO:0010114]---[GO:0009639	GO:0009507]---[GO:0009570]---[GO:0009535
36	maker-Fvb6-3-augustus-gene-68.36-mRNA-1	3976	2.73076	11.820806	10.509077	1.803153	1.934637	1.776984	-2.259061539	0.000103206	0.002277052	Chlorophyll a-b binding protein 4 chloroplastic	P12062	Chlorophyll a-b binding protein 37 chloroplastic	UniRef90_P14278	cellular organisms TaxID 131567	GO:0016168]---[GO:0046872	GO:0009765]---[GO:0018298	GO:0009535]---[GO:0016021]---[GO:0009522]---[GO:0009523
37	maker-Fvb7-3-augustus-gene-71.36-mRNA-1	4106	1.503547	1.053528	0.51945	0.331108	0.429136	0.139221	-1.766451722	0.004926961	0.044073911	expansin-A4-like	O48818	Expansin-A4	UniRef90_UPI0002C34352	Fragaria vesca subsp. vesca TaxID 101020	-	-	-
38	maker-Fvb6-2-snap-gene-50.22-mRNA-1	4147	0.116769	0.055512	0.053958	0.477248	0.353516	0.294147	2.108154531	0.000257561	0.004731931	Gibberellin 3-oxidase	O24648	Gibberellin 3-beta-dioxygenase 1	UniRef90_Q1AE44	Fragaria TaxID 3746	GO:0046872]---[GO:0016491	-	-
39	maker-Fvb1-1-augustus-gene-45.22-mRNA-1	4234	9.333074	8.410317	3.383696	18.672564	14.303137	13.852682	1.114599235	0.004640404	0.042231519	RNA polymerase sigma factor	O22056	RNA polymerase sigma factor sigB	UniRef90_A0A2P6RGZ9	Rosoideae TaxID 171638	GO:0003677]---[GO:0003700]---[GO:0016987	GO:0071482]---[GO:0009658]---[GO:0006352]---[GO:2001141]---[GO:0010114]---[GO:0006399	GO:0009507
40	snap_masked-Fvb5-1-processed-gene-92.23-mRNA-1	4251	6.470258	2.011817	4.585211	0.943622	0.316282	0.6173	-2.835626375	3.58e-06	0.000134014	Expansin	Q9C554	Expansin-A1	UniRef90_A0A2P6P2P8	Rosoideae TaxID 171638	-	GO:0009664	GO:0005618]---[GO:0005576]---[GO:0016020
41	maker-Fvb4-2-augustus-gene-10.53-mRNA-1	4389	28.217787	21.220306	16.469919	7.677826	6.377336	4.135344	-1.893190202	4.64e-09	3.52e-07	Putative response regulator and transcription factor RR-A-type family	Q9ZWS9	Two-component response regulator ARR3	UniRef90_A0A2P6R483	Rosoideae TaxID 171638	-	GO:0000160	-
42	maker-Fvb6-2-snap-gene-345.61-mRNA-1	4477	0.480101	1.148582	1.079335	0	0	0	-7.959571913	6.94e-09	5.09e-07	Chlorophyll a-b binding protein chloroplastic	P14278	Chlorophyll a-b binding protein 4 chloroplastic	UniRef90_D0F1Q5	Jatropha curcas TaxID 180498	GO:0016168]---[GO:0046872	GO:0009768]---[GO:0018298]---[GO:0009416	GO:0009941]---[GO:0009535]---[GO:0016021]---[GO:0009522]---[GO:0009523]---[GO:0010287
43	snap_masked-Fvb2-2-processed-gene-80.23-mRNA-1	4519	5.961773	7.907514	5.244735	2.428466	2.48482	3.281778	-1.278617786	7.94e-09	5.75e-07	transcription factor PIF1	Q10CH5	Transcription factor PHYTOCHROME INTERACTING FACTOR-LIKE 13	UniRef90_UPI0005C88880	Fragaria vesca subsp. vesca TaxID 101020	-	-	-
44	maker-Fvb5-1-augustus-gene-99.65-mRNA-1	4521	45.173237	33.210938	23.433836	8.22747	5.660959	7.387887	-2.300002456	6.62e-17	1.65e-14	Putative response regulator and transcription factor RR-A-type family	Q9SB04	Two-component response regulator ARR5	UniRef90_A0A2P6P288	Rosoideae TaxID 171638	-	GO:0000160	-
45	MSTRG.17180.2	4817	0.032338	0.254435	0.192162	6.113547	4.690429	4.025335	4.81831641	9.81e-15	1.86e-12	Putative ( )-abscisic acid 8'-hydroxylase	O81077	Abscisic acid 8'-hydroxylase 2	UniRef90_A0A2P6QJ20	Rosoideae TaxID 171638	GO:0010295]---[GO:0020037]---[GO:0005506]---[GO:0004497	GO:0046345]---[GO:0009687]---[GO:0055114]---[GO:0048838]---[GO:0010114]---[GO:0009639]---[GO:0016125	GO:0016021
46	MSTRG.44500.1	4820	129.884964	181.561783	159.07843	26.791199	57.331352	48.644566	-1.890159078	1.35e-08	9.31e-07	Chlorophyll a-b binding protein chloroplastic	P27495	Chlorophyll a-b binding protein 40 chloroplastic	UniRef90_O04687	Pentapetalae TaxID 1437201	GO:0016168]---[GO:0046872	GO:0009765]---[GO:0018298	GO:0009535]---[GO:0016021]---[GO:0009522]---[GO:0009523
47	maker-Fvb7-3-augustus-gene-26.39-mRNA-1	4864	26.491671	23.686562	15.010039	8.247211	9.823474	8.474595	-1.339897275	2.06e-09	1.68e-07	Putative RNA polymerase sigma-70 like domain-containing protein	Q9ZNX9	RNA polymerase sigma factor sigE chloroplastic/mitochondrial	UniRef90_A0A2P6SNX6	Rosoideae TaxID 171638	GO:0003677]---[GO:0003700]---[GO:0016987	GO:0071483]---[GO:0071472]---[GO:0009658]---[GO:0006352]---[GO:0009553]---[GO:0010207]---[GO:0045893]---[GO:2001141]---[GO:0010218]---[GO:0010114	GO:0009507]---[GO:0005739
48	maker-Fvb4-3-snap-gene-12.74-mRNA-1	4874	34.202404	26.572428	25.385723	12.123246	11.064844	9.566876	-1.443189279	8.55e-18	2.47e-15	Putative response regulator and transcription factor RR-A-type family	Q9ZWS9	Two-component response regulator ARR3	UniRef90_A0A2P6R483	Rosoideae TaxID 171638	-	GO:0000160	-
49	augustus_masked-Fvb6-4-processed-gene-301.3-mRNA-1	4982	1773.784302	3255.428223	2348.282471	656.036987	623.673035	669.031372	-1.983129969	1.31e-13	2.11e-11	Chlorophyll a-b binding protein 2.2 chloroplastic	P12062	Chlorophyll a-b binding protein 37 chloroplastic	UniRef90_Q9S7J7	rosids TaxID 71275	GO:0016168]---[GO:0046872	GO:0009765]---[GO:0018298	GO:0009535]---[GO:0016021]---[GO:0009522]---[GO:0009523
50	maker-Fvb6-3-augustus-gene-68.35-mRNA-1	5039	3.724084	12.993156	10.917486	1.455082	1.776159	1.673773	-2.566556104	1.22e-06	5.29e-05	light-harvesting complex I LH35 proteins-like	P12062	Chlorophyll a-b binding protein 37 chloroplastic	UniRef90_UPI000E6F84BB	Papaver somniferum TaxID 3469	GO:0016168]---[GO:0046872	GO:0009765]---[GO:0018298	GO:0009535]---[GO:0016021]---[GO:0009522]---[GO:0009523
51	maker-Fvb4-4-snap-gene-12.68-mRNA-1	5345	26.548311	17.53183	17.687206	9.423503	7.866016	5.063741	-1.506697887	2.03e-06	8.22e-05	Putative response regulator and transcription factor RR-A-type family	Q9ZWS9	Two-component response regulator ARR3	UniRef90_A0A2P6R483	Rosoideae TaxID 171638	-	GO:0000160	-
52	MSTRG.13544.1	5582	2.358378	0.133739	5.029149	0.04916	0.121386	0.00575	-5.215648522	8.03e-05	0.001858754	ABC transporter I family member 21-like	Q9XF19	ABC transporter I family member 21	UniRef90_UPI0002C33C12	Fragaria vesca subsp. vesca TaxID 101020	-	-	-
53	snap_masked-Fvb7-2-processed-gene-214.23-mRNA-1	5590	3.047104	4.740156	2.577507	0.656109	0.778369	0.538704	-2.427014201	3.38e-11	3.79e-09	Chlorophyll a-b binding protein chloroplastic	P12360	Chlorophyll a-b binding protein 6A chloroplastic	UniRef90_A0A1R3HM76	Corchorus capsularis TaxID 210143	GO:0016168]---[GO:0019904	GO:0009768]---[GO:0018298]---[GO:0009637]---[GO:0009409]---[GO:0010218]---[GO:0009644]---[GO:0009645]---[GO:0010114	GO:0009941]---[GO:0009535]---[GO:0016021]---[GO:0009522]---[GO:0009523]---[GO:0010287
54	maker-Fvb7-4-augustus-gene-14.44-mRNA-1	5710	4.06125	3.064829	2.101295	0.737874	0.786908	1.251055	-1.778209659	4.03e-07	1.96e-05	MYB-like transcription factor ETC3	Q9ZNX9	RNA polymerase sigma factor sigE chloroplastic/mitochondrial	UniRef90_UPI0002C33C3B	Fragaria vesca subsp. vesca TaxID 101020	-	-	-
55	MSTRG.50878.6	5783	18.14328	15.458577	29.508614	5.764276	7.369843	12.786771	-1.367821073	0.001018805	0.013669919	Putative transcription factor bHLH family	Q8W2F3	Transcription factor PIF4	UniRef90_A0A2P6S0J7	Rosoideae TaxID 171638	GO:0046983	GO:0006355	-
56	snap_masked-Fvb4-4-processed-gene-32.28-mRNA-1	5826	609.416809	357.255768	307.294128	212.128677	172.634903	151.615829	-1.285850611	2.09e-05	0.000607604	Expansin	Q9C554	Expansin-A1	UniRef90_Q84UK5	fabids TaxID 91835	-	GO:0009664	GO:0005618]---[GO:0005576]---[GO:0016020]---[GO:0016021
57	MSTRG.47299.1	5918	22.648405	66.40229	35.630219	0.852208	3.184736	1.847498	-4.462287678	1.5e-13	2.4e-11	Chlorophyll a-b binding protein chloroplastic	P10049	Chlorophyll a-b binding protein type I chloroplastic	UniRef90_A0A0D3EQX2	Poaceae TaxID 4479	GO:0016168	GO:0009765]---[GO:0018298	GO:0009535]---[GO:0016021]---[GO:0009522]---[GO:0009523
58	maker-Fvb6-1-augustus-gene-85.44-mRNA-1	5930	6.174733	6.473944	5.170021	3.118786	2.559109	1.426127	-1.37038283	6.44e-05	0.00154486	Putative transcription factor bHLH family	Q8W2F3	Transcription factor PIF4	UniRef90_A0A2P6S0J7	Rosoideae TaxID 171638	GO:0046983	GO:0006355	-
59	MSTRG.50912.1	6179	85.361633	160.621048	180.60141	42.258366	76.663864	76.903595	-1.20231305	0.003137155	0.031764816	Chlorophyll a-b binding protein chloroplastic	P27495	Chlorophyll a-b binding protein 40 chloroplastic	UniRef90_O04687	Pentapetalae TaxID 1437201	GO:0016168]---[GO:0046872	GO:0009765]---[GO:0018298	GO:0009535]---[GO:0016021]---[GO:0009522]---[GO:0009523
60	maker-Fvb6-2-snap-gene-345.75-mRNA-1	6322	1426.395874	2463.998535	1845.907715	508.360413	454.528442	512.689453	-2.021488488	7.51e-16	1.66e-13	light-harvesting complex I LH35 proteins-like	P12062	Chlorophyll a-b binding protein 37 chloroplastic	UniRef90_UPI000E6F84BB	Papaver somniferum TaxID 3469	-	-	-
61	MSTRG.33392.2	6345	0.001356	0	0.073201	2.750517	3.427783	8.954234	7.429573842	3.68e-09	2.86e-07	Phytochrome	P34094	Phytochrome B	UniRef90_J7MDP2	Rosaceae TaxID 3745	GO:0000155]---[GO:0009881]---[GO:0042803	GO:0009584]---[GO:0018298]---[GO:0017006]---[GO:0009585]---[GO:0006355	-
62	augustus_masked-Fvb6-1-processed-gene-350.8-mRNA-1	6382	0.337099	0.446646	0.478579	0.065651	0.027856	0.104714	-2.616826552	0.000933056	0.012803523	protein LIGHT-DEPENDENT SHORT HYPOCOTYLS 1	Q6NNI3	Protein LIGHT-DEPENDENT SHORT HYPOCOTYLS 1	UniRef90_UPI0002C2F804	Fragaria vesca subsp. vesca TaxID 101020	-	-	-
63	snap_masked-Fvb6-4-processed-gene-244.14-mRNA-1	6503	16.223764	43.185894	23.796127	6.389537	6.589039	10.26646	-1.896946612	7.93e-05	0.001840495	Chlorophyll a-b binding protein chloroplastic	P09755	Chlorophyll a-b binding protein 2 chloroplastic	UniRef90_A0A287W5U5	Hordeum vulgare subsp. vulgare TaxID 112509	GO:0016168	GO:0009765]---[GO:0018298	GO:0009535]---[GO:0016021]---[GO:0009522]---[GO:0009523
64	snap_masked-Fvb6-3-processed-gene-68.23-mRNA-1	6548	17.634884	29.714596	14.789469	4.630185	4.345403	8.349673	-1.902775005	1.57e-06	6.52e-05	Chlorophyll a-b binding protein 2.2 chloroplastic	P27518	Chlorophyll a-b binding protein 151 chloroplastic	UniRef90_Q9S7J7	rosids TaxID 71275	GO:0016168]---[GO:0046872	GO:0009765]---[GO:0018298	GO:0009535]---[GO:0016021]---[GO:0009522]---[GO:0009523
65	maker-Fvb3-1-augustus-gene-57.19-mRNA-1	6599	0.605607	2.168592	0.525167	4.331233	5.616278	5.050414	2.131737311	0.000618044	0.009349815	Putative ( )-abscisic acid 8'-hydroxylase	O81077	Abscisic acid 8'-hydroxylase 2	UniRef90_A0A2P6QJ20	Rosoideae TaxID 171638	GO:0010295]---[GO:0020037]---[GO:0005506]---[GO:0004497	GO:0046345]---[GO:0009687]---[GO:0055114]---[GO:0048838]---[GO:0010114]---[GO:0009639]---[GO:0016125	GO:0016021
66	augustus_masked-Fvb6-2-processed-gene-359.8-mRNA-1	6683	194.923065	650.741638	321.664307	106.220947	97.065834	124.063393	-1.89906486	4.2e-05	0.001081582	Chlorophyll a-b binding protein chloroplastic	P27495	Chlorophyll a-b binding protein 40 chloroplastic	UniRef90_A4F3R3	Mesangiospermae TaxID 1437183	GO:0016168]---[GO:0046872	GO:0009765]---[GO:0018298	GO:0009535]---[GO:0016021]---[GO:0009522]---[GO:0009523
67	maker-Fvb3-4-snap-gene-59.48-mRNA-1	6768	0.360172	1.262678	0.348332	9.166797	7.227104	6.457911	3.472856987	2.22e-09	1.8e-07	Putative ( )-abscisic acid 8'-hydroxylase	O81077	Abscisic acid 8'-hydroxylase 2	UniRef90_A0A2P6QJ20	Rosoideae TaxID 171638	GO:0010295]---[GO:0020037]---[GO:0005506]---[GO:0004497	GO:0046345]---[GO:0009687]---[GO:0055114]---[GO:0048838]---[GO:0010114]---[GO:0009639]---[GO:0016125	GO:0016021
68	maker-Fvb3-1-augustus-gene-31.30-mRNA-1	224	13.305256	7.951561	19.080568	8.206769	5.027658	4.970233	-1.213372658	0.004749871	0.042930474	Putative Root phototropism protein	Q682S0	Root phototropism protein 2	UniRef90_A0A2P6QKZ9	Rosoideae TaxID 171638	-	GO:0009638]---[GO:0016567]---[GO:0007165	GO:0005737]---[GO:0005634
69	maker-Fvb4-3-augustus-gene-20.38-mRNA-1	229	14.969369	12.451628	5.830336	28.260069	29.071083	24.407511	1.262740572	0.000257587	0.004731931	Putative PAS domain F-box domain kelch-type beta propeller	Q9C9W9	Adagio protein 3	UniRef90_A0A2P6R3R5	Rosoideae TaxID 171638	GO:0009881	GO:0007623]---[GO:0009908]---[GO:0009911]---[GO:0016567]---[GO:0018298]---[GO:0010468]---[GO:0006355]---[GO:0009637	GO:0005829]---[GO:0005634]---[GO:0019005
70	augustus_masked-Fvb3-2-processed-gene-111.4-mRNA-1	287	0	0.107495	0.517151	4.801594	4.051699	3.004183	4.028569717	0.000360755	0.006158691	homeobox-leucine zipper protein ATHB-52	Q9FN29	Homeobox-leucine zipper protein ATHB-52	UniRef90_UPI0005CB3249	Fragaria vesca subsp. vesca TaxID 101020	-	-	-
71	maker-Fvb6-3-augustus-gene-28.42-mRNA-1	394	4.196368	4.138712	3.234766	9.098632	9.350101	9.115386	1.200117299	3.16e-32	4.25e-29	L04	Q9LJX0	ABC transporter B family member 19	UniRef90_B6CG42	eudicotyledons TaxID 71240	GO:0005524]---[GO:0042626]---[GO:0010329	GO:0010541]---[GO:0043481]---[GO:0009926]---[GO:0060918]---[GO:0009734]---[GO:0010540]---[GO:0090691]---[GO:0048527]---[GO:0009640]---[GO:0009958]---[GO:0008361]---[GO:0009733]---[GO:0009637]---[GO:0010218]---[GO:0009639]---[GO:0048364]---[GO:0048443	GO:0016021]---[GO:0005886
72	MSTRG.49342.2	704	3.793889	3.623101	1.412769	18.687004	15.938096	18.054298	2.538148087	7.32e-12	9.21e-10	ABC transporter B family member 19 isoform X1	Q9LJX0	ABC transporter B family member 19	UniRef90_UPI000C050C04	Durio zibethinus TaxID 66656	GO:0005524]---[GO:0042626]---[GO:0010329	GO:0010541]---[GO:0043481]---[GO:0009926]---[GO:0060918]---[GO:0009734]---[GO:0010540]---[GO:0090691]---[GO:0048527]---[GO:0009640]---[GO:0009958]---[GO:0008361]---[GO:0009733]---[GO:0009637]---[GO:0010218]---[GO:0009639]---[GO:0048364]---[GO:0048443	GO:0016021]---[GO:0005886
73	maker-Fvb3-2-augustus-gene-286.61-mRNA-1	971	7.195587	10.297317	13.197367	3.164589	2.88378	2.959231	-1.839629136	9.82e-10	8.53e-08	Putative Root phototropism protein	Q682S0	Root phototropism protein 2	UniRef90_A0A2P6QKZ9	Rosoideae TaxID 171638	-	GO:0009638]---[GO:0016567]---[GO:0007165	GO:0005737]---[GO:0005634
74	MSTRG.56241.1	1112	3.999974	3.760545	4.162479	11.356792	11.493935	11.244648	1.455344363	1.67e-51	6.84e-48	L04	Q9LJX0	ABC transporter B family member 19	UniRef90_B6CG42	eudicotyledons TaxID 71240	GO:0005524]---[GO:0042626]---[GO:0010329	GO:0010541]---[GO:0043481]---[GO:0009926]---[GO:0060918]---[GO:0009734]---[GO:0010540]---[GO:0090691]---[GO:0048527]---[GO:0009640]---[GO:0009958]---[GO:0008361]---[GO:0009733]---[GO:0009637]---[GO:0010218]---[GO:0009639]---[GO:0048364]---[GO:0048443	GO:0016021]---[GO:0005886
75	augustus_masked-Fvb3-4-processed-gene-195.2-mRNA-1	1179	7.551365	2.839376	17.022358	44.654659	35.507309	43.074459	2.07634775	0.001541497	0.018712426	homeobox-leucine zipper protein ATHB-52	Q9FN29	Homeobox-leucine zipper protein ATHB-52	UniRef90_UPI0005CB3249	Fragaria vesca subsp. vesca TaxID 101020	-	-	-
76	augustus_masked-Fvb3-3-processed-gene-95.10-mRNA-1	1188	2.030447	3.092368	6.694906	33.322327	24.924116	31.93169	2.83646955	4.61e-08	2.83e-06	homeobox-leucine zipper protein ATHB-52	Q9FN29	Homeobox-leucine zipper protein ATHB-52	UniRef90_UPI0005CB3249	Fragaria vesca subsp. vesca TaxID 101020	-	-	-
77	MSTRG.14952.4	1330	0	14.661489	12.257442	0	0	0	-13.20043376	0.000727975	0.010625829	protein GIGANTEA isoform X2	Q9SQI2	Protein GIGANTEA	UniRef90_UPI000D08C9F8	Rosa chinensis TaxID 74649	-	GO:0030154]---[GO:0007623]---[GO:0009908]---[GO:0048578]---[GO:0009585]---[GO:0042752]---[GO:0048586]---[GO:0006355]---[GO:0009637]---[GO:0009409]---[GO:0010218]---[GO:0042542]---[GO:0080167]---[GO:0010378	GO:0005737]---[GO:0005654]---[GO:0005634
78	maker-Fvb2-3-snap-gene-5.61-mRNA-1	1334	1.307152	1.123751	2.098233	3.838208	2.880095	2.942123	1.020612752	0.004577775	0.041810509	Alpha/beta hydrolase-1	P49082	Guanine nucleotide-binding protein alpha-1 subunit	UniRef90_A0A1R3H9M0	Corchorus capsularis TaxID 210143	GO:0031683]---[GO:0005525]---[GO:0003924]---[GO:0046872	GO:0007186	-
79	MSTRG.38620.3	1364	0	0	0	0.009393	5.086742	1.97718	9.166465245	8.9e-05	0.00202185	chlorophyll a-b binding protein 5 chloroplastic isoform X4	Q9C9K1	Chlorophyll a-b binding protein 7 chloroplastic	UniRef90_UPI0005CA0134	Fragaria vesca subsp. vesca TaxID 101020	-	-	-
80	MSTRG.4223.2	1456	1.024175	0.260612	0.405297	0.980539	3.204718	4.008446	2.219485995	0.001812421	0.021110816	Putative DnaJ domain-containing protein	F4IVL6	DnaJ homolog subfamily C GRV2	UniRef90_A0A2P6RJA3	Rosa chinensis TaxID 74649	-	GO:0009660]---[GO:0051301]---[GO:0009793]---[GO:0000578]---[GO:0006897]---[GO:0007032]---[GO:0045324]---[GO:0009959]---[GO:0009638]---[GO:0006623]---[GO:0006898]---[GO:0042594]---[GO:0007033	GO:0005783]---[GO:0010008]---[GO:0005794]---[GO:0043231]---[GO:0005770]---[GO:0031902]---[GO:0005802]---[GO:0005774]---[GO:0005773
81	MSTRG.10304.1	2308	13.086714	0.324585	6.24664	0	0.104722	0.419551	-5.270429535	0.001031854	0.013810543	Uncharacterized protein	O04714	G-protein coupled receptor 1	UniRef90_A0A251RAH6	Rosaceae TaxID 3745	GO:0004888	GO:0007166]---[GO:0009738]---[GO:0007202]---[GO:0009785]---[GO:0009742]---[GO:0009908]---[GO:0009094]---[GO:0010231]---[GO:0000278]---[GO:0009788]---[GO:0009939]---[GO:0032960]---[GO:0009735]---[GO:0010244]---[GO:0009845]---[GO:0006571	GO:0016021]---[GO:0005794]---[GO:0005886]---[GO:0005774
82	augustus_masked-Fvb3-4-processed-gene-109.6-mRNA-1	2651	12.157244	19.856247	25.150127	50.669128	60.585522	40.448647	1.336978106	0.000208095	0.004000387	Arogenate dehydratase	Q9SGD6	Arogenate dehydratase/prephenate dehydratase 6 chloroplastic	UniRef90_A0A2P6QGB8	Rosoideae TaxID 171638	GO:0047769]---[GO:0004664	GO:0009094	GO:0009507]---[GO:0009570
83	maker-Fvb6-4-augustus-gene-115.14-mRNA-1	3326	5.614585	3.670694	8.523753	11.922312	41.01767	12.971829	1.822866101	0.002853877	0.029633627	Putative xenobiotic-transporting ATPase	Q9ZR72	ABC transporter B family member 1	UniRef90_A0A2P6RAZ9	Rosaceae TaxID 3745	GO:0005524]---[GO:0042626]---[GO:0010329]---[GO:0010328	GO:0043481]---[GO:0010315]---[GO:0009926]---[GO:0009734]---[GO:0009640]---[GO:0009958]---[GO:0008361]---[GO:0009733]---[GO:0009637]---[GO:0009624]---[GO:0009639]---[GO:0048443	GO:0016021]---[GO:0005886]---[GO:0009506
84	maker-Fvb3-4-augustus-gene-29.42-mRNA-1	4854	9.881482	11.301556	20.514128	3.042326	3.480752	4.861674	-1.956027411	5.75e-07	2.69e-05	Putative Root phototropism protein	Q682S0	Root phototropism protein 2	UniRef90_A0A2P6QKZ9	Rosoideae TaxID 171638	-	GO:0009638]---[GO:0016567]---[GO:0007165	GO:0005737]---[GO:0005634
85	maker-Fvb4-1-augustus-gene-185.40-mRNA-1	5165	12.385725	8.042632	4.024373	19.215525	23.112371	14.995708	1.200381136	0.004304972	0.04005286	Putative PAS domain F-box domain kelch-type beta propeller	Q9C9W9	Adagio protein 3	UniRef90_A0A2P6R3R5	Rosoideae TaxID 171638	GO:0009881	GO:0007623]---[GO:0009908]---[GO:0009911]---[GO:0016567]---[GO:0018298]---[GO:0010468]---[GO:0006355]---[GO:0009637	GO:0005829]---[GO:0005634]---[GO:0019005
86	augustus_masked-Fvb6-1-processed-gene-34.12-mRNA-1	5228	8.350815	10.326058	10.612846	26.669416	23.945948	20.994387	1.228769629	7.02e-10	6.26e-08	ABC transporter B family member 19	Q9LJX0	ABC transporter B family member 19	UniRef90_A0A314YYY3	Prunus yedoensis var. nudiflora TaxID 2094558	GO:0005524]---[GO:0042626]---[GO:0010329	GO:0010541]---[GO:0043481]---[GO:0009926]---[GO:0060918]---[GO:0009734]---[GO:0010540]---[GO:0090691]---[GO:0048527]---[GO:0009640]---[GO:0009958]---[GO:0008361]---[GO:0009733]---[GO:0009637]---[GO:0010218]---[GO:0009639]---[GO:0048364]---[GO:0048443	GO:0016021]---[GO:0005886
87	maker-Fvb5-3-augustus-gene-118.35-mRNA-1	5270	0.896831	0.920746	0	0	0	0	-8.567549334	0.00397149	0.037719553	Putative Root phototropism protein	Q9FMF5	Root phototropism protein 3	UniRef90_A0A2P6PQX4	Rosoideae TaxID 171638	-	GO:0009638]---[GO:0016567]---[GO:0007165	GO:0005886
88	maker-Fvb4-2-augustus-gene-18.64-mRNA-1	6703	12.78612	9.292359	5.010879	21.144079	19.060535	17.639013	1.059134348	0.001573073	0.019002028	Putative PAS domain F-box domain kelch-type beta propeller	Q9C9W9	Adagio protein 3	UniRef90_A0A2P6R3R5	Rosoideae TaxID 171638	GO:0009881	GO:0007623]---[GO:0009908]---[GO:0009911]---[GO:0016567]---[GO:0018298]---[GO:0010468]---[GO:0006355]---[GO:0009637	GO:0005829]---[GO:0005634]---[GO:0019005
89	maker-Fvb5-4-augustus-gene-91.30-mRNA-1	42	4.09263	5.316563	3.739461	34.735012	45.848896	51.493752	3.268609342	1e-54	5.7e-51	Putative transcription factor HD-ZIP family	Q05466	Homeobox-leucine zipper protein HAT4	UniRef90_A0A2P6P8P0	Rosoideae TaxID 171638	GO:0003700]---[GO:0043565	-	GO:0005634
90	maker-Fvb5-3-augustus-gene-168.19-mRNA-1	640	5.124404	5.438925	4.856649	32.363396	38.583027	42.342529	2.815575517	2.96e-115	1.01e-110	Putative transcription factor HD-ZIP family	Q05466	Homeobox-leucine zipper protein HAT4	UniRef90_A0A2P6P8P0	Rosoideae TaxID 171638	GO:0003700]---[GO:0043565	-	GO:0005634
91	maker-Fvb6-1-augustus-gene-48.60-mRNA-1	829	8.361546	11.792747	12.422633	52.000557	61.18861	37.36676	2.261012735	1.5e-21	6.93e-19	CO-like protein	Q96502	Zinc finger protein CONSTANS-LIKE 2	UniRef90_I3QIJ9	Rosoideae TaxID 171638	GO:0008270	-	GO:0005634
92	maker-Fvb6-3-augustus-gene-0.33-mRNA-1	1046	1.795564	3.565686	3.034518	17.30196	25.536707	13.151202	2.785927501	2.36e-14	4.16e-12	CO-like protein	Q96502	Zinc finger protein CONSTANS-LIKE 2	UniRef90_I3QIJ9	Rosoideae TaxID 171638	GO:0008270	-	GO:0005634
93	MSTRG.39961.8	2173	0	0	0	1.758234	0	1.257585	8.340932228	0.005036407	0.044751273	Putative galactose oxidase beta-propeller	Q9XGW1	Protein argonaute 10	UniRef90_A0A2P6PCM4	Rosa chinensis TaxID 74649	-	-	-
94	MSTRG.40320.2	2946	0.003793	0	0	3.497016	5.553071	0.053678	10.44264421	4.39e-08	2.71e-06	Putative post-transcriptional gene silencing PAZ-Argonaute family	O04379	Protein argonaute 1	UniRef90_A0A2P6P1J5	Rosoideae TaxID 171638	GO:0004521]---[GO:0046872]---[GO:0035198]---[GO:0003729	GO:0009955]---[GO:0048830]---[GO:0009850]---[GO:0030154]---[GO:0051607]---[GO:0035195]---[GO:0045087]---[GO:0009965]---[GO:0010589]---[GO:0010305]---[GO:0016441]---[GO:0006417]---[GO:0009733]---[GO:0010218]---[GO:0060145]---[GO:0016032]---[GO:0009616	GO:0005737]---[GO:0005829]---[GO:0005634
95	maker-Fvb6-2-augustus-gene-317.47-mRNA-1	3927	4.020781	6.06882	5.084118	33.084469	47.261005	26.871992	2.87217376	1.45e-25	1.05e-22	CO-like protein	Q96502	Zinc finger protein CONSTANS-LIKE 2	UniRef90_I3QIJ9	Rosoideae TaxID 171638	GO:0008270	-	GO:0005634
96	maker-Fvb5-1-augustus-gene-122.42-mRNA-1	6309	2.682516	3.468653	3.236305	22.473383	34.111313	36.862976	3.247084699	1.11e-39	2.47e-36	Putative transcription factor HD-ZIP family	Q05466	Homeobox-leucine zipper protein HAT4	UniRef90_A0A2P6P8P0	Rosoideae TaxID 171638	GO:0003700]---[GO:0043565	-	GO:0005634
97	maker-Fvb2-1-augustus-gene-212.68-mRNA-1	1023	3.668162	2.535639	1.263489	8.675281	6.897241	8.366406	1.644106294	1.54e-05	0.000468965	protein EARLY FLOWERING 3	O82804	Protein EARLY FLOWERING 3	UniRef90_UPI0002C322B2	Fragaria vesca subsp. vesca TaxID 101020	-	-	-
98	augustus_masked-Fvb6-2-processed-gene-183.0-mRNA-1	2480	1.540331	0.908426	0.850182	0	0	0	-9.802491315	5.64e-15	1.1e-12	Putative response regulator and transcription factor RR-A-type family	Q93WK5	Two-component response regulator-like APRR7	UniRef90_A0A2P6RAH6	Rosoideae TaxID 171638	-	GO:0000160	GO:0005634
99	maker-Fvb2-3-augustus-gene-68.52-mRNA-1	3782	1.610409	2.314355	2.222942	6.540504	8.02488	7.731794	1.791653709	5.29e-17	1.32e-14	protein EARLY FLOWERING 3	O82804	Protein EARLY FLOWERING 3	UniRef90_UPI0002C322B2	Fragaria vesca subsp. vesca TaxID 101020	-	-	-
100	MSTRG.46146.3	4000	2.133882	6.221323	2.623158	10.776859	17.184904	11.691901	1.798101368	0.00017542	0.003499317	Putative response regulator and transcription factor RR-A-type family	Q93WK5	Two-component response regulator-like APRR7	UniRef90_A0A2P6RAH6	Rosoideae TaxID 171638	-	GO:0000160	GO:0005634
101	MSTRG.10203.4	6045	0	0	0	2.994766	0	3.509582	10.73189983	0.000309268	0.005467987	protein EARLY FLOWERING 3	O82804	Protein EARLY FLOWERING 3	UniRef90_UPI0002C322B2	Fragaria vesca subsp. vesca TaxID 101020	-	-	-
102	MSTRG.52392.1	6755	15.467575	12.625532	11.319006	25.761082	29.216774	29.069162	1.04035217	7.65e-19	2.6e-16	Putative response regulator and transcription factor RR-A-type family	Q93WK5	Two-component response regulator-like APRR7	UniRef90_A0A2P6RAH6	Rosoideae TaxID 171638	-	GO:0000160	GO:0005634
103	maker-Fvb1-4-augustus-gene-56.40-mRNA-1	117	36.911175	74.743805	84.185089	377.34317	443.282806	242.390091	2.372357304	4.28e-08	2.66e-06	Flavanone 3-hydroxylase	Q06942	Naringenin 2-oxoglutarate 3-dioxygenase	UniRef90_Q66ME9	Rosaceae TaxID 3745	GO:0031418]---[GO:0046872]---[GO:0045486	GO:0009813	-
104	MSTRG.65592.4	303	3.698183	17.5501	13.545699	99.079292	100.141319	66.551598	2.862917525	1.02e-06	4.47e-05	Chalcone synthase	Q9AU11	Polyketide synthase 1	UniRef90_Q8L5N6	Pentapetalae TaxID 1437201	GO:0016210]---[GO:0042803	GO:0009813	-
105	maker-Fvb7-3-augustus-gene-78.40-mRNA-1	348	3.11313	10.534893	10.290875	32.228519	29.604908	21.198198	1.721221545	0.001008042	0.013561121	Chalcone--flavonone isomerase 2	Q4AE12	Chalcone--flavonone isomerase 2	UniRef90_Q4AE12	Rosoideae TaxID 171638	GO:0045430	GO:0009813	-
106	maker-Fvb1-1-augustus-gene-215.41-mRNA-1	534	10.003451	10.915044	14.421974	5.724117	5.884814	6.666615	-1.021362574	3.33e-06	0.000125995	Putative cytochrome P450	Q42600	Cytochrome P450 84A1	UniRef90_A0A2P6RM22	Rosoideae TaxID 171638	GO:0020037]---[GO:0005506]---[GO:0004497]---[GO:0016709	GO:0009809]---[GO:0009699]---[GO:0010224	GO:0005783]---[GO:0016021]---[GO:0016020
107	maker-Fvb7-1-snap-gene-284.76-mRNA-1	703	0.521749	1.168489	0.73349	3.114808	2.372015	2.420802	1.641044901	3.5e-05	0.000933963	WD repeat-containing protein RUP2	Q9FFA7	WD repeat-containing protein RUP2	UniRef90_UPI0005C9E629	Fragaria vesca subsp. vesca TaxID 101020	-	-	-
108	MSTRG.63697.1	801	3.746809	12.71464	12.930056	50.387318	57.782291	31.183527	2.171297337	0.000100301	0.002225472	CHS2 protein (Fragment)	Q9AU11	Polyketide synthase 1	UniRef90_A0A0C5DC01	Prunus avium TaxID 42229	GO:0016210]---[GO:0042803	GO:0009813	-
109	MSTRG.56381.3	849	18.901533	90.719376	81.337479	331.517303	314.072296	297.540741	2.225897355	0.000156815	0.003208313	Chalcone synthase	Q9AU11	Polyketide synthase 1	UniRef90_Q8L5N6	Pentapetalae TaxID 1437201	GO:0016210]---[GO:0042803	GO:0009813	-
110	augustus_masked-Fvb7-2-processed-gene-311.0-mRNA-1	868	0.845145	1.742545	0.983765	3.45566	3.482508	2.269835	1.303605238	0.001743817	0.020512838	WD repeat-containing protein RUP2	Q9FFA7	WD repeat-containing protein RUP2	UniRef90_UPI0005C9E629	Fragaria vesca subsp. vesca TaxID 101020	-	-	-
111	MSTRG.63696.3	904	1.994887	11.394289	10.596177	44.766846	64.593307	26.456863	2.42717244	0.000539151	0.008410346	Chalcone synthase	Q9AU11	Polyketide synthase 1	UniRef90_Q8L5N6	Pentapetalae TaxID 1437201	GO:0016210]---[GO:0042803	GO:0009813	-
112	maker-Fvb1-3-augustus-gene-64.31-mRNA-1	1224	16.467438	38.355881	42.219002	235.505371	299.749939	154.038895	2.758990258	5.02e-09	3.77e-07	Flavanone 3-hydroxylase	Q06942	Naringenin 2-oxoglutarate 3-dioxygenase	UniRef90_Q66ME9	Rosaceae TaxID 3745	GO:0031418]---[GO:0046872]---[GO:0045486	GO:0009813	-
113	MSTRG.65592.1	1298	2.709635	8.383339	10.570287	57.139931	26.191172	28.351593	2.287555208	0.000155066	0.003180214	Chalcone synthase	Q9AU11	Polyketide synthase 1	UniRef90_Q8L5N6	Pentapetalae TaxID 1437201	GO:0016210]---[GO:0042803	GO:0009813	-
114	maker-Fvb2-3-augustus-gene-199.30-mRNA-1	1556	16.511944	26.111162	17.692827	5.717746	5.941463	9.308835	-1.58937595	3.6e-08	2.28e-06	Putative UDP-glucose glucosyltransferase	Q2V6K1	Putative UDP-glucose glucosyltransferase	UniRef90_Q2V6K1	Fragaria TaxID 3746	GO:0016758	-	-
115	maker-Fvb7-2-snap-gene-10.38-mRNA-1	1620	2.523426	12.915646	14.704405	69.995636	56.589176	45.153671	2.429047261	0.000202031	0.003909863	Chalcone synthase	Q9AU11	Polyketide synthase 1	UniRef90_Q8L5N6	Pentapetalae TaxID 1437201	GO:0016210]---[GO:0042803	GO:0009813	-
116	maker-Fvb1-4-augustus-gene-152.27-mRNA-1	1655	7.892391	14.469294	12.455757	46.060074	44.176548	37.140755	1.807129348	4.56e-10	4.18e-08	Ultraviolet-B receptor	Q9FN03	Ultraviolet-B receptor UVR8	UniRef90_A0A1B2YL13	Rosoideae TaxID 171638	GO:0003682]---[GO:0005085]---[GO:0042802]---[GO:0009881]---[GO:0042803	GO:0009649]---[GO:0018298]---[GO:0009411]---[GO:0010224	GO:0000785]---[GO:0005829]---[GO:0005634
117	MSTRG.65593.1	1769	0.41285	5.020139	3.296273	20.712837	23.425795	13.192364	2.628294251	0.001573633	0.019002238	Chalcone synthase (Fragment)	B0LDU6	Polyketide synthase 5	UniRef90_E3U3P2	Fragaria chiloensis TaxID 101007	GO:0016747	GO:0009058	-
118	maker-Fvb1-2-augustus-gene-78.37-mRNA-1	1880	10.887836	28.962894	28.274046	113.647194	140.409958	76.890129	2.21149405	3.18e-06	0.00012104	Flavanone 3-hydroxylase	Q06942	Naringenin 2-oxoglutarate 3-dioxygenase	UniRef90_Q66ME9	Rosaceae TaxID 3745	GO:0031418]---[GO:0046872]---[GO:0045486	GO:0009813	-
119	MSTRG.63696.6	1933	10.680747	41.834015	46.02459	218.409271	189.547638	126.304817	2.362705684	6.87e-05	0.001631168	Chalcone synthase	Q9AU11	Polyketide synthase 1	UniRef90_Q8L5N6	Pentapetalae TaxID 1437201	GO:0016210]---[GO:0042803	GO:0009813	-
120	augustus_masked-Fvb7-3-processed-gene-107.10-mRNA-1	2040	2.101055	3.577965	4.384518	0.598888	0.951311	0.811082	-2.163145833	9.76e-08	5.52e-06	Putative GH3 family protein	A0A314KSQ4	Jasmonoyl--L-amino acid synthetase JAR6	UniRef90_A0A2P6SIC9	Rosoideae TaxID 171638	GO:0080123	GO:0009864]---[GO:0009694]---[GO:0009611	-
121	maker-Fvb1-4-augustus-gene-58.62-mRNA-1	2162	88.805969	48.982037	62.74366	29.6952	24.735014	46.265965	-1.05308454	0.000957932	0.013064336	Putative cytochrome P450	Q42600	Cytochrome P450 84A1	UniRef90_A0A2P6RM22	Rosoideae TaxID 171638	GO:0020037]---[GO:0005506]---[GO:0004497]---[GO:0016709	GO:0009809]---[GO:0009699]---[GO:0010224	GO:0005783]---[GO:0016021]---[GO:0016020
122	maker-Fvb5-2-augustus-gene-101.55-mRNA-1	2230	18.215471	8.916399	16.968079	2.334259	5.795071	7.231807	-1.590958375	0.001393332	0.01731497	Uncharacterized protein	Q9LVJ0	UV-B-induced protein At3g17800 chloroplastic	UniRef90_A0A2P6P1P1	Rosoideae TaxID 171638	-	-	-
123	snap_masked-Fvb6-1-processed-gene-60.24-mRNA-1	2307	32.155582	41.455341	22.503315	6.239464	10.773283	14.823839	-1.650158869	3.81e-05	0.000998082	B-box zinc finger protein 32-like	Q1G3I2	B-box domain protein 30	UniRef90_UPI0002C361B2	Fragaria vesca subsp. vesca TaxID 101020	-	-	-
124	maker-Fvb7-1-snap-gene-246.50-mRNA-1	2661	2.278349	10.435349	7.654126	25.333889	23.556213	16.173233	1.607249997	0.005392059	0.047131548	Chalcone--flavonone isomerase 2	Q4AE12	Chalcone--flavonone isomerase 2	UniRef90_Q4AE12	Rosoideae TaxID 171638	GO:0045430	GO:0009813	-
125	maker-Fvb7-3-snap-gene-239.34-mRNA-1	2797	1.870113	13.609468	10.090415	49.704746	105.024414	30.826344	2.791453603	0.000376728	0.006357094	Chalcone synthase	Q9AU11	Polyketide synthase 1	UniRef90_Q8L5N6	Pentapetalae TaxID 1437201	GO:0016210]---[GO:0042803	GO:0009813	-
126	MSTRG.50634.1	2831	8.139471	12.743005	7.696355	1.037504	1.454224	3.273477	-2.373044218	4.1e-06	0.000150696	B-box zinc finger protein 32-like	Q1G3I2	B-box domain protein 30	UniRef90_UPI0002C361B2	Fragaria vesca subsp. vesca TaxID 101020	-	-	-
127	MSTRG.5465.2	2869	9.132925	11.64572	8.629391	34.65123	35.072075	25.78405	1.647952406	8.93e-15	1.7e-12	Ultraviolet-B receptor	Q9FN03	Ultraviolet-B receptor UVR8	UniRef90_A0A1B2YL13	Rosoideae TaxID 171638	GO:0003682]---[GO:0005085]---[GO:0042802]---[GO:0009881]---[GO:0042803	GO:0009649]---[GO:0018298]---[GO:0009411]---[GO:0010224	GO:0000785]---[GO:0005829]---[GO:0005634
128	MSTRG.55990.1	3136	6.775833	8.82836	3.909162	0.602384	1.04644	0.551072	-3.157354169	3.79e-11	4.22e-09	B-box zinc finger protein 32-like	Q1G3I2	B-box domain protein 30	UniRef90_UPI0002C361B2	Fragaria vesca subsp. vesca TaxID 101020	-	-	-
129	MSTRG.56383.1	3565	0	1.531849	0.188158	24.898643	28.251116	12.871736	5.134898353	4.57e-05	0.001163084	Chalcone synthase (Fragment)	B0LDU6	Polyketide synthase 5	UniRef90_E3U3P2	Fragaria chiloensis TaxID 101007	GO:0016747	GO:0009058	-
130	MSTRG.50066.4	3992	0	0	0	0	1.63615	2.770461	9.544764032	0.001514316	0.018461427	Putative transcription regulator SWI/SNF-BAF60b family	Q9FMT4	SWI/SNF complex component SNF12 homolog	UniRef90_A0A2P6S6F9	Rosaceae TaxID 3745	-	GO:0006325]---[GO:0006281]---[GO:0009909]---[GO:0010468]---[GO:2000024]---[GO:0010224]---[GO:0048364	GO:0005634
131	MSTRG.20897.4	4146	0	0	0	4.922122	0	7.442225	10.36868058	0.000524353	0.008226193	Mitogen-activated protein kinase	Q39023	Mitogen-activated protein kinase 3	UniRef90_M5VZP6	Rosaceae TaxID 3745	GO:0005524]---[GO:0004707]---[GO:0004672	GO:0009738]---[GO:0010120]---[GO:0042742]---[GO:0050832]---[GO:0010229]---[GO:0035556]---[GO:0048481]---[GO:0009626]---[GO:0009555]---[GO:0010183]---[GO:1901002]---[GO:0080136]---[GO:0006468]---[GO:0010468]---[GO:0009617]---[GO:0010200]---[GO:0009409]---[GO:0050826]---[GO:1902065]---[GO:0006970]---[GO:0006979]---[GO:0010224]---[GO:0009414]---[GO:0009611	GO:0005938]---[GO:0005737]---[GO:0005634
132	augustus_masked-Fvb6-2-processed-gene-330.2-mRNA-1	4321	4.869436	4.199061	2.968234	0.191673	0.560022	0.98473	-2.759164874	3.19e-07	1.58e-05	B-box zinc finger protein 32-like	Q1G3I2	B-box domain protein 30	UniRef90_UPI0002C361B2	Fragaria vesca subsp. vesca TaxID 101020	-	-	-
133	MSTRG.57359.1	4425	4.692945	36.437592	53.718456	2.479201	4.054772	5.043237	-3.136489651	0.000116512	0.002520026	Putative GH3 family protein	A0A314KSQ4	Jasmonoyl--L-amino acid synthetase JAR6	UniRef90_A0A2P6SIC9	Rosoideae TaxID 171638	GO:0080123	GO:0009864]---[GO:0009694]---[GO:0009611	-
134	MSTRG.58841.1	4586	2.237289	12.349308	11.313709	50.033829	59.056782	34.674297	2.389303631	0.000419535	0.006912747	Putative ovule protein	Q9AU11	Polyketide synthase 1	UniRef90_A0A0V0H4K5	Solanum chacoense TaxID 4108	GO:0016210]---[GO:0042803	GO:0009813	-
135	augustus_masked-Fvb7-2-processed-gene-274.2-mRNA-1	4957	0.845145	1.679038	0.921326	3.325718	3.448049	2.222403	1.323862018	0.001450528	0.017852046	WD repeat-containing protein RUP2	Q9FFA7	WD repeat-containing protein RUP2	UniRef90_UPI0005C9E629	Fragaria vesca subsp. vesca TaxID 101020	-	-	-
136	MSTRG.58840.1	5311	1.114747	4.858929	5.698243	36.811565	36.422661	19.889828	2.908411762	1.42e-05	0.000436437	Chalcone synthase 1	Q9AU09	Polyketide synthase 3	UniRef90_W8QI55	Phyllanthus emblica TaxID 296036	GO:0016210]---[GO:0042803	GO:0009813	-
137	maker-Fvb1-2-augustus-gene-81.53-mRNA-1	5469	15.284223	4.978711	11.904628	3.84674	4.966967	5.349001	-1.240375622	0.005022068	0.044662701	Putative cytochrome P450	Q42600	Cytochrome P450 84A1	UniRef90_A0A2P6RM22	Rosoideae TaxID 171638	GO:0020037]---[GO:0005506]---[GO:0004497]---[GO:0016709	GO:0009809]---[GO:0009699]---[GO:0010224	GO:0005783]---[GO:0016021]---[GO:0016020
138	maker-Fvb6-2-augustus-gene-174.36-mRNA-1	5807	12.123948	35.450897	50.558868	112.548851	142.98053	75.103233	1.673024302	0.00403155	0.03810579	Phenylalanine ammonia-lyase	O64963	Phenylalanine ammonia-lyase 1	UniRef90_Q9M567	Rosoideae TaxID 171638	GO:0045548	GO:0009800]---[GO:0006559	GO:0005737
139	maker-Fvb1-1-augustus-gene-217.34-mRNA-1	6064	10.940661	35.698601	40.558952	180.702011	173.957474	120.002922	2.36821638	1.06e-05	0.000340546	Flavanone 3-hydroxylase	Q06942	Naringenin 2-oxoglutarate 3-dioxygenase	UniRef90_Q66ME9	Rosaceae TaxID 3745	GO:0031418]---[GO:0046872]---[GO:0045486	GO:0009813	-
140	MSTRG.56382.1	6110	1.992549	8.376158	7.447283	41.479401	57.909706	26.370394	2.741861903	1.15e-05	0.000363275	Chalcone synthase (Fragment)	Q9AU11	Polyketide synthase 1	UniRef90_T1NXM7	Prunus TaxID 3754	GO:0016210]---[GO:0042803	GO:0009813	-
141	MSTRG.3549.1	6424	7.601851	10.643499	7.803211	23.228479	20.239794	17.809143	1.178508394	3.1e-08	2e-06	Ultraviolet-B receptor	Q9FN03	Ultraviolet-B receptor UVR8	UniRef90_A0A1B2YL13	Rosoideae TaxID 171638	GO:0003682]---[GO:0005085]---[GO:0042802]---[GO:0009881]---[GO:0042803	GO:0009649]---[GO:0018298]---[GO:0009411]---[GO:0010224	GO:0000785]---[GO:0005829]---[GO:0005634
142	MSTRG.58839.3	6567	5.782874	21.628502	22.298512	41.89872	225.776001	96.407516	2.793887718	0.000220476	0.004187681	Chalcone synthase	Q9AU11	Polyketide synthase 1	UniRef90_Q8L5N6	Pentapetalae TaxID 1437201	GO:0016210]---[GO:0042803	GO:0009813	-
143	maker-Fvb7-4-snap-gene-214.35-mRNA-1	6663	7.540716	47.987415	41.704426	181.444717	241.979156	125.944786	2.424171226	0.000491473	0.007821403	Chalcone synthase	Q9AU11	Polyketide synthase 1	UniRef90_Q8L5N6	Pentapetalae TaxID 1437201	GO:0016210]---[GO:0042803	GO:0009813	-
144	MSTRG.28651.4	6775	0.510456	0.894775	1.496522	3.11706	4.049818	4.318869	1.881292282	0.000125203	0.002675713	transcription factor HY5-like isoform X1	Q8W191	Transcription factor HY5-like	UniRef90_UPI000D08B953	Rosoideae TaxID 171638	-	-	-
145	maker-Fvb7-2-augustus-gene-15.28-mRNA-1	2152	2.001197	2.423013	2.19441	1.113688	0.933649	1.220092	-1.072597774	6.78e-09	4.98e-07	RNA polymerase sigma factor sigD chloroplastic	Q9ZSL6	RNA polymerase sigma factor sigD chloroplastic	UniRef90_UPI0002C36E45	Fragaria vesca subsp. vesca TaxID 101020	-	-	-
146	maker-Fvb5-4-snap-gene-2.51-mRNA-1	3250	0.358085	0.351679	0.239928	1.614999	1.595529	1.62616	2.276718392	2.38e-18	7.49e-16	Putative NADH ubiquinone reductase (Non-electrogenic)	Q8GXR9	Alternative NAD(P)H-ubiquinone oxidoreductase C1 chloroplastic/mitochondrial	UniRef90_A0A2P6P826	Rosoideae TaxID 171638	GO:0016491	GO:0071482]---[GO:0055114	GO:0009507]---[GO:0005743]---[GO:0005739]---[GO:0010287
147	maker-Fvb6-2-snap-gene-155.26-mRNA-1	5194	4.715724	4.12782	3.34215	10.321324	11.038223	9.824005	1.3058124	5.47e-22	2.7e-19	Putative 1 4-alpha-glucan branching enzyme	Q41058	1 4-alpha-glucan-branching enzyme 1 chloroplastic/amyloplastic	UniRef90_A0A2P6RBK2	Rosoideae TaxID 171638	GO:0003844]---[GO:0102752]---[GO:0043169]---[GO:0004553	GO:0009793]---[GO:0005978]---[GO:0019252	GO:0009501]---[GO:0009507
