# Supplementary material for: Transcriptome Profile Analysis of Strawberry Leaves Reveals Flowering Regulation under Blue Light Treatment
Source: Int J Genomics. 2021 Jun 12;2021:5572076. doi: 10.1155/2021/5572076 (PMC8216796; doi:10.1155/2021/5572076)
Supplement: Supplementary Materials — Figure S1: a PCA plot of samples from different treatments and replications. Figure S2: a Pearson correlation heatmap of samples from different treatments and replications. Figure S3: a pie chart illustrating the percentage of DEGs. Figure S4: a bubble chart visualizing the top 50 enriched GO terms in DEGs. Figure S5: a heatmap of gene expression involved in the light signaling pathway. Figure S6: a heatmap of gene expression which is involved in the circadian rhythm floral induction. Table S1: the expression levels and the function annotations of DEGs. Table S2: the list of top 50 enriched GO terms in DEGs. Table S3: the list of enriched KEGG pathways in DEGs. Table S4: the expression levels of genes involving in light perception and transduction. Table S5: the expression levels of genes involving in the circadian rhythm floral induction pathway. Table S6: the expression levels and annotations of BBX genes in DEGs. [file 5572076.f1.zip › Supplemental Files/TableS1.csv]

	X	TranscriptID	TPMWL1	TPMWL2	TPMWL3	TPMBL1	TPMBL2	TPMBL3	log2FC	pvalue	padj	DescriptionUniref	UnirefNumber	DescriptionSwissprot	SwissprotNumber	Taxonomy	GOMFID	GOBPID	GOCCID
1	1	maker-Fvb2-1-augustus-gene-159.56-mRNA-1	1.248366	1.153031	0.742003	3.661017	4.431166	3.406782	1.826192534	4.00E-14	6.82E-12	Uncharacterized protein	O82265	Sister-chromatid cohesion protein 3	UniRef90_A0A2P6PWD3	Rosoideae TaxID 171638	GO:0003682	GO:0051455]---[GO:0051301]---[GO:0051754]---[GO:0007062	GO:0000785]---[GO:0005694]---[GO:0008278]---[GO:0005634
2	2	MSTRG.43179.3	0	0	0	4.509853	0	3.355917	10.12074859	0.00072544	0.010600952	Non-specific serine/threonine protein kinase	Q9STV4	CBL-interacting serine/threonine-protein kinase 8	UniRef90_M5XTP9	Prunus persica TaxID 3760	GO:0005524]---[GO:0004672]---[GO:0004674	GO:0035556]---[GO:0046777]---[GO:0006468]---[GO:0009749]---[GO:0010167]---[GO:0048364	GO:0005737]---[GO:0005634]---[GO:0005886
3	3	maker-Fvb2-1-snap-gene-231.70-mRNA-1	5.10984	7.026306	4.268888	3.418144	2.615847	2.247423	-1.03553891	0.000800002	0.01138919	uncharacterized protein LOC101300317	-	-	UniRef90_UPI0005C832D7	Fragaria vesca subsp. vesca TaxID 101020	-	-	-
4	4	augustus_masked-Fvb7-2-processed-gene-263.4-mRNA-1	0.86177	0.582692	0.459569	1.714391	1.197127	1.591804	1.176238883	0.003119197	0.031630012	Putative HSP20-like chaperone	-	-	UniRef90_A0A2P6SM91	Rosa chinensis TaxID 74649	-	-	-
5	5	maker-Fvb3-2-augustus-gene-51.39-mRNA-1	0	0	0	0.067996	0.032941	0.138192	6.476354904	2.39E-05	0.000677998	Uncharacterized protein	Q8RXD4	Protein BREAST CANCER SUSCEPTIBILITY 1 homolog	UniRef90_M5WM85	Prunus TaxID 3754	GO:0046872	GO:0006281	-
6	6	maker-Fvb6-3-augustus-gene-204.43-mRNA-1	0.357681	0.49019	0.639477	1.268015	1.186309	1.564859	1.353446108	2.39E-05	0.000679732	Putative receptor protein-tyrosine kinase RLK-Pelle-LRR-XI-1 family	O22938	Leucine-rich repeat receptor-like tyrosine-protein kinase PXC3	UniRef90_A0A2P6RE51	Rosoideae TaxID 171638	GO:0005524]---[GO:0004714	-	GO:0016021]---[GO:0005886
7	7	MSTRG.26105.2	14.227446	10.265653	2.651422	2.363394	0.618834	1.181665	-2.717097823	0.000275603	0.004991974	Putative transcription factor NAM family	Q8GY42	NAC transcription factor 25	UniRef90_A0A2P6Q3V5	Rosoideae TaxID 171638	GO:0003677	GO:0006355	GO:0005634
8	8	MSTRG.62071.1	0	0	0	4.306097	3.801724	4.033261	11.70792004	6.47E-23	3.57E-20	Putative FMN-binding split barrel	Q9FLY0	Protein SAR DEFICIENT 4	UniRef90_A0A2P6SND6	Rosoideae TaxID 171638	-	-	-
9	9	maker-Fvb1-3-augustus-gene-15.77-mRNA-1	1.596522	1.543277	2.518856	2.87769	4.811553	5.26002	1.115760275	0.003159625	0.031925902	Putative Rab-GTPase-TBC domain-containing protein	Q9NVG8	TBC1 domain family member 13	UniRef90_A0A2P6RIY4	Rosoideae TaxID 171638	-	-	-
10	10	maker-Fvb3-4-snap-gene-75.45-mRNA-1	0.128676	0.101955	0.171925	0	0	0	-5.13285702	0.000468061	0.007525429	SEC14-like protein 5	-	-	UniRef90_UPI0005C992A8	Fragaria vesca subsp. vesca TaxID 101020	-	-	-
11	11	MSTRG.21648.3	0	0	0	2.474794	0.158169	0	9.606517172	0.003049472	0.031115083	uncharacterized protein LOC101309803 isoform X1	Q94A38	La-related protein 6A	UniRef90_UPI0005C94461	Fragaria vesca subsp. vesca TaxID 101020	-	-	-
12	12	MSTRG.21648.2	1.365058	4.344161	0.222109	0.020244	0.01536	0	-7.138424209	7.50E-08	4.36E-06	uncharacterized protein LOC101309803 isoform X1	Q94A38	La-related protein 6A	UniRef90_UPI0005C94461	Fragaria vesca subsp. vesca TaxID 101020	-	-	-
13	13	maker-Fvb7-1-snap-gene-216.46-mRNA-1	210.276581	277.939758	218.998322	132.468597	121.073761	104.801651	-1.035759552	2.34E-08	1.54E-06	Plasma membrane intrinsic protein	P43286	Aquaporin PIP2-1	UniRef90_H2DPY7	Pentapetalae TaxID 1437201	GO:0015267	-	GO:0016021
14	14	maker-Fvb6-3-augustus-gene-57.40-mRNA-1	0.315168	0.573223	0.536094	0.862078	1.522582	1.061477	1.205179439	0.0022599	0.024895447	Putative oxidoreductase	Q9SLN8	2-alkenal reductase (NADP( )-dependent)	UniRef90_A0A2P6S276	Rosoideae TaxID 171638	GO:0016491	-	-
15	15	MSTRG.28012.2	12.565718	14.047535	11.630613	6.739478	6.196787	6.497462	-1.03230016	1.88E-24	1.20E-21	Putative SLC26A/SulP transporter	Q9SXS2	Probable sulfate transporter 3.3	UniRef90_A0A2P6R3D3	Rosoideae TaxID 171638	GO:0015301]---[GO:0008271]---[GO:0015116]---[GO:0015293	-	GO:0005887
16	16	maker-Fvb2-3-augustus-gene-63.50-mRNA-1	1.527509	2.025113	1.018095	4.096647	3.713616	2.237812	1.094483958	0.004730625	0.042799345	Putative QWRF family protein	Q94AI1	QWRF motif-containing protein 2	UniRef90_A0A2P6Q112	Rosoideae TaxID 171638	-	-	-
17	17	maker-Fvb5-2-snap-gene-49.75-mRNA-1	0.692739	0.444097	0.46227	4.299571	1.521991	1.709916	2.177827083	8.64E-05	0.001975984	Putative transcription factor bHLH family	Q93W88	Transcription factor bHLH137	UniRef90_A0A2P6P4N1	Rosoideae TaxID 171638	GO:0046983	GO:0006355	-
18	18	maker-Fvb2-1-augustus-gene-27.38-mRNA-1	0.752618	0.332805	0.296429	6.19642	8.259562	4.989795	3.74496677	4.11E-17	1.05E-14	uncharacterized protein LOC101292781 isoform X1	-	-	UniRef90_UPI0002C3553A	Fragaria vesca subsp. vesca TaxID 101020	-	-	-
19	19	MSTRG.26326.2	13.003068	9.296618	6.279598	3.352087	3.388508	2.319042	-1.688782241	7.08E-07	3.22E-05	Putative HR-like lesion-inducer	-	-	UniRef90_A0A2P6QQL0	Rosoideae TaxID 171638	-	-	GO:0016021
20	20	MSTRG.41415.2	0	0	0	1.098805	0	3.149484	9.244284921	0.002260659	0.024898441	Acid beta-fructofuranosidase 2 vacuolar	H2DF88	Acid beta-fructofuranosidase 2 vacuolar	UniRef90_A0A2P6P883	Rosoideae TaxID 171638	GO:0004564	GO:0005975	GO:0016021]---[GO:0005774
21	21	augustus_masked-Fvb6-3-processed-gene-39.4-mRNA-1	1.67318	1.363634	1.154829	0.584944	0.740433	0.47765	-1.263300911	4.17E-06	0.00015289	MRLK54	Q9SCZ4	Receptor-like protein kinase FERONIA	UniRef90_A0A1J0F5W5	Fragaria ananassa TaxID 3747	GO:0005524]---[GO:0004672]---[GO:0004674	GO:0009738]---[GO:0009742]---[GO:0050832]---[GO:0009873]---[GO:0009788]---[GO:0030308]---[GO:0010483]---[GO:0009791]---[GO:0046777]---[GO:0009741]---[GO:0009723]---[GO:0048364]---[GO:0007338]---[GO:0010118	GO:0043680]---[GO:0016021]---[GO:0016020]---[GO:0005886]---[GO:0009506
22	22	MSTRG.19809.2	5.186193	4.566147	0	0	0	0	-10.92706668	0.000236211	0.004425101	RBR-type E3 ubiquitin transferase	D3YYI7	Probable E3 ubiquitin-protein ligase RNF217	UniRef90_A0A2P6Q728	Rosoideae TaxID 171638	GO:0046872]---[GO:0003676]---[GO:0004523]---[GO:0004842	-	-
23	23	maker-Fvb3-1-augustus-gene-55.31-mRNA-1	2.595812	6.513845	3.757558	13.455513	10.489193	10.550493	1.359789286	0.000865493	0.012105649	uncharacterized protein LOC101294738	-	-	UniRef90_UPI0002C3219E	Fragaria vesca subsp. vesca TaxID 101020	-	-	-
24	24	maker-Fvb3-4-augustus-gene-65.24-mRNA-1	1.670735	1.175519	1.671339	2.729706	3.213189	4.478011	1.133143359	0.000296832	0.005305016	U-box domain-containing protein 33-like isoform X2	Q8GUH1	U-box domain-containing protein 33	UniRef90_UPI000D095FB6	Rosa chinensis TaxID 74649	-	-	-
25	25	maker-Fvb1-4-augustus-gene-182.27-mRNA-1	1.330848	2.613213	1.989789	5.208058	4.30122	5.154037	1.238488871	9.24E-05	0.002082131	glucan endo-1 3-beta-glucosidase 2	Q9C7U5	Glucan endo-1 3-beta-glucosidase 2	UniRef90_UPI0002C3305D	Fragaria vesca subsp. vesca TaxID 101020	GO:0042973	GO:0005975]---[GO:0006952	GO:0031225]---[GO:0046658]---[GO:0005886
26	26	maker-Fvb3-2-snap-gene-296.57-mRNA-1	0.205983	0.245032	0.16737	0.406819	0.817105	0.612973	1.469688236	0.000780636	0.011193025	putative pentatricopeptide repeat-containing protein At1g12700 mitochondrial	P0C7Q7	Putative pentatricopeptide repeat-containing protein At1g12700 mitochondrial	UniRef90_UPI0005C9C07C	Fragaria vesca subsp. vesca TaxID 101020	-	-	-
27	27	maker-Fvb6-2-augustus-gene-305.59-mRNA-1	26.950264	26.598463	21.434353	13.349024	9.542328	13.320957	-1.103588352	2.74E-10	2.66E-08	Uncharacterized protein	-	-	UniRef90_A0A2P6S4G2	Rosa chinensis TaxID 74649	-	-	-
28	28	augustus_masked-Fvb6-4-processed-gene-14.0-mRNA-1	0	0	0.198202	1.865857	0.789055	2.440542	4.51922601	0.003987672	0.037817004	uncharacterized protein LOC101298442 isoform X2	-	-	UniRef90_UPI0005C9BB4F	Fragaria vesca subsp. vesca TaxID 101020	-	-	-
29	29	maker-Fvb3-2-snap-gene-264.70-mRNA-1	0.270006	0.050154	0.146296	0.554226	0.69045	0.512547	1.768717002	0.002948472	0.03033744	Putative acyl-CoA hydrolase	Q5R833	Acyl-coenzyme A thioesterase 13	UniRef90_A0A2P6QJL6	Rosa chinensis TaxID 74649	GO:0047617	-	-
30	30	augustus_masked-Fvb2-2-processed-gene-174.15-mRNA-1	13.306393	15.114869	10.577126	1.710812	3.334877	4.431431	-2.102062527	1.64E-08	1.11E-06	Uncharacterized protein	-	-	UniRef90_A0A2P6PNL1	Rosoideae TaxID 171638	-	-	-
31	31	MSTRG.28541.3	1.450096	3.166477	3.194619	7.551056	6.806007	6.162851	1.322469549	0.000879289	0.012244974	sulfite oxidase-like isoform X1	Q9S850	Sulfite oxidase	UniRef90_UPI0005CAE157	Rosaceae TaxID 3745	-	-	-
32	32	augustus_masked-Fvb6-4-processed-gene-250.9-mRNA-1	0.812741	0.035986	0.043869	0	0	0	-7.605295547	0.000453057	0.007331495	serine/threonine protein phosphatase 2A 55 kDa regulatory subunit B beta isoform isoform X1	Q39247	Serine/threonine protein phosphatase 2A 55 kDa regulatory subunit B beta isoform	UniRef90_UPI00046E2496	Rosaceae TaxID 3745	GO:0019888	GO:0000278]---[GO:0070262]---[GO:0006470	GO:0005829]---[GO:0000159
33	33	MSTRG.18721.2	5.339083	7.297812	10.396637	18.761866	18.490063	14.316296	1.09044056	0.001146672	0.014958736	uncharacterized protein LOC101293957	Q0WQ57	Auxilin-related protein 2	UniRef90_UPI0005CA1B5A	Fragaria vesca subsp. vesca TaxID 101020	-	-	-
34	34	maker-Fvb7-2-snap-gene-304.48-mRNA-1	1.678701	1.224625	4.360803	13.456272	5.379364	9.973233	1.895735878	0.002500687	0.026805251	cyclin-dependent kinase F-4-like	Q6Z8C8	Cyclin-dependent kinase F-4	UniRef90_UPI0002C33B5E	Fragaria vesca subsp. vesca TaxID 101020	-	-	-
35	35	MSTRG.50871.1	0.842218	2.628241	2.660393	15.412114	19.657684	10.327489	2.814813732	1.58E-07	8.50E-06	Protein DETOXIFICATION	Q9LYT3	Protein DETOXIFICATION 41	UniRef90_A0A2P6S0K6	Rosoideae TaxID 171638	GO:0015238]---[GO:0015299]---[GO:0022857	GO:0006855]---[GO:0009813]---[GO:0010231]---[GO:0010023	GO:0016021]---[GO:0009705
36	36	MSTRG.32734.1	26.421822	16.013941	22.847122	9.947669	7.563205	9.750007	-1.316000096	5.59E-08	3.36E-06	UDP-galactose/UDP-glucose transporter 3	Q9M9S6	UDP-galactose/UDP-glucose transporter 3	UniRef90_A0A2I4HLH5	eudicotyledons TaxID 71240	GO:0015297]---[GO:0022857]---[GO:0005459]---[GO:0005460	GO:0008643]---[GO:0009553]---[GO:0030968]---[GO:0009555]---[GO:0072334	GO:0030176]---[GO:0030173
37	37	augustus_masked-Fvb7-4-processed-gene-37.14-mRNA-1	3.166925	3.196722	3.739732	9.657158	7.60056	8.73224	1.293433643	3.75E-09	2.91E-07	ethylene-responsive transcription factor 12-like	Q94ID6	Ethylene-responsive transcription factor 12	UniRef90_UPI0002C327A4	Fragaria vesca subsp. vesca TaxID 101020	-	-	-
38	38	MSTRG.27333.1	5.938354	1.812798	1.784752	0	0.424229	0	-4.484497556	0.003917329	0.037382375	-	-	-	-	-	-	-	-
39	39	maker-Fvb1-2-augustus-gene-204.24-mRNA-1	4.447481	1.994727	4.266572	0.159965	0.396788	0.332593	-3.641025805	5.58E-12	7.15E-10	Hexosyltransferase	C7G304	Galactinol synthase 2	UniRef90_A0A2P6RFA6	Rosoideae TaxID 171638	GO:0047216]---[GO:0046872	GO:0006012	GO:0005737
40	40	MSTRG.37845.1	5.491904	3.183455	2.03891	1.030316	0.645498	1.19515	-1.924839955	6.36E-05	0.001528569	Uncharacterized protein	Q8LPT1	ABC transporter B family member 6	UniRef90_A0A314Z4K2	Prunus yedoensis var. nudiflora TaxID 2094558	GO:0005524]---[GO:0042626	-	GO:0016021
41	41	maker-Fvb3-1-augustus-gene-42.43-mRNA-1	1.970757	1.23346	2.722834	5.63079	5.66392	4.46204	1.340728309	0.000549577	0.008533279	mitogen-activated protein kinase kinase kinase ANP1-like	Q9ZVP5	Mitogen-activated protein kinase kinase kinase 18	UniRef90_UPI0002C3036C	Fragaria vesca subsp. vesca TaxID 101020	-	-	-
42	42	maker-Fvb5-4-augustus-gene-91.30-mRNA-1	4.09263	5.316563	3.739461	34.735012	45.848896	51.493752	3.268609342	1.00E-54	5.70E-51	Putative transcription factor HD-ZIP family	Q05466	Homeobox-leucine zipper protein HAT4	UniRef90_A0A2P6P8P0	Rosoideae TaxID 171638	GO:0003700]---[GO:0043565	-	GO:0005634
43	43	maker-Fvb3-4-augustus-gene-54.25-mRNA-1	3.889311	1.176784	3.242781	15.980409	13.182664	13.282083	2.296645257	4.04E-07	1.96E-05	Putative RNA helicase	F4JAA5	DExH-box ATP-dependent RNA helicase DExH11	UniRef90_A0A2P6QJM5	Rosoideae TaxID 171638	GO:0005524]---[GO:0004004]---[GO:0003723	GO:0070478]---[GO:0016441]---[GO:0006813]---[GO:0035864]---[GO:0006401	GO:0005737]---[GO:0055087]---[GO:0005773
44	44	MSTRG.20586.3	2.773044	2.962805	1.381796	0.620375	0.779315	0.236688	-2.144329782	0.000142077	0.002953564	Ubiquitin carboxyl-terminal hydrolase 12 isoform X1	Q9FPT1	Ubiquitin carboxyl-terminal hydrolase 12	UniRef90_A0A314YQ53	fabids TaxID 91835	GO:0004197]---[GO:0004843	GO:0009867]---[GO:0016579]---[GO:0031647]---[GO:0006511	GO:0005737]---[GO:0005829]---[GO:0005634
45	45	maker-Fvb2-2-augustus-gene-126.24-mRNA-1	0.532817	1.901442	2.136796	6.858545	7.348309	4.31367	1.942380809	0.001427117	0.017638283	WAT1-related protein	Q6NMB7	WAT1-related protein At1g43650	UniRef90_A0A2P6PS21	Rosoideae TaxID 171638	GO:0022857	-	GO:0016021
46	46	MSTRG.40270.1	0.656289	0.438255	0.781154	1.875548	2.227729	1.933622	1.613271616	5.32E-07	2.51E-05	uncharacterized protein LOC101300624	Q8W4K5	VAN3-binding protein	UniRef90_UPI0002C306EF	Fragaria vesca subsp. vesca TaxID 101020	-	-	-
47	47	maker-Fvb5-2-augustus-gene-102.42-mRNA-1	0.443563	0.520632	0.815464	2.157661	2.290368	1.878893	1.748312679	5.67E-07	2.66E-05	Putative chromatin regulator PHD family	Q9C9X7	Protein indeterminate-domain 14	UniRef90_A0A2P6P1M7	Rosoideae TaxID 171638	GO:0003676	-	-
48	48	maker-Fvb6-4-augustus-gene-16.68-mRNA-1	23.011589	22.652027	14.424845	39.540154	39.97266	48.450283	1.040046274	8.09E-08	4.67E-06	squamosa promoter-binding-like protein 13A	Q49I57	Teosinte glume architecture 1	UniRef90_UPI0002C30AD4	Fragaria vesca subsp. vesca TaxID 101020	-	-	-
49	49	maker-Fvb7-4-augustus-gene-54.57-mRNA-1	6.446398	2.924017	7.526557	1.39457	1.510158	1.552608	-1.989763696	1.72E-06	7.10E-05	Uncharacterized protein	Q9LZM4	Wall-associated receptor kinase-like 20	UniRef90_A0A2P6SKS6	Rosoideae TaxID 171638	GO:0005524]---[GO:0030247]---[GO:0004674	-	GO:0016021]---[GO:0005886
50	50	MSTRG.32913.2	0	0	0	2.3052	0.273393	2.0034	9.430962958	8.71E-09	6.25E-07	Putative transcription factor C2H2 family	-	-	UniRef90_A0A2P6R1Z2	Rosoideae TaxID 171638	-	-	GO:0016021
51	51	MSTRG.1337.5	0	0	0	0	10.990595	17.131737	12.34034428	0.001585059	0.019104512	Sucrose synthase	P13708	Sucrose synthase	UniRef90_A0A2P6RL03	Rosoideae TaxID 171638	GO:0016157	GO:0009877]---[GO:0005985	-
52	52	maker-Fvb5-4-augustus-gene-38.56-mRNA-1	1.51579	0.696855	0.848793	0.289296	0.22385	0.301102	-1.947593407	6.75E-07	3.10E-05	Putative TIR domain winged helix-turn-helix DNA-binding domain-containing protein	Q40392	TMV resistance protein N	UniRef90_A0A2P6PND4	Rosa chinensis TaxID 74649	GO:0043531]---[GO:0003677	GO:0007165	-
53	53	MSTRG.1258.4	2.140215	1.60895	2.35665	7.94075	6.314453	7.750084	1.784090278	1.47E-15	3.16E-13	Putative Ccc1 family protein	Q9M2C0	Vacuolar iron transporter homolog 4	UniRef90_A0A2P6RL68	Rosa chinensis TaxID 74649	-	-	GO:0016021
54	54	MSTRG.56137.2	0.794725	2.711983	2.30056	0.26915	0.220903	0.185412	-3.166122	4.72E-09	3.57E-07	Uncharacterized protein	O94915	Protein furry homolog-like	UniRef90_A0A314URP0	Prunus yedoensis var. nudiflora TaxID 2094558	-	GO:0000902	-
55	55	MSTRG.46395.3	0	5.161546	3.159939	0	0	0	-10.66004427	0.000365083	0.006210847	Uncharacterized protein	Q9LVM0	Probable inactive receptor kinase At5g58300	UniRef90_A0A2P6R899	Rosoideae TaxID 171638	GO:0005524]---[GO:0004672	-	GO:0016021]---[GO:0005886
56	56	maker-Fvb7-4-snap-gene-176.42-mRNA-1	204.982651	172.342773	192.414566	416.448547	442.736572	335.285065	1.014234297	1.97E-09	1.62E-07	copper transport protein ATX1-like	O82089	Copper transport protein CCH	UniRef90_UPI0002C3350A	Rosaceae TaxID 3745	-	-	-
57	57	maker-Fvb3-1-augustus-gene-41.31-mRNA-1	1.900237	3.550342	2.784344	9.435128	7.212894	7.710487	1.500619672	6.43E-07	2.96E-05	Putative dual-specificity kinase TKL-Pl-7 family	F4JTP5	Serine/threonine-protein kinase STY46	UniRef90_A0A2P6QKA5	Rosoideae TaxID 171638	GO:0005524]---[GO:0004712	-	-
58	58	MSTRG.30677.3	12.510558	10.099917	11.42234	5.834883	2.844596	5.771399	-1.294679334	5.00E-05	0.001256575	Uncharacterized protein	-	-	UniRef90_A0A2P6R157	Rosoideae TaxID 171638	-	-	GO:0016021
59	59	maker-Fvb2-2-augustus-gene-117.39-mRNA-1	48.263203	65.338638	30.754166	20.587225	18.971003	16.356575	-1.411999763	2.18E-06	8.73E-05	bidirectional sugar transporter SWEET1-like	Q8L9J7	Bidirectional sugar transporter SWEET1	UniRef90_UPI0002C35696	Fragaria vesca subsp. vesca TaxID 101020	-	-	-
60	60	MSTRG.46932.3	0	0.005521	0	0.228739	7.731197	7.959712	10.48243464	2.78E-09	2.21E-07	Ferrochelatase	O04921	Ferrochelatase-2 chloroplastic	UniRef90_A0A2P6R583	Rosoideae TaxID 171638	GO:0004325	GO:0006783	-
61	61	maker-Fvb3-4-augustus-gene-268.44-mRNA-1	7.453611	6.082401	6.117572	3.506281	3.319631	3.239573	-1.016963	2.44E-16	5.73E-14	Uncharacterized protein	Q93YN1	Cold-responsive protein kinase 1	UniRef90_A0A2P6Q3Y8	Rosoideae TaxID 171638	GO:0005524]---[GO:0004674	-	-
62	62	maker-Fvb7-1-snap-gene-173.50-mRNA-1	0.316832	0.347348	0.199751	0	0	0	-6.785488992	1.86E-07	9.76E-06	probable leucine-rich repeat receptor-like protein kinase At1g35710	Q6JN46	Receptor-like protein EIX2	UniRef90_UPI0002C3746D	Fragaria vesca subsp. vesca TaxID 101020	-	-	-
63	63	maker-Fvb3-2-augustus-gene-175.29-mRNA-1	15.538351	18.916735	20.50152	43.150902	50.128132	38.783741	1.202245492	3.93E-09	3.03E-07	Putative strictosidine synthase transcription factor WD40-like family	Q8VWF6	Protein STRICTOSIDINE SYNTHASE-LIKE 3	UniRef90_A0A2P6QES5	Rosa chinensis TaxID 74649	-	GO:0009058	GO:0005783]---[GO:0016020]---[GO:0005774
64	64	MSTRG.56882.1	0.936201	0.505999	0.946101	1.727234	1.751785	1.760581	1.069126642	0.001751273	0.020576501	-	-	-	-	-	-	-	-
65	65	maker-Fvb4-3-augustus-gene-34.62-mRNA-1	1.051127	2.844577	0	0	0	0	-9.492559808	0.001769774	0.020737003	Uncharacterized protein	Q9LP45	26S proteasome non-ATPase regulatory subunit 11 homolog	UniRef90_A0A2N9J2Z2	Fagus sylvatica TaxID 28930	GO:0005198	GO:0043248]---[GO:0030163]---[GO:0046686]---[GO:0006511	GO:0005829]---[GO:0005634]---[GO:0009506]---[GO:0000502]---[GO:0008541
66	66	MSTRG.64902.2	3.241951	5.451296	3.139892	2.007059	1.345518	1.482258	-1.342555111	9.46E-05	0.002123833	Putative heavy metal-associated domain HMA	O03982	Heavy metal-associated isoprenylated plant protein 39	UniRef90_A0A2P6SHY6	Rosoideae TaxID 171638	GO:0046872	GO:0030001	-
67	67	augustus_masked-Fvb2-4-processed-gene-66.6-mRNA-1	0.537211	0.308706	0.325235	0.023725	0.119795	0	-2.797708821	0.004699676	0.042630448	mRNA cap guanine-N7 methyltransferase	Q9LHQ7	mRNA cap guanine-N7 methyltransferase 1	UniRef90_A0A061F744	rosids TaxID 71275	GO:0004482]---[GO:0003723	-	GO:0005634
68	68	maker-Fvb7-2-snap-gene-253.94-mRNA-1	0.18147	0.098808	0.18092	3.785736	15.28206	0.258685	5.275759082	2.02E-05	0.000589851	Uncharacterized protein	Q93VI4	Polyadenylate-binding protein 1	UniRef90_M5X3F0	Rosales TaxID 3744	GO:0003723	-	-
69	69	maker-Fvb2-1-augustus-gene-54.25-mRNA-1	0.017773	0.124505	0.178446	0.515163	0.635452	0.78864	2.468110201	0.001467752	0.018035788	DNA helicase	Q0WVF5	DNA replication licensing factor MCM4	UniRef90_M5VVB9	Rosaceae TaxID 3745	GO:0005524]---[GO:0003677]---[GO:0003678]---[GO:0046872	GO:0007049]---[GO:0006270]---[GO:0006268	GO:0005829]---[GO:0042555]---[GO:0000347
70	70	maker-Fvb5-2-augustus-gene-121.25-mRNA-1	9.395638	7.151458	4.331481	116.322983	155.501785	89.408112	4.077440391	6.47E-32	8.37E-29	Beta-amylase	O23553	Beta-amylase 3 chloroplastic	UniRef90_A0A2P6P9I2	Rosoideae TaxID 171638	GO:0102229]---[GO:0016161	GO:0000024]---[GO:0009409]---[GO:0005983	GO:0009570
71	71	MSTRG.65050.2	5.646045	6.479514	5.451852	0.997905	1.699831	3.434902	-1.587431761	0.000795788	0.011345005	Putative abieta-7 13-dien-18-ol hydroxylase	Q50EK3	Cytochrome P450 704C1	UniRef90_A0A2P6SG86	Rosa chinensis TaxID 74649	GO:0036204]---[GO:0020037]---[GO:0005506	-	GO:0016021
72	72	maker-Fvb3-2-augustus-gene-132.30-mRNA-1	5.704911	7.446297	9.231151	3.83989	3.640722	3.144024	-1.140312506	8.76E-05	0.00199648	Putative small heat shock protein HSP20	Q9FIT9	21.7 kDa class VI heat shock protein	UniRef90_A0A2P6QBP0	Rosoideae TaxID 171638	-	-	-
73	73	MSTRG.33882.4	0.276383	2.446537	0.438717	0.050368	0.075764	0.189086	-3.316671497	0.001415667	0.017532825	elongator complex protein 5	F4IQJ2	Elongator complex protein 5	UniRef90_UPI0002C37359	Fragaria vesca subsp. vesca TaxID 101020	-	-	-
74	74	MSTRG.3643.1	17.645805	7.967113	4.838528	64.494904	59.927433	44.281487	2.446312022	3.27E-07	1.61E-05	-	-	-	-	-	-	-	-
75	75	snap_masked-Fvb6-3-processed-gene-19.12-mRNA-1	2.543903	0.146542	0.918247	0.030562	0.03239	0.105389	-4.414978385	4.06E-05	0.00105193	Uncharacterized protein	Q551H4	Serine/threonine-protein kinase fray2	UniRef90_A0A2P6S5I9	Rosoideae TaxID 171638	GO:0005524]---[GO:0004672	-	-
76	76	maker-Fvb5-4-augustus-gene-83.35-mRNA-1	0.114684	0.118879	0.096354	0.400745	0.258986	0.381753	1.570321852	6.87E-06	0.000234874	uncharacterized protein LOC101310807 isoform X1	-	-	UniRef90_UPI0005C9835F	Fragaria vesca subsp. vesca TaxID 101020	-	-	-
77	77	MSTRG.37826.4	0	1.497917	0.82612	0	0	0	-9.967519893	0.000927407	0.012738895	Coatomer subunit alpha	Q94A40	Coatomer subunit alpha-1	UniRef90_M5WQM6	Rosaceae TaxID 3745	GO:0005198	GO:0006888]---[GO:0006891]---[GO:0006886]---[GO:0006890	GO:0030126]---[GO:0005829]---[GO:0000139]---[GO:0016020]---[GO:0005886
78	78	MSTRG.10583.1	0.846657	0.566267	0.836998	2.49829	1.29762	1.529626	1.186964651	0.00217831	0.024239689	Poly ADP-ribose polymerase	Q11207	Poly ADP-ribose polymerase 2	UniRef90_A0A2P6PWT8	Rosoideae TaxID 171638	GO:0003677]---[GO:0003950]---[GO:1990404	GO:0006302]---[GO:0006303]---[GO:0070212	GO:0005730]---[GO:0005634
79	79	augustus_masked-Fvb6-4-processed-gene-55.3-mRNA-1	1.089106	0.628281	0.515679	0.847141	3.41686	3.633475	1.764860801	0.005014661	0.044617512	high mobility group B protein 9-like isoform X1	Q9SV73	Gamma-interferon-responsive lysosomal thiol protein	UniRef90_UPI0002C2EBE4	Fragaria vesca subsp. vesca TaxID 101020	-	-	-
80	80	maker-Fvb3-4-augustus-gene-223.39-mRNA-1	12.057216	12.446937	12.065932	6.670634	5.002034	5.309237	-1.160757474	5.76E-13	8.52E-11	Putative cation efflux protein	Q0WU02	Metal tolerance protein 10	UniRef90_A0A2P6Q865	Rosoideae TaxID 171638	GO:0008324	GO:0009787]---[GO:2000022]---[GO:2000031	GO:0016021]---[GO:0016020]---[GO:0005774
81	81	maker-Fvb5-1-augustus-gene-224.41-mRNA-1	0.770612	1.278148	0.798269	2.447147	2.489252	1.89834	1.206181433	8.91E-05	0.002022247	purple acid phosphatase 23 isoform X3	Q6TPH1	Purple acid phosphatase 23	UniRef90_UPI0005C9CA72	Fragaria vesca subsp. vesca TaxID 101020	GO:0003993]---[GO:0046872	-	GO:0005576
82	82	maker-Fvb7-3-snap-gene-53.67-mRNA-1	1.825795	1.338407	1.979497	0.831606	0.633588	1.089763	-1.056693299	0.002428687	0.026251045	uncharacterized protein LOC101308792	-	-	UniRef90_UPI0005CB4A7E	Fragaria vesca subsp. vesca TaxID 101020	-	-	-
83	83	maker-Fvb6-1-augustus-gene-76.47-mRNA-1	0.512888	0.929208	0.446814	1.285702	1.333064	1.67003	1.12562182	0.001451576	0.017860911	uncharacterized protein LOC101311698	-	-	UniRef90_UPI0005C96BAF	Fragaria vesca subsp. vesca TaxID 101020	-	-	-
84	84	maker-Fvb1-2-augustus-gene-177.32-mRNA-1	0.790557	0.76685	0.544262	0.12429	0.246105	0.309037	-1.670860891	2.68E-05	0.000745801	uncharacterized protein LOC101292942	Q9HMM6	Probable cysteine desulfurase	UniRef90_UPI0002C2DE7E	Fragaria vesca subsp. vesca TaxID 101020	-	-	-
85	85	maker-Fvb6-3-augustus-gene-373.40-mRNA-1	0.320069	1.043293	0.514397	2.004832	2.371181	2.155716	1.723777539	0.000665208	0.009886206	high mobility group B protein 9-like isoform X1	Q9SGS2	High mobility group B protein 9	UniRef90_UPI0002C2EBE4	Fragaria vesca subsp. vesca TaxID 101020	-	-	-
86	86	maker-Fvb4-4-augustus-gene-81.42-mRNA-1	0.146912	0.267218	0.424336	0.960285	0.894176	1.196833	1.772687955	0.000201858	0.003908432	DNA helicase	B8BKI8	DNA replication licensing factor MCM2	UniRef90_A0A2P6QZX6	Rosoideae TaxID 171638	GO:0005524]---[GO:0003677]---[GO:0004386]---[GO:0046872	GO:0007049]---[GO:0006270]---[GO:0006268]---[GO:1905775	GO:0042555]---[GO:0005634
87	87	augustus_masked-Fvb3-3-processed-gene-241.2-mRNA-1	2.867128	2.504554	1.469077	32.577675	35.447117	27.788536	3.75974402	1.49E-45	4.76E-42	Putative transcription factor MYB-HB-like family	Q9SNB4	Transcription factor LUX	UniRef90_A0A2P6QJ37	Rosoideae TaxID 171638	GO:0003677	-	GO:0005634
88	88	maker-Fvb6-2-augustus-gene-287.57-mRNA-1	0.176061	0.238284	0.179164	0.056747	0.020177	0	-2.90635247	0.000829591	0.011717932	Heterogeneous nuclear ribonucleoprotein A1-like 2	Q8W034	Heterogeneous nuclear ribonucleoprotein 1	UniRef90_A0A314Z6X3	Rosaceae TaxID 3745	GO:0003723	-	GO:0019013
89	89	maker-Fvb1-1-snap-gene-210.50-mRNA-1	1.291539	2.08272	2.375168	5.627806	6.006617	3.541049	1.330487495	0.000721793	0.010553694	Putative acylglycerol lipase	Q92383	DNA-3-methyladenine glycosylase 1	UniRef90_A0A2P6RMI5	Rosoideae TaxID 171638	GO:0047372	-	-
90	90	MSTRG.6351.2	2.486386	1.687647	2.10942	4.305478	4.160336	4.857279	1.02636201	8.03E-09	5.80E-07	Putative tubulin-tyrosine ligase/Tubulin polyglutamylase leucine-rich repeat domain L	Q3UDE2	Tubulin--tyrosine ligase-like protein 12	UniRef90_A0A2P6RKN3	Rosoideae TaxID 171638	GO:0005524]---[GO:0016874	GO:0006464	-
91	91	MSTRG.52303.2	0	0	0	0	3.180149	3.060618	10.94072713	0.000236526	0.004429435	uncharacterized protein LOC101298344 isoform X1	F4KFB3	Protein PTST homolog 3 chloroplastic	UniRef90_UPI0005C89B16	Fragaria vesca subsp. vesca TaxID 101020	-	-	-
92	92	MSTRG.48779.3	0.181568	0.253665	0.1033	3.430285	0.333492	6.913553	4.146869114	4.35E-05	0.001116059	Cysteine synthase	Q43317	Cysteine synthase	UniRef90_A0A2P6R6A3	Rosoideae TaxID 171638	GO:0004124	GO:0006535	-
93	93	MSTRG.5942.2	6.757657	6.50556	4.955067	2.138293	3.901824	1.846575	-1.252028297	0.000369453	0.006268492	uncharacterized protein LOC101293710 isoform X2	-	-	UniRef90_UPI0005C92281	Fragaria vesca subsp. vesca TaxID 101020	-	-	-
94	94	MSTRG.22965.3	2.517036	1.987316	1.994108	25.110138	6.949958	3.758313	2.425476648	0.000879	0.012244285	flagellar radial spoke protein 5-like isoform X1	Q27YU7	Flagellar radial spoke protein 5	UniRef90_UPI000D08E29B	Rosa chinensis TaxID 74649	-	-	-
95	95	MSTRG.26166.1	4.63519	1.573449	0.899983	14.63714	15.788733	15.543244	2.659064703	8.28E-06	0.000275741	-	-	-	-	-	-	-	-
96	96	maker-Fvb2-1-augustus-gene-13.52-mRNA-1	9.93684	6.777798	3.357615	2.60338	2.361197	2.698444	-1.422038777	0.000307252	0.005439861	UDP-glycosyltransferase 74E1-like	O22822	UDP-glycosyltransferase 74F2	UniRef90_UPI0002C2F1A6	Fragaria vesca subsp. vesca TaxID 101020	-	-	-
97	97	augustus_masked-Fvb2-3-processed-gene-176.7-mRNA-1	5.194325	6.346919	3.376307	0.868255	2.202175	2.310992	-1.518817258	0.001096829	0.014472495	Uncharacterized protein	-	-	UniRef90_A0A2P6PNL1	Rosoideae TaxID 171638	-	-	-
98	98	maker-Fvb3-1-augustus-gene-87.18-mRNA-1	1.069218	0.815058	0.658895	0.438419	0.321053	0.212926	-1.415107072	0.000202244	0.003912958	Putative nucleotide-diphospho-sugar transferase	-	-	UniRef90_A0A2P6QH70	Rosaceae TaxID 3745	GO:0016740	-	GO:0016021
99	99	MSTRG.21039.1	9.151487	9.870461	5.581148	23.129723	24.608452	19.407181	1.404738363	9.50E-09	6.76E-07	Putative major facilitator sugar transporter major facilitator superfamily	Q0WWW9	D-xylose-proton symporter-like 3 chloroplastic	UniRef90_A0A2P6QJ60	Rosoideae TaxID 171638	GO:0005351	-	GO:0009507]---[GO:0009941]---[GO:0031969]---[GO:0005887
100	100	MSTRG.49451.3	0.532881	3.360562	0	0	0	0	-9.384529026	0.002626383	0.027860329	EVI5-like protein	Q96CN4	EVI5-like protein	UniRef90_UPI0002C328C4	Fragaria vesca subsp. vesca TaxID 101020	-	-	-
101	101	MSTRG.38677.2	3.224038	0	0.855762	0	0	0	-9.043663419	0.003058051	0.031173934	Putative nucleotide-binding alpha-beta plait domain-containing protein	O74978	Uncharacterized RNA-binding protein C1827.05c	UniRef90_A0A2P6R188	Rosoideae TaxID 171638	GO:0003723	-	-
102	102	maker-Fvb4-1-augustus-gene-28.26-mRNA-1	2.036526	5.436908	5.775143	12.006498	12.08523	12.386284	1.382479848	0.001585432	0.01910456	splicing factor U2af large subunit A	Q9FJ45	GDSL esterase/lipase At5g45910	UniRef90_UPI0005C92448	Fragaria vesca subsp. vesca TaxID 101020	-	-	-
103	103	MSTRG.15889.2	8.991906	8.56283	7.682082	4.465592	4.220836	3.460335	-1.107256426	7.93E-12	9.89E-10	Putative adenine phosphoribosyltransferase	Q9LFP0	Adenine phosphoribosyltransferase 5	UniRef90_A0A2P6PXR8	eudicotyledons TaxID 71240	GO:0003999	GO:0006168]---[GO:0009116	GO:0005737
104	104	MSTRG.7039.2	29.494717	25.26825	20.660362	12.934621	6.087214	9.087588	-1.471588503	6.63E-06	0.000227949	-	-	-	-	-	-	-	-
105	105	MSTRG.62930.2	0	0	0	0.52115	0	3.917377	9.20012204	0.003259752	0.032653444	Putative diacylglycerol kinase (ATP)	O82359	Sphingoid long-chain bases kinase 2 mitochondrial	UniRef90_A0A2P6SHV8	Rosoideae TaxID 171638	GO:0004143]---[GO:0003951	-	-
106	106	maker-Fvb3-4-augustus-gene-202.64-mRNA-1	8.642514	6.797349	8.146075	33.93343	32.214523	43.6842	2.156220374	8.97E-39	1.83E-35	Uncharacterized protein	Q54XK2	Protein transport protein Sec61 subunit alpha	UniRef90_C6TBU3	Spermatophyta TaxID 58024	GO:0015450]---[GO:0008320]---[GO:0005048	GO:0006620]---[GO:0031204]---[GO:0006616	GO:0005783]---[GO:0005789]---[GO:0016021]---[GO:0005784
107	107	maker-Fvb3-3-augustus-gene-179.18-mRNA-1	2.787307	10.925127	16.095795	91.598549	53.454514	88.583534	2.875538937	9.01E-06	0.000296373	Uncharacterized protein	Q9FK81	Stress-response A/B barrel domain-containing protein At5g22580	UniRef90_A0A2P6QG98	Rosoideae TaxID 171638	-	-	-
108	108	MSTRG.43108.1	1.492651	1.142025	1.593722	3.239948	2.946059	3.251372	1.083396816	0.000392962	0.006560603	-	-	-	-	-	-	-	-
109	109	MSTRG.11416.2	0	0	0	2.065854	0	2.035072	8.196652818	0.005704708	0.049163166	Putative cupredoxin	-	-	UniRef90_A0A2P6PRY8	Rosoideae TaxID 171638	-	-	-
110	110	maker-Fvb2-4-augustus-gene-167.33-mRNA-1	3.650499	3.962392	2.540546	1.23848	1.156165	2.099776	-1.230317327	8.90E-05	0.00202148	Hexosyltransferase	Q9M9Y5	Probable galacturonosyltransferase 6	UniRef90_A0A2P6PVK7	Rosoideae TaxID 171638	GO:0047262	GO:0071555]---[GO:0045489	GO:0000139]---[GO:0016021
111	111	augustus_masked-Fvb2-4-processed-gene-163.14-mRNA-1	2.368922	0.230183	0.944501	10.486618	21.398977	9.562998	3.517627566	8.97E-06	0.000295834	Laccase	Q6Z8L2	Putative laccase-9	UniRef90_A0A2P6PVC1	Rosa chinensis TaxID 74649	GO:0005507]---[GO:0052716	GO:0046274	GO:0048046
112	112	augustus_masked-Fvb6-3-processed-gene-269.15-mRNA-1	0.177002	0.796743	0.573783	3.88036	1.636002	2.031188	2.193197767	0.001332739	0.016739355	germin-like protein subfamily 3 member 2	Q9SR72	Germin-like protein subfamily 3 member 2	UniRef90_UPI0005CAFE2A	Fragaria vesca subsp. vesca TaxID 101020	-	-	-
113	113	MSTRG.39927.2	4.699943	1.561843	0	0	0	0	-10.35944648	0.000631679	0.009513828	Putative major facilitator sugar transporter major facilitator superfamily	Q8LPQ8	Monosaccharide-sensing protein 2	UniRef90_A0A2P6PBT9	Rosoideae TaxID 171638	GO:0005366	GO:0008643	GO:0005794]---[GO:0005887]---[GO:0005774]---[GO:0005773
114	114	MSTRG.30127.2	2.451776	0.876099	0.35865	0.086522	0.131847	0.240272	-2.974617534	0.000406423	0.006737988	uncharacterized protein LOC105351146	-	-	UniRef90_UPI0005C929F7	Fragaria vesca subsp. vesca TaxID 101020	-	-	-
115	115	MSTRG.21091.4	0.027346	0.119073	0	0.011867	9.365592	5.981922	6.366120554	0.000500472	0.007937861	Putative ribosomal protein L4/L1e	O80361	50S ribosomal protein L4 chloroplastic	UniRef90_A0A2P6QJR3	Rosoideae TaxID 171638	GO:0003735	GO:0006412	GO:0005840
116	116	maker-Fvb2-1-augustus-gene-188.51-mRNA-1	10.359632	7.318757	7.141716	5.175794	2.986911	3.863774	-1.091850526	9.66E-05	0.002159887	calcium uptake protein 1 mitochondrial	Q9SZ45	Calcium uptake protein mitochondrial	UniRef90_UPI0002C31606	Fragaria vesca subsp. vesca TaxID 101020	GO:0005509	GO:0006816]---[GO:0006851]---[GO:0051562	GO:0005743]---[GO:0005758]---[GO:0005739
117	117	maker-Fvb1-4-augustus-gene-56.40-mRNA-1	36.911175	74.743805	84.185089	377.34317	443.282806	242.390091	2.372357304	4.28E-08	2.66E-06	Flavanone 3-hydroxylase	Q06942	Naringenin 2-oxoglutarate 3-dioxygenase	UniRef90_Q66ME9	Rosaceae TaxID 3745	GO:0031418]---[GO:0046872]---[GO:0045486	GO:0009813	-
118	118	augustus_masked-Fvb3-1-processed-gene-9.5-mRNA-1	0.036408	0.053496	0.133228	0.442955	0.434833	0.925454	2.87457558	3.12E-05	0.000848201	pentatricopeptide repeat-containing protein At4g21065-like	A8MQA3	Pentatricopeptide repeat-containing protein At4g21065	UniRef90_UPI0005C86A9A	Fragaria vesca subsp. vesca TaxID 101020	-	-	-
119	119	maker-Fvb3-4-augustus-gene-169.51-mRNA-1	9.675892	4.816541	5.941219	2.637584	1.991493	4.120004	-1.278822058	0.001033941	0.013834848	Putative folate-biopterin transporter major facilitator superfamily domain-containing protein	Q8RWQ5	Probable folate-biopterin transporter 4	UniRef90_A0A2P6QC64	Rosoideae TaxID 171638	-	-	GO:0016021
120	120	MSTRG.33172.1	0.992421	1.504357	1.386525	8.288108	8.4926	4.02555	2.362746313	2.84E-08	1.84E-06	Putative ELMO domain-containing protein	Q54YW1	ELMO domain-containing protein A	UniRef90_A0A2P6R0E5	Rosoideae TaxID 171638	-	-	-
121	121	maker-Fvb7-3-snap-gene-36.70-mRNA-1	0.034348	0.126237	0.658364	0	0	0	-6.807249348	0.000769698	0.011081286	Putative fructokinase	Q9FLH8	Probable fructokinase-7	UniRef90_A0A2P6SMS5	Rosoideae TaxID 171638	GO:0008865	-	-
122	122	MSTRG.5289.3	5.689538	5.46939	4.741169	2.522137	1.464563	3.439501	-1.152874613	0.001060767	0.014114324	Uncharacterized protein	-	-	UniRef90_A0A2P6RRA7	Rosaceae TaxID 3745	-	-	-
123	123	MSTRG.32604.1	6.033252	3.166403	3.725266	1.627166	1.37807	2.548642	-1.266015557	0.001159085	0.015075034	uncharacterized protein LOC105351168	-	-	UniRef90_UPI0005C9FC75	Fragaria vesca subsp. vesca TaxID 101020	-	-	-
124	124	maker-Fvb3-4-augustus-gene-243.38-mRNA-1	1.001784	0.735551	0.705589	1.660407	1.896072	1.628325	1.032278772	4.37E-08	2.70E-06	uncharacterized protein LOC101304953	P73625	Endonuclease MutS2	UniRef90_UPI0005CA1343	Fragaria vesca subsp. vesca TaxID 101020	-	-	-
125	125	MSTRG.55432.2	5.148919	2.494971	4.003514	0.662493	0.931735	2.316137	-1.643934882	0.003067634	0.031256036	receptor-like protein kinase At3g21340	Q9C8I6	LRR receptor-like serine/threonine-protein kinase IOS1	UniRef90_UPI0002C3366B	Fragaria vesca subsp. vesca TaxID 101020	GO:0005524]---[GO:0042802]---[GO:0042803]---[GO:0004674	GO:0009738]---[GO:0002229]---[GO:0009788]---[GO:1902289]---[GO:1900426]---[GO:2000071]---[GO:1900150]---[GO:0010200]---[GO:0009620]---[GO:0002237]---[GO:0002238]---[GO:0002239	GO:0016021]---[GO:0005886]---[GO:0090406
126	126	snap_masked-Fvb4-4-processed-gene-145.14-mRNA-1	6.782319	12.030515	7.583084	4.373708	3.902961	4.631168	-1.088621917	0.000411206	0.006804044	short-chain type dehydrogenase/reductase	Q9SQR4	NADPH-dependent aldehyde reductase-like protein chloroplastic	UniRef90_UPI0002C318F8	Fragaria vesca subsp. vesca TaxID 101020	-	-	-
127	127	MSTRG.31484.1	14.131515	13.775093	12.967538	6.633258	6.412271	5.976687	-1.15841696	3.11E-43	9.33E-40	mitogen-activated protein kinase 15	Q8W4J2	Mitogen-activated protein kinase 16	UniRef90_UPI0004987D3C	Rosaceae TaxID 3745	GO:0005524]---[GO:0004707	GO:0035556]---[GO:0010468	GO:0005737]---[GO:0005634]---[GO:0005886]---[GO:0005773
128	128	maker-Fvb2-1-augustus-gene-215.27-mRNA-1	0.00447	0.0154	0	0.764997	0	0.784463	6.018003895	0.003959478	0.037640461	Putative WW domain FF domain-containing protein	B6EUA9	Pre-mRNA-processing protein 40A	UniRef90_A0A2P6Q140	Rosoideae TaxID 171638	GO:0003723	GO:0045292]---[GO:0000398	GO:0005829]---[GO:0016592]---[GO:0005685]---[GO:0071004
129	129	MSTRG.1585.3	0	0.733496	4.191133	0	0	0	-9.2906195	0.002864818	0.029696409	glycine-rich RNA-binding protein RZ1B	Q9SD61	Zinc finger CCCH domain-containing protein 42	UniRef90_UPI0002C36752	Fragaria vesca subsp. vesca TaxID 101020	-	-	-
130	130	maker-Fvb7-4-snap-gene-0.63-mRNA-1	0.251767	0.120317	0.232685	0.815839	0.677466	0.837197	1.83394334	3.03E-07	1.51E-05	origin of replication complex subunit 3 isoform X1	Q6E7H0	Origin of replication complex subunit 3	UniRef90_UPI0002C34293	Fragaria vesca subsp. vesca TaxID 101020	GO:0003688	GO:0006260]---[GO:0006270]---[GO:0048527]---[GO:0006267]---[GO:0009744	GO:0031261]---[GO:0005664]---[GO:0005656]---[GO:0000808
131	131	augustus_masked-Fvb2-3-processed-gene-58.16-mRNA-1	0	0	0.049186	0.494754	0.493833	0.780976	4.918094633	2.01E-05	0.000587602	Putative transcription factor bHLH family	Q9SND4	Transcription factor HEC2	UniRef90_A0A2P6Q0K2	Rosoideae TaxID 171638	GO:0046983	GO:0006355	-
132	132	maker-Fvb3-4-snap-gene-76.43-mRNA-1	0	0	0	0.032726	0.089284	0.075191	5.361154911	0.000461162	0.007438149	uncharacterized protein LOC101307385	-	-	UniRef90_UPI0002C35610	Fragaria vesca subsp. vesca TaxID 101020	-	-	-
133	133	maker-Fvb6-3-augustus-gene-258.18-mRNA-1	19.869902	8.059166	8.624105	2.737128	3.888013	7.289431	-1.44483127	0.005306	0.046557982	Putative transcription factor NAM family	Q9FMR3	NAC domain-containing protein 90	UniRef90_A0A2P6RC90	Rosoideae TaxID 171638	GO:0003677	GO:0006355	GO:0005634
134	134	MSTRG.3546.3	2.210008	0	1.096419	0	0	0	-9.196433175	0.002243892	0.024780684	Uncharacterized protein	B9EXZ6	Amino-acid permease BAT1 homolog	UniRef90_A0A251PRZ1	Rosales TaxID 3744	GO:0022857	GO:0006865	GO:0016021
135	135	maker-Fvb5-1-augustus-gene-271.42-mRNA-1	26.937428	22.877722	13.27527	8.01519	11.120946	10.359034	-1.139799833	5.04E-05	0.001263206	uncharacterized protein LOC101309547	Q8VXX9	Bet1-like protein At4g14600	UniRef90_UPI0002C2DC9C	Fragaria vesca subsp. vesca TaxID 101020	-	-	-
136	136	maker-Fvb1-2-augustus-gene-175.25-mRNA-1	0.116918	0.045524	0.071515	0.690203	0.200797	0.564418	2.533279025	0.000177659	0.003533643	Hexosyltransferase	Q9LSB1	UDP-glucuronate xylan alpha-glucuronosyltransferase 1	UniRef90_A0A2P6RS81	Rosoideae TaxID 171638	GO:0015020]---[GO:0080116]---[GO:0046872	GO:0071555]---[GO:0010417]---[GO:0009834]---[GO:0045492	GO:0005794]---[GO:0000139]---[GO:0016021
137	137	augustus_masked-Fvb3-4-processed-gene-189.10-mRNA-1	0.212019	0.547496	0.587838	0	0	0	-5.52774705	0.000331179	0.005760674	60S acidic ribosomal protein P2B-like	O24415	60S acidic ribosomal protein P2B	UniRef90_UPI0002C30248	Fragaria vesca subsp. vesca TaxID 101020	-	-	-
138	138	MSTRG.40029.3	0.082286	0.707997	0.152103	6.63943	9.163742	0.758644	4.044831987	0.000291848	0.005231511	Secretory carrier-associated membrane protein	Q9C6X2	Secretory carrier-associated membrane protein 4	UniRef90_A0A2P6PAV1	Rosoideae TaxID 171638	-	GO:0015031	GO:0016021]---[GO:0005886]---[GO:0030658
139	139	augustus_masked-Fvb2-4-processed-gene-79.8-mRNA-1	44.942345	41.493141	45.894962	17.322412	14.412235	32.534485	-1.111922173	0.001144186	0.014935529	Putative small auxin-up RNA	O65695	Auxin-responsive protein SAUR50	UniRef90_A0A2P6PQ88	Rosa chinensis TaxID 74649	-	GO:0009733	-
140	140	snap_masked-Fvb4-4-processed-gene-58.24-mRNA-1	70.971558	49.695339	74.437973	31.351198	25.266821	34.255802	-1.165702815	1.03E-06	4.53E-05	Uncharacterized protein	-	-	UniRef90_A0A2P6R148	Rosa chinensis TaxID 74649	-	-	-
141	141	MSTRG.59797.2	3.793566	0	4.880329	0	0	0	-10.21111363	0.000671073	0.009955988	Putative phosphoesterase metallo-dependent phosphatase	Q9FMK9	Probable inactive purple acid phosphatase 29	UniRef90_A0A2P6SJ15	Rosoideae TaxID 171638	GO:0016787	-	-
142	142	MSTRG.38458.1	1.847696	2.007885	0.596412	0.538945	0.325692	0.215277	-1.992315281	0.004425684	0.040859698	-	-	-	-	-	-	-	-
143	143	maker-Fvb3-4-augustus-gene-52.51-mRNA-1	0.022092	0.299684	0.036853	0	0	0	-6.621147118	0.000878906	0.012244285	Putative ATPase AAA-type core peptidase FtsH peptidase M41 FtsH extracellular	Q9FIM2	ATP-dependent zinc metalloprotease FTSH 9 chloroplastic	UniRef90_A0A2P6QJQ4	Rosoideae TaxID 171638	GO:0005524]---[GO:0004176]---[GO:0004222]---[GO:0008270	GO:0006508	GO:0009507]---[GO:0009941]---[GO:0009535]---[GO:0016021]---[GO:0005739
144	144	MSTRG.23858.1	1.638937	2.521567	0.940008	0.316385	0.334585	0.19053	-2.576052253	1.08E-05	0.000344164	putative F-box protein At5g15660	-	-	UniRef90_UPI0002C339F7	Fragaria vesca subsp. vesca TaxID 101020	-	-	-
145	145	MSTRG.53714.2	0	0	0	4.045299	4.637053	0	10.84173313	0.000285511	0.005139549	acyltransferase-like protein At1g54570 chloroplastic	Q9ZVN2	Acyltransferase-like protein At1g54570 chloroplastic	UniRef90_UPI0002C3043E	Fragaria vesca subsp. vesca TaxID 101020	-	-	-
146	146	MSTRG.38115.1	0	0	0	0	16.249529	16.656509	12.01219991	0.002107626	0.023625526	Putative small GTPase superfamily P-loop containing nucleoside triphosphate hydrolase	Q9C9U7	Ras-related protein RABA6a	UniRef90_A0A2P6P1V2	Rosoideae TaxID 171638	GO:0005525]---[GO:0003924	-	-
147	147	MSTRG.61928.2	0	0.212662	0.579009	9.028502	2.19862	7.498341	4.417616465	0.000957056	0.013060933	heavy metal-associated isoprenylated plant protein 3	Q9FLU5	Heavy metal-associated isoprenylated plant protein 9	UniRef90_A0A2I4GFS4	Juglans regia TaxID 51240	GO:0046872	GO:0030001	-
148	148	MSTRG.40512.2	5.058787	1.906923	6.549588	0	0	0	-9.800642652	3.78E-12	5.00E-10	microtubule-associated protein RP/EB family member 1A isoform X1	Q9FJJ5	Microtubule-associated protein RP/EB family member 1B	UniRef90_UPI0002C2EAE8	Fragaria vesca subsp. vesca TaxID 101020	-	-	-
149	149	MSTRG.49529.2	8.391203	4.812823	5.024984	2.476746	2.099092	4.489202	-1.064093022	0.00450143	0.041336821	uncharacterized protein LOC101312757	-	-	UniRef90_UPI0002C2ED11	Fragaria vesca subsp. vesca TaxID 101020	-	-	-
150	150	maker-Fvb3-4-augustus-gene-139.23-mRNA-1	9.575889	11.60228	10.109034	24.218391	28.651327	21.792896	1.197990674	7.08E-12	8.93E-10	Putative strictosidine synthase transcription factor WD40-like family	Q8VWF6	Protein STRICTOSIDINE SYNTHASE-LIKE 3	UniRef90_A0A2P6QES5	Rosa chinensis TaxID 74649	-	GO:0009058	GO:0005783]---[GO:0016020]---[GO:0005774
151	151	maker-Fvb4-2-augustus-gene-158.32-mRNA-1	141.503906	141.976425	113.152695	53.648865	57.270195	64.507805	-1.231984205	2.68E-33	3.91E-30	Putative transcription factor interactor and regulator Znf-B family	Q96288	B-box zinc finger protein 24	UniRef90_A0A2P6QUB7	Rosoideae TaxID 171638	GO:0008270	-	-
152	152	augustus_masked-Fvb3-2-processed-gene-284.18-mRNA-1	9.269928	21.326765	22.394722	65.205887	74.389198	51.538132	1.779794664	1.62E-05	0.000488123	Cinnamate 4-hydroxylase 3	Q42797	Trans-cinnamate 4-monooxygenase	UniRef90_A0A385EIG2	Maleae TaxID 721813	GO:0020037]---[GO:0005506]---[GO:0016709]---[GO:0016710	GO:0009808	GO:0016020
153	153	maker-Fvb1-3-augustus-gene-214.8-mRNA-1	0	0	0	0.35727	0.021448	0.385996	5.501192156	0.005672154	0.04893628	LOB domain-containing protein 20	Q9SRV3	LOB domain-containing protein 20	UniRef90_UPI0002C301B2	Fragaria vesca subsp. vesca TaxID 101020	-	-	-
154	154	MSTRG.37166.2	18.364328	7.9198	14.444828	4.766276	5.393934	3.466078	-1.627183884	3.38E-05	0.000905752	Putative F-box domain-containing protein	-	-	UniRef90_A0A2P6RJ68	Rosa chinensis TaxID 74649	-	-	-
155	155	MSTRG.55187.2	6.691356	3.14553	6.16537	2.531186	1.793399	2.288164	-1.329272843	0.000500224	0.007935658	uncharacterized protein LOC112180138	-	-	UniRef90_UPI000D095B3B	Rosa chinensis TaxID 74649	-	-	-
156	156	snap_masked-Fvb5-3-processed-gene-198.35-mRNA-1	3.917854	0.421025	1.552963	0	0.214704	0.115498	-4.088175837	0.00198725	0.022612798	Expansin	Q9C554	Expansin-A1	UniRef90_A0A2P6P2P8	Rosoideae TaxID 171638	-	GO:0009664	GO:0005618]---[GO:0005576]---[GO:0016020
157	157	maker-Fvb6-2-augustus-gene-188.49-mRNA-1	3.829362	2.389349	2.829434	7.548468	5.677326	5.724083	1.01422252	0.000572758	0.008804947	Putative nucleotide-binding alpha-beta plait domain-containing protein	Q9FIU6	Organelle RRM domain-containing protein 2 mitochondrial	UniRef90_A0A2P6RA81	Rosoideae TaxID 171638	GO:0003723	-	-
158	158	MSTRG.64770.1	2.209215	1.943041	1.927268	1.036419	0.793258	0.853226	-1.231498714	2.89E-10	2.78E-08	pentatricopeptide repeat-containing protein At4g01400 mitochondrial-like isoform X2	Q8LDU5	Pentatricopeptide repeat-containing protein At4g01400 mitochondrial	UniRef90_UPI000A2B8EBD	Arachis TaxID 3817	-	-	-
159	159	maker-Fvb6-2-augustus-gene-118.22-mRNA-1	0.130828	0.186587	0.060455	0.503256	0.299777	0.439496	1.578873996	0.004596255	0.041938054	Uncharacterized protein	-	-	UniRef90_A0A2P6RDW7	Rosa chinensis TaxID 74649	-	-	-
160	160	MSTRG.32345.7	0	3.840172	1.668472	0	0	0	-8.713978063	0.00377582	0.036337426	Putative dual-specificity kinase TKL-Pl-4 family	Q9ZQ31	Serine/threonine-protein kinase STY13	UniRef90_A0A2P6QNR5	Rosaceae TaxID 3745	GO:0005524]---[GO:0004712	-	-
161	161	MSTRG.32345.8	0	1.852768	3.633114	0	0	0	-8.73236389	0.003684886	0.035680741	Putative dual-specificity kinase TKL-Pl-4 family	Q9ZQ31	Serine/threonine-protein kinase STY13	UniRef90_A0A2P6QNR5	Rosaceae TaxID 3745	GO:0005524]---[GO:0004712	-	-
162	162	maker-Fvb3-1-augustus-gene-103.35-mRNA-1	0	0	0	0.774263	0.294134	0.567431	6.799777445	1.33E-06	5.68E-05	Putative RAB6-interacting golgin	-	-	UniRef90_A0A2P6QGA8	Rosoideae TaxID 171638	-	-	-
163	163	maker-Fvb4-4-augustus-gene-52.45-mRNA-1	8.495449	10.438395	9.421767	19.253771	23.393785	18.810545	1.056620879	8.43E-10	7.41E-08	uncharacterized protein LOC103423737	-	-	UniRef90_UPI0004988384	Maleae TaxID 721813	-	-	-
164	164	maker-Fvb2-2-snap-gene-64.76-mRNA-1	7.515842	2.084077	0.028462	0	0	0	-10.57801872	2.31E-06	9.21E-05	Putative transcription factor WD40-like family	Q9FMU5	U3 small nucleolar RNA-associated protein 18 homolog	UniRef90_A0A2P6PVK6	Rosoideae TaxID 171638	-	GO:0006364	GO:0080008]---[GO:0034388]---[GO:0032040
165	165	MSTRG.49824.3	3.810961	2.491662	2.41496	0.681655	1.527954	1.373441	-1.332302805	0.000599725	0.009121304	Putative transcription factor C3H family	Q6ZK57	Zinc finger CCCH domain-containing protein 54	UniRef90_A0A2P6S1J1	Rosoideae TaxID 171638	GO:0046872]---[GO:0003723	-	-
166	166	MSTRG.49824.2	14.490835	11.804728	10.435145	4.073994	4.367056	5.306948	-1.47117362	2.45E-22	1.25E-19	Putative transcription factor C3H family	Q9SJ41	Zinc finger CCCH domain-containing protein 18	UniRef90_A0A2P6S1J1	Rosoideae TaxID 171638	GO:0046872]---[GO:0003723	-	-
167	167	maker-Fvb5-4-augustus-gene-232.34-mRNA-1	3.251161	2.052672	2.477634	1.173391	1.167235	1.681049	-1.010885105	7.87E-05	0.001828344	probable LRR receptor-like serine/threonine-protein kinase At4g08850	Q8VZG8	MDIS1-interacting receptor like kinase 2	UniRef90_UPI0005CB6AED	Fragaria vesca subsp. vesca TaxID 101020	GO:0005524]---[GO:0004674	-	GO:0016021]---[GO:0016020]---[GO:0005886]---[GO:0009506]---[GO:0090406
168	168	MSTRG.24288.1	33.248116	22.415207	16.437593	9.075598	9.15329	15.646029	-1.139899493	0.000540289	0.008420659	Putative peptide-transporting ATPase	Q9M390	Protein NRT1/ PTR FAMILY 8.1	UniRef90_A0A2P6QJN9	Rosoideae TaxID 171638	GO:0035673]---[GO:1904680]---[GO:0015333]---[GO:0042937	GO:0042938]---[GO:0006807]---[GO:0015031]---[GO:0042939	GO:0016021]---[GO:0005886]---[GO:0009506
169	169	MSTRG.7069.1	12.229805	0	6.172283	0	0	0	-10.74305224	0.000336211	0.00583034	putative clathrin assembly protein At4g40080	Q8L936	Putative clathrin assembly protein At4g40080	UniRef90_UPI0002C2DDDF	Fragaria vesca subsp. vesca TaxID 101020	-	-	-
170	170	MSTRG.61894.3	0.027397	0.059045	0	3.617455	4.217257	1.908772	6.591017196	4.24E-11	4.67E-09	Tip120	Q8L5Y6	Cullin-associated NEDD8-dissociated protein 1	UniRef90_A0A0A0L6R8	Cucumis sativus TaxID 3659	-	GO:0010265	-
171	171	maker-Fvb6-1-augustus-gene-231.38-mRNA-1	44.455837	18.251116	14.588925	11.195855	9.696816	9.851642	-1.360462763	0.00175807	0.020625882	Putative transcription factor NAM family	Q9FMR3	NAC domain-containing protein 90	UniRef90_A0A2P6RC90	Rosoideae TaxID 171638	GO:0003677	GO:0006355	GO:0005634
172	172	maker-Fvb3-1-augustus-gene-305.41-mRNA-1	0	0	0	0.166474	0.132966	0.189767	4.733740308	0.001643379	0.019611709	-	-	-	-	-	-	-	-
173	173	MSTRG.2933.4	0	0	0	4.683335	0	1.459226	10.67361704	0.000427391	0.007017305	Putative transcription factor Homobox-WOX family	Q9SW80	BEL1-like homeodomain protein 2	UniRef90_A0A2P6RMT6	Rosoideae TaxID 171638	GO:0003677	GO:0006355	GO:0005634
174	174	MSTRG.2933.5	0.240625	0.075562	0.05761	0.005148	0.00427	0.003835	-4.319345259	0.000177195	0.003527154	Putative transcription factor Homobox-WOX family	Q9SW80	BEL1-like homeodomain protein 2	UniRef90_A0A2P6RMT6	Rosoideae TaxID 171638	GO:0003677	GO:0006355	GO:0005634
175	175	maker-Fvb7-1-augustus-gene-211.41-mRNA-1	1.004452	2.426529	1.622418	5.63636	3.163124	5.522645	1.431402142	0.001188184	0.015344117	probable pectate lyase 13	Q9SCP2	Probable pectate lyase 12	UniRef90_UPI0002C31299	Fragaria vesca subsp. vesca TaxID 101020	GO:0046872]---[GO:0030570	GO:0045490	GO:0031225
176	176	maker-Fvb1-1-augustus-gene-156.28-mRNA-1	2.326232	1.837128	1.050238	0.278224	0.34319	0.572718	-2.165395214	1.08E-06	4.72E-05	Protein DETOXIFICATION	Q9FKQ1	Protein DETOXIFICATION 27	UniRef90_A0A2P6RQ50	Rosoideae TaxID 171638	GO:0015297]---[GO:0015238	GO:0006855	GO:0016021
177	177	MSTRG.21095.3	8.920406	10.403913	4.534193	1.535038	2.576993	1.742808	-2.062623474	1.97E-07	1.02E-05	serine/arginine-rich splicing factor SR45a isoform X2	Q84TH4	Serine/arginine-rich splicing factor SR45a	UniRef90_UPI0009AB5EF9	Prunus persica TaxID 3760	-	-	-
178	178	maker-Fvb1-2-augustus-gene-112.26-mRNA-1	0.355872	0.446642	0.690677	0.111537	0.174254	0.263618	-1.485883621	0.004910734	0.043974955	Putative transcription regulator GNAT family	O64815	Probable N-acetyltransferase HLS1-like	UniRef90_A0A2P6RP04	Rosoideae TaxID 171638	GO:0016747	-	-
179	179	MSTRG.16462.3	2.341055	3.382784	3.235752	0	0	0	-10.68973623	3.25E-18	1.00E-15	Putative transcription factor GAGA-Binding-like family	Q8L999	Protein BASIC PENTACYSTEINE6	UniRef90_A0A2P6PZ01	Rosoideae TaxID 171638	-	-	-
180	180	MSTRG.48445.3	627.743591	1171.36853	1469.481445	2720.711182	4078.463867	1938.752075	1.349119675	0.003926894	0.037445678	Uncharacterized protein (Fragment)	Q43017	Non-specific lipid-transfer protein 1	UniRef90_A0A0V0RCL3	Trichinella nelsoni TaxID 6336	-	-	-
181	181	MSTRG.51776.1	0.506087	3.233428	1.634429	0	0	0	-9.031425143	9.95E-09	7.04E-07	Putative leucine-rich repeat-containing plant-type leucine-rich repeat domain L	Q05091	Polygalacturonase inhibitor	UniRef90_A0A2P6RDP3	Rosa chinensis TaxID 74649	-	-	-
182	182	maker-Fvb6-2-augustus-gene-240.44-mRNA-1	0.53126	1.184358	0.596862	2.90816	2.074533	2.908387	1.703877968	2.80E-05	0.000773919	RNA-binding protein cabeza	Q9M8K5	Heavy metal-associated isoprenylated plant protein 32	UniRef90_UPI0002C31AFA	Fragaria vesca subsp. vesca TaxID 101020	-	-	-
183	183	augustus_masked-Fvb6-1-processed-gene-264.0-mRNA-1	0	0.141419	0.41238	1.640034	1.194851	1.990503	2.939919391	0.004566165	0.041741691	Uncharacterized protein	-	-	UniRef90_A0A2P6RAC8	Rosoideae TaxID 171638	-	-	-
184	184	augustus_masked-Fvb3-3-processed-gene-93.2-mRNA-1	2.858642	2.592018	2.271191	1.21699	0.892782	1.265648	-1.215988308	2.06E-05	0.000599491	lipid transfer-like protein VAS	-	-	UniRef90_UPI0002C302E6	Fragaria vesca subsp. vesca TaxID 101020	-	-	-
185	185	MSTRG.28328.3	0.405962	1.767424	0.24395	3.380734	3.717641	3.784823	2.114944052	0.00498204	0.044418838	amino-acid permease BAT1 isoform X1	Q9ZU50	Amino-acid permease BAT1	UniRef90_UPI000D088AAF	Rosoideae TaxID 171638	GO:0015181]---[GO:0015185]---[GO:0015180]---[GO:0005313]---[GO:0015189	GO:0015812	GO:0016021]---[GO:0031966]---[GO:0005739
186	186	MSTRG.28328.1	2.356038	0.690758	1.899272	0.114282	0.412351	0.411452	-2.438429347	0.000454608	0.00735194	Putative amino acid/polyamine transporter I	Q9ZU50	Amino-acid permease BAT1	UniRef90_A0A2P6R1L8	Rosoideae TaxID 171638	GO:0015181]---[GO:0015185]---[GO:0015180]---[GO:0005313]---[GO:0015189	GO:0015812	GO:0016021]---[GO:0031966]---[GO:0005739
187	187	maker-Fvb6-2-augustus-gene-40.46-mRNA-1	0	0.000527	0	1.417875	0.408158	0	7.078573424	0.004835738	0.043474835	Nuclear pore complex protein NUP35	O04326	Nuclear pore complex protein NUP35	UniRef90_A0A2P6RXC5	Rosoideae TaxID 171638	GO:0003676	GO:0051028]---[GO:0006913]---[GO:0015031	GO:0031965]---[GO:0005643
188	188	MSTRG.5686.2	4.203108	2.136576	4.715878	7.614126	9.826777	8.027212	1.139636566	0.001550043	0.018789376	Uncharacterized protein	Q9CSU0	Regulation of nuclear pre-mRNA domain-containing protein 1B	UniRef90_A0A2P6RH96	Rosoideae TaxID 171638	-	-	-
189	189	MSTRG.5686.3	3.745404	6.254352	3.036058	0	0	0	-11.32222692	2.77E-19	9.95E-17	Uncharacterized protein	Q9CSU0	Regulation of nuclear pre-mRNA domain-containing protein 1B	UniRef90_A0A2P6RH96	Rosoideae TaxID 171638	-	-	-
190	190	maker-Fvb7-2-snap-gene-26.38-mRNA-1	0	0	0	0.254288	1.588216	0	8.668156775	0.005519502	0.047955364	Putative RNA-directed DNA polymerase	Q9CA78	Nuclear intron maturase 4 mitochondrial	UniRef90_A0A2P6S9J1	Rosoideae TaxID 171638	GO:0003677]---[GO:0004519]---[GO:0046872]---[GO:0003964	GO:0000373]---[GO:0006315]---[GO:0090615]---[GO:1900864]---[GO:0007005]---[GO:0032885]---[GO:0009845]---[GO:0090351	GO:0009507]---[GO:0005739
191	191	MSTRG.9794.2	0	0	0	5.785312	7.680324	6.463223	12.28823083	1.01E-24	6.63E-22	Uncharacterized protein	Q9C7F8	ABC transporter B family member 13	UniRef90_M5Y4A9	Prunus TaxID 3754	GO:0005524]---[GO:0042626	-	GO:0016021
192	192	snap_masked-Fvb3-4-processed-gene-178.29-mRNA-1	2.089555	4.411592	5.073757	1.098347	0.773782	1.350935	-1.864227723	0.0003829	0.006437496	Putative EF-hand domain pair protein	Q9LSQ6	Calcium-binding protein PBP1	UniRef90_A0A2P6QBG6	Rosoideae TaxID 171638	GO:0005509	-	-
193	193	augustus_masked-Fvb3-4-processed-gene-225.10-mRNA-1	3.21496	2.458408	1.214548	0.845829	1.08269	1.027259	-1.251969961	0.002372722	0.025823693	Putative major facilitator sugar transporter major facilitator superfamily	Q9SA38	Organic cation/carnitine transporter 3	UniRef90_A0A2P6Q834	Rosoideae TaxID 171638	GO:0022857	GO:0008643	GO:0016021
194	194	maker-Fvb5-1-snap-gene-267.53-mRNA-1	0.909681	0.72476	0.548983	0.379018	0.423013	0.308704	-1.018315493	0.001678484	0.019927847	Uncharacterized protein	Q9SB50	AP-4 complex subunit mu	UniRef90_M5XD37	Rosales TaxID 3744	-	GO:0006886]---[GO:0016192	GO:0030124]---[GO:0030131]---[GO:0005905]---[GO:0005829]---[GO:0005802
195	195	MSTRG.49398.2	3.303516	1.151793	2.114561	0.857692	1.052197	0.816899	-1.310587829	0.00429916	0.040006073	COBRA-like protein	Q94KT8	Protein COBRA	UniRef90_A0A2P6S3P0	Rosoideae TaxID 171638	-	GO:0010215]---[GO:0009825]---[GO:0009832]---[GO:0052324]---[GO:0009664]---[GO:0009651	GO:0031225]---[GO:0046658]---[GO:0009897]---[GO:0016328]---[GO:0009930]---[GO:0009505]---[GO:0005886
196	196	MSTRG.22498.2	0	0	0	0.156921	1.795657	0	9.548566997	0.002869462	0.029741054	Putative tetratricopeptide-like helical domain TRAPP II complex TRAPPC10	F4K0C4	Trafficking protein particle complex II-specific subunit 130 homolog	UniRef90_A0A2P6QB43	Rosoideae TaxID 171638	-	GO:0000919]---[GO:0000911]---[GO:0034498]---[GO:0006891	GO:0005829]---[GO:0005769]---[GO:0005802]---[GO:1990071
197	197	maker-Fvb2-1-augustus-gene-251.31-mRNA-1	4.814118	3.606559	4.485714	2.592936	1.540072	2.576553	-1.001616852	0.000211029	0.004046135	Auxin response factor	P93024	Auxin response factor 5	UniRef90_A0A2P6PZ09	Rosoideae TaxID 171638	GO:0003700]---[GO:0042802]---[GO:0044212	GO:0009734]---[GO:0009793]---[GO:0009908]---[GO:0010305]---[GO:0009942]---[GO:0048507]---[GO:0006355]---[GO:0009733]---[GO:0048364]---[GO:0010051	GO:0016020]---[GO:0005634
198	198	maker-Fvb3-3-snap-gene-50.51-mRNA-1	8.629477	7.690917	7.597285	19.461321	18.568342	15.930373	1.120950288	2.37E-18	7.49E-16	uncharacterized protein At4g19900	P0C8Q4	Uncharacterized protein At4g19900	UniRef90_UPI0005C911CB	Fragaria vesca subsp. vesca TaxID 101020	-	-	-
199	199	MSTRG.10269.1	5.852539	4.628077	5.543659	1.285277	1.290282	0.981666	-2.224466567	2.65E-29	2.71E-26	ankyrin repeat-containing protein At2g01680-like	Q8GYH5	Ankyrin repeat-containing protein BDA1	UniRef90_UPI0002C2FBD9	Fragaria vesca subsp. vesca TaxID 101020	-	-	-
200	200	MSTRG.42193.3	0	0	0	1.863976	4.294944	0	10.17492716	0.000794464	0.011332453	Putative transcription factor WD40-like family	Q8RXA7	DENN domain and WD repeat-containing protein SCD1	UniRef90_A0A2P6P3L2	Rosa chinensis TaxID 74649	-	GO:0000911]---[GO:0010235]---[GO:0009825]---[GO:0045824]---[GO:0040008	GO:0030136]---[GO:0080008]---[GO:0005886
201	201	maker-Fvb3-3-augustus-gene-32.23-mRNA-1	27.087429	20.768909	14.479858	11.195116	10.759379	7.753215	-1.105578511	0.000125115	0.002674406	transcription factor bHLH126	F4JIJ7	Transcription factor bHLH162	UniRef90_UPI0002C32CC8	Fragaria vesca subsp. vesca TaxID 101020	-	-	-
202	202	MSTRG.31696.2	2.455404	1.406213	0	0	0	0.003047	-8.317226239	0.000905883	0.012521462	Putative chitinase	Q9M2U5	Endochitinase EP3	UniRef90_A0A2P6PCH0	Rosoideae TaxID 171638	GO:0008061]---[GO:0004568	GO:0005975]---[GO:0016998]---[GO:0006032	-
203	203	maker-Fvb2-4-augustus-gene-35.35-mRNA-1	0.455848	0.411259	0.249743	10.97718	14.895756	7.041465	4.816853874	5.90E-30	6.48E-27	uncharacterized protein LOC101292781 isoform X1	-	-	UniRef90_UPI0002C3553A	Fragaria vesca subsp. vesca TaxID 101020	-	-	-
204	204	MSTRG.24046.2	0.635095	1.330913	0.005315	11.802732	5.938552	4.687884	3.475066671	0.003007427	0.030820844	methanol O-anthraniloyltransferase-like	Q8GT20	Benzyl alcohol O-benzoyltransferase	UniRef90_UPI0002C30053	Fragaria vesca subsp. vesca TaxID 101020	-	-	-
205	205	MSTRG.9564.1	0.119625	0.771194	0.531844	1.996657	2.304727	2.953813	2.241351689	0.000405793	0.006730826	cytosolic sulfotransferase 15-like	Q8L5A7	Cytosolic sulfotransferase 15	UniRef90_UPI0002C3155A	Fragaria vesca subsp. vesca TaxID 101020	-	-	-
206	206	MSTRG.65451.1	0	0	0	1.31983	0	0.124501	8.914567689	0.005083076	0.04507579	Putative importin-beta domain-containing protein	Q5ZLT0	Exportin-7	UniRef90_A0A2P6SB57	Rosaceae TaxID 3745	GO:0005049]---[GO:0008536	GO:0006611	GO:0005737]---[GO:0005643
207	207	maker-Fvb2-2-augustus-gene-225.41-mRNA-1	7.414623	6.481938	6.857944	1.880685	1.71122	1.716775	-2.019752186	1.93E-73	2.82E-69	receptor-like cytosolic serine/threonine-protein kinase RBK1 isoform X1	Q94F47	Ubiquitin-conjugating enzyme E2 28	UniRef90_UPI0005C84A15	Fragaria vesca subsp. vesca TaxID 101020	-	-	-
208	208	maker-Fvb1-2-snap-gene-133.31-mRNA-1	14.391696	8.028896	4.006623	2.3872	2.26827	2.317613	-1.951258381	2.06E-05	0.000599491	Protein DETOXIFICATION	Q9FKQ1	Protein DETOXIFICATION 27	UniRef90_A0A2P6RQ50	Rosoideae TaxID 171638	GO:0015297]---[GO:0015238	GO:0006855	GO:0016021
209	209	MSTRG.50639.1	20.428112	13.201692	8.390763	6.545986	6.879912	7.301558	-1.05789051	0.0014754	0.018103634	-	-	-	-	-	-	-	-
210	210	snap_masked-Fvb5-2-processed-gene-46.33-mRNA-1	0	0	0	0.203343	0.178659	0.501236	6.362680666	1.87E-05	0.000553286	MADS-box transcription factor 23-like isoform X1	Q40170	Agamous-like MADS-box protein AGL8 homolog	UniRef90_UPI0005C9B6EB	Fragaria vesca subsp. vesca TaxID 101020	-	-	-
211	211	maker-Fvb3-4-snap-gene-31.50-mRNA-1	0.02588	0.146289	0.023918	0.485742	0.572962	0.5142	2.90579201	9.93E-05	0.002206297	ATP-dependent DNA helicase	Q9CL21	ATP-dependent DNA helicase RecQ	UniRef90_A0A2P6QL44	Rosoideae TaxID 171638	GO:0005524]---[GO:0043140]---[GO:0003676	GO:0006310]---[GO:0006281]---[GO:0006260	GO:0005634
212	212	MSTRG.17790.3	5.308636	0	4.095466	0	0	0	-11.39834325	0.003528998	0.0346241	uncharacterized protein LOC101311740	Q9ULD4	Bromodomain and PHD finger-containing protein 3	UniRef90_UPI0002C3082C	Fragaria vesca subsp. vesca TaxID 101020	-	-	-
213	213	maker-Fvb4-3-snap-gene-83.92-mRNA-1	0.26529	0.55384	0.223478	2.221167	0.823339	1.272304	1.973640515	0.001618319	0.019407481	Ethylene receptor	-	-	UniRef90_A0A2P6R5P2	Rosoideae TaxID 171638	GO:0005524]---[GO:0051740]---[GO:0038199]---[GO:0046872]---[GO:0004674	-	GO:0005789]---[GO:0016021
214	214	snap_masked-Fvb2-3-processed-gene-50.19-mRNA-1	2.006795	0.439723	1.516666	0.279307	0.381392	0.401916	-1.953687074	0.000792854	0.01131423	Putative DNA-directed DNA polymerase	Q588V7	Helicase and polymerase-containing protein TEBICHI	UniRef90_A0A2P6PZZ9	Rosoideae TaxID 171638	GO:0008409]---[GO:0005524]---[GO:0003677]---[GO:0003887]---[GO:0004386	GO:0007049]---[GO:0051301]---[GO:0006261]---[GO:1990067]---[GO:0009933]---[GO:0009640]---[GO:2000011]---[GO:1902749]---[GO:0010468	GO:0005737
215	215	MSTRG.9722.2	4.964893	3.204081	3.696837	4.733632	10.737854	10.780975	1.08696287	0.004039472	0.038138335	Putative chromatin remodeling transcription regulator BTB-POZ family	Q8LEV3	BTB/POZ domain-containing protein At2g30600	UniRef90_A0A2P6PZH9	Rosoideae TaxID 171638	-	GO:0016567	-
216	216	augustus_masked-Fvb7-2-processed-gene-244.16-mRNA-1	0.029567	0.084338	0.163955	0	0	0	-5.137418061	0.004060934	0.038284361	omega-hydroxypalmitate O-feruloyl transferase	Q9FFQ7	Fatty alcohol caffeoyl-CoA acyltransferase	UniRef90_UPI0002C3651C	Fragaria vesca subsp. vesca TaxID 101020	-	-	-
217	217	MSTRG.15820.4	0	0	0	2.435019	3.961437	0	9.843995855	0.00111275	0.014625059	aldehyde dehydrogenase family 3 member H1-like isoform X1	Q70DU8	Aldehyde dehydrogenase family 3 member H1	UniRef90_UPI0002C32FE2	Fragaria vesca subsp. vesca TaxID 101020	GO:0004028]---[GO:0004029]---[GO:0043878	GO:0006081]---[GO:0009737]---[GO:0009269]---[GO:0009651	GO:0005783]---[GO:0005794]---[GO:0016020]---[GO:0009506]---[GO:0009536]---[GO:0005773
218	218	MSTRG.31994.4	7.044597	9.506853	7.350665	2.097821	0.221205	1.211511	-2.809828364	0.000170221	0.003415615	Putative ethanolamine-phosphate cytidylyltransferase	Q9ZVI9	Ethanolamine-phosphate cytidylyltransferase	UniRef90_A0A2P6QS81	Rosoideae TaxID 171638	GO:0004306	GO:0006646	GO:0031307]---[GO:0005739
219	219	MSTRG.199.2	0.467549	0.759737	0.508737	0.281607	0.259002	0.207745	-1.241094263	0.000829631	0.011717932	Putative calcium/calmodulin-dependent protein kinase	-	-	UniRef90_A0A2P6RH63	Rosoideae TaxID 171638	GO:0004683	-	-
220	220	augustus_masked-Fvb5-3-processed-gene-171.4-mRNA-1	0.327303	0.282321	0.584467	1.092203	1.067004	0.853955	1.236634484	0.004028993	0.03808515	Putative transcription factor C2H2 family	Q9SHD0	Zinc finger protein ZAT4	UniRef90_A0A2P6P8G1	Rosoideae TaxID 171638	GO:0003676	-	-
221	221	maker-Fvb2-1-augustus-gene-164.53-mRNA-1	0	0	0	0.154808	0.127723	0.29487	6.721221947	1.22E-06	5.29E-05	Putative GH3 family protein	O82243	Putative indole-3-acetic acid-amido synthetase GH3.9	UniRef90_A0A2P6PWP4	Rosoideae TaxID 171638	GO:0016874	-	GO:0009941
222	222	MSTRG.16478.3	0.027147	0.002627	0.013439	0	6.126066	3.26887	7.178370495	0.000124236	0.002657275	Putative Myb/SANT-like domain-containing protein	Q9FFJ8	L10-interacting MYB domain-containing protein	UniRef90_A0A2P6PZ54	Rosoideae TaxID 171638	-	-	-
223	223	maker-Fvb7-1-snap-gene-74.32-mRNA-1	0.156481	0.174374	0.162294	0.412467	0.3555	0.381115	1.153817833	3.45E-06	0.000129844	ent-kaurenoic acid oxidase 1-like	O23051	Ent-kaurenoic acid oxidase 1	UniRef90_UPI0002C32CF3	Fragaria vesca subsp. vesca TaxID 101020	GO:0051777]---[GO:0020037]---[GO:0005506]---[GO:0004497	GO:0016132]---[GO:0010268]---[GO:0009686]---[GO:0007275]---[GO:0055114]---[GO:0016125	GO:0005783]---[GO:0005789]---[GO:0016021
224	224	maker-Fvb3-1-augustus-gene-31.30-mRNA-1	13.305256	7.951561	19.080568	8.206769	5.027658	4.970233	-1.213372658	0.004749871	0.042930474	Putative Root phototropism protein	Q682S0	Root phototropism protein 2	UniRef90_A0A2P6QKZ9	Rosoideae TaxID 171638	-	GO:0009638]---[GO:0016567]---[GO:0007165	GO:0005737]---[GO:0005634
225	225	augustus_masked-Fvb6-3-processed-gene-137.1-mRNA-1	0.23049	0.081399	0.398646	4.902421	3.078805	4.279277	3.958185448	4.19E-12	5.47E-10	transcription repressor OFP14	Q9S7T5	Transcription repressor OFP14	UniRef90_UPI0002C3147E	Fragaria vesca subsp. vesca TaxID 101020	-	-	-
226	226	maker-Fvb6-3-snap-gene-68.48-mRNA-1	0.476707	0.117993	0.294045	0	0	0	-5.585309145	0.000364845	0.006209653	cyclic nucleotide-gated ion channel 1-like	O65717	Cyclic nucleotide-gated ion channel 1	UniRef90_UPI0005C8275F	Fragaria vesca subsp. vesca TaxID 101020	-	-	-
227	227	augustus_masked-Fvb3-2-processed-gene-2.17-mRNA-1	0.025444	0.184286	0.091293	1.542244	1.134024	0.812446	3.197379527	2.81E-05	0.000776339	uncharacterized protein LOC101300038	-	-	UniRef90_UPI0005CA45E6	Fragaria vesca subsp. vesca TaxID 101020	-	-	-
228	228	augustus_masked-Fvb1-1-processed-gene-188.4-mRNA-1	0.173856	0.620355	0.654571	1.953115	2.402315	1.509273	1.88114843	0.001129268	0.014788892	Putative CAP domain-containing protein	Q41495	STS14 protein	UniRef90_A0A2P6RMT2	Rosoideae TaxID 171638	-	-	-
229	229	maker-Fvb4-3-augustus-gene-20.38-mRNA-1	14.969369	12.451628	5.830336	28.260069	29.071083	24.407511	1.262740572	0.000257587	0.004731931	Putative PAS domain F-box domain kelch-type beta propeller	Q9C9W9	Adagio protein 3	UniRef90_A0A2P6R3R5	Rosoideae TaxID 171638	GO:0009881	GO:0007623]---[GO:0009908]---[GO:0009911]---[GO:0016567]---[GO:0018298]---[GO:0010468]---[GO:0006355]---[GO:0009637	GO:0005829]---[GO:0005634]---[GO:0019005
230	230	maker-Fvb3-2-augustus-gene-72.39-mRNA-1	0.754945	1.576889	1.590041	3.439224	2.998373	3.887867	1.319605019	0.000351893	0.006038741	Uncharacterized protein	O65440	Leucine-rich repeat receptor-like serine/threonine-protein kinase BAM3	UniRef90_A0A2P6Q7R3	Rosoideae TaxID 171638	GO:0005524]---[GO:0042802]---[GO:0004674]---[GO:0033612	GO:0030154]---[GO:0048437]---[GO:0010075	GO:0016021]---[GO:0005886
231	231	maker-Fvb4-3-augustus-gene-10.38-mRNA-1	4.029809	3.54553	2.704204	1.029397	1.125509	1.562373	-1.516947312	1.62E-11	1.90E-09	uncharacterized protein LOC101302063	-	-	UniRef90_UPI0002C35BAE	Fragaria vesca subsp. vesca TaxID 101020	-	-	-
232	232	maker-Fvb7-1-snap-gene-137.21-mRNA-1	0.43673	0.37822	0.705145	2.142617	1.663704	1.850534	1.818015924	2.43E-07	1.24E-05	uncharacterized protein LOC105352892	Q0WRJ7	Peptidyl-prolyl cis-trans isomerase FKBP20-2 chloroplastic	UniRef90_UPI0005C9E222	Fragaria vesca subsp. vesca TaxID 101020	-	-	-
233	233	maker-Fvb2-1-augustus-gene-172.26-mRNA-1	12.760895	16.188234	20.714685	41.893822	40.962009	36.540482	1.19670863	2.04E-06	8.24E-05	auxin transporter-like protein 3	Q9FEL6	Auxin transporter-like protein 3	UniRef90_A0A1S3YA45	lamiids TaxID 91888	GO:0015293	GO:0006865]---[GO:0009734	GO:0016021]---[GO:0005886
234	234	snap_masked-Fvb3-3-processed-gene-149.23-mRNA-1	8.353258	4.730282	4.108494	1.593766	3.115932	2.91559	-1.214791785	0.003710082	0.035863817	cytochrome P450 89A2-like	Q42602	Cytochrome P450 89A2	UniRef90_UPI0002C2FAEB	Fragaria vesca subsp. vesca TaxID 101020	-	-	-
235	235	maker-Fvb3-2-augustus-gene-292.35-mRNA-1	0.737129	1.254933	1.318653	12.869825	6.629337	9.711226	3.06909189	1.24E-15	2.70E-13	Putative alpha-galactosidase	Q84VX0	Probable galactinol--sucrose galactosyltransferase 1	UniRef90_A0A2P6QLE8	Rosoideae TaxID 171638	GO:0047274	GO:0010325	-
236	236	maker-Fvb2-4-snap-gene-197.57-mRNA-1	0.721518	0.414681	0.639997	0.291943	0.244771	0.214608	-1.276582923	0.000777644	0.011161084	Protein disulfide-isomerase	Q9XF61	Protein disulfide-isomerase	UniRef90_A0A2P6PXC0	Rosoideae TaxID 171638	GO:0003756	GO:0045454	GO:0005788
237	237	MSTRG.14841.1	0.306323	0.524257	0.623466	1.961885	1.459443	0.912826	1.506523925	0.003158266	0.03191848	Indole-3-acetic acid-induced protein ARG7-like	P32295	Indole-3-acetic acid-induced protein ARG7	UniRef90_A0A314YN75	Prunus TaxID 3754	-	GO:0009733	-
238	238	augustus_masked-Fvb2-2-processed-gene-181.0-mRNA-1	0.20204	0.076248	0.042475	0	0	0	-4.966174036	0.003395119	0.033617501	mRNA cap guanine-N7 methyltransferase	Q9LHQ7	mRNA cap guanine-N7 methyltransferase 1	UniRef90_A0A061F744	rosids TaxID 71275	GO:0004482]---[GO:0003723	-	GO:0005634
239	239	maker-Fvb6-3-augustus-gene-322.25-mRNA-1	0	0	0	0.246619	0.068334	0.109512	5.782018064	0.000275872	0.004995086	uncharacterized protein LOC101307916	-	-	UniRef90_UPI0002C36665	Fragaria vesca subsp. vesca TaxID 101020	-	-	-
240	240	MSTRG.64656.1	31.860519	16.045509	22.621941	1.869118	1.409695	2.777731	-3.596207074	5.96E-22	2.90E-19	Putative transcription factor MYB-HB-like family	Q6R0H1	Protein LHY	UniRef90_A0A2P6SIW1	Rosoideae TaxID 171638	GO:0003677	-	GO:0005634
241	241	MSTRG.49005.3	0.328698	0.058353	0.030452	1.428346	3.451973	2.607387	4.10494421	2.75E-06	0.000106987	Putative aspartate kinase	O23653	Aspartokinase 2 chloroplastic	UniRef90_A0A2P6S6T0	Rosoideae TaxID 171638	GO:0004072]---[GO:0005524	GO:0009090]---[GO:0009089]---[GO:0009088	GO:0009570
242	242	augustus_masked-Fvb2-4-processed-gene-240.4-mRNA-1	6.269723	10.969659	9.334438	19.690475	20.151407	17.429403	1.04272565	0.000179126	0.003551764	dehydration-responsive element-binding protein 3-like	Q9LYD3	Dehydration-responsive element-binding protein 3	UniRef90_UPI0002C34A02	Fragaria vesca subsp. vesca TaxID 101020	-	-	-
243	243	MSTRG.46028.1	4.268104	2.105259	1.456928	0.680388	0.746194	0.977404	-1.726897124	0.000321087	0.005626522	Putative oxidoreductase	P50165	Tropinone reductase homolog	UniRef90_A0A2P6R9S6	Rosoideae TaxID 171638	GO:0016491	-	-
244	244	MSTRG.11316.3	33.038734	31.2349	34.559971	13.435498	12.756517	16.604963	-1.270354636	2.12E-21	9.65E-19	lysM domain-containing GPI-anchored protein 2	O23006	LysM domain-containing GPI-anchored protein 2	UniRef90_UPI0002C359AC	Fragaria vesca subsp. vesca TaxID 101020	-	-	-
245	245	augustus_masked-Fvb5-3-processed-gene-252.12-mRNA-1	223.094193	215.891586	87.058342	77.525932	64.774284	101.355301	-1.153173705	0.002783062	0.029111315	Uncharacterized protein	-	-	UniRef90_A0A2P6P6E1	Rosa chinensis TaxID 74649	-	-	-
246	246	augustus_masked-Fvb2-4-processed-gene-143.12-mRNA-1	0.046109	0.302948	0.371397	1.21618	0.776374	1.660603	2.207072966	0.004993195	0.044483365	uncharacterized protein LOC101302725	-	-	UniRef90_UPI0002C2F4AB	Fragaria vesca subsp. vesca TaxID 101020	-	-	-
247	247	MSTRG.16435.2	2.95863	9.566804	6.48875	37.976078	18.01856	14.82478	1.83769122	0.00131332	0.0165583	Beta-galactosidase	Q9MAJ7	Beta-galactosidase 5	UniRef90_A0A2P6PYW6	Rosoideae TaxID 171638	GO:0004565	GO:0005975	GO:0048046]---[GO:0005618]---[GO:0009505]---[GO:0005773
248	248	maker-Fvb5-3-augustus-gene-198.48-mRNA-1	17.556555	23.153091	15.847461	53.938377	42.922749	36.857876	1.190998068	6.25E-07	2.89E-05	Uncharacterized protein	Q8RXS1	Photosynthetic NDH subunit of subcomplex B 4 chloroplastic	UniRef90_A0A2P6P2P5	Rosoideae TaxID 171638	-	GO:0009773	GO:0009535]---[GO:0010598
249	249	MSTRG.62987.2	2.411777	2.659122	3.228615	9.501778	8.15866	8.52598	1.591263983	6.67E-16	1.49E-13	Putative PPC domain AT hook DNA-binding protein	O80834	AT-hook motif nuclear-localized protein 9	UniRef90_A0A2P6SH55	Rosoideae TaxID 171638	GO:0003680	-	GO:0016021
250	250	MSTRG.62593.2	12.94185	13.43257	12.809579	4.202157	5.642875	9.418538	-1.092867887	0.000568543	0.008751262	Carboxypeptidase	P37890	Serine carboxypeptidase 1	UniRef90_A0A2P6PTV0	Rosoideae TaxID 171638	GO:0004185	-	-
251	251	augustus_masked-Fvb4-3-processed-gene-82.0-mRNA-1	0.910378	1.612607	1.338909	3.257511	3.264351	2.65871	1.176195529	0.000335871	0.005826428	Uncharacterized protein	-	-	UniRef90_A0A2P6R1M1	Rosoideae TaxID 171638	-	-	-
252	252	snap_masked-Fvb3-2-processed-gene-311.12-mRNA-1	3.30362	1.195155	1.335626	0.376676	0.422267	0.589778	-2.063590076	0.001299285	0.01640767	uncharacterized protein LOC105349439	-	-	UniRef90_UPI0005CA3C5C	Fragaria vesca subsp. vesca TaxID 101020	-	-	-
253	253	MSTRG.7315.3	0	0	0	9.474212	0	4.940348	10.78199101	0.000313431	0.005526286	Putative oxidoreductase	Q84JL2	2-oxoisovalerate dehydrogenase subunit alpha 2 mitochondrial	UniRef90_A0A2P6RSP7	Rosoideae TaxID 171638	GO:0003863]---[GO:0003826]---[GO:0046872	GO:0009083	GO:0005947]---[GO:0005739
254	254	augustus_masked-Fvb6-2-processed-gene-139.4-mRNA-1	3.152357	1.379579	1.869655	0.747717	0.784815	0.962249	-1.397593426	0.000447372	0.007260308	RING-type E3 ubiquitin transferase	Q9SF15	E3 ubiquitin-protein ligase PUB24	UniRef90_A0A2P6RCJ2	Rosoideae TaxID 171638	GO:0016874]---[GO:0016746]---[GO:0004842	-	-
255	255	MSTRG.56330.1	0.732852	1.392457	1.764736	7.26526	5.350521	4.897247	2.087254732	3.08E-06	0.000117859	protein YLS3-like	O64864	Protein YLS3	UniRef90_UPI0002C319CA	Fragaria vesca subsp. vesca TaxID 101020	-	-	-
256	256	MSTRG.54978.3	0	0	0	0.152945	3.338103	0	10.01873278	0.002208946	0.024497893	Putative villin headpiece villin/Gelsolin ADF-H/Gelsolin-like domain-containing protein	O81644	Villin-2	UniRef90_A0A2P6RE80	Rosoideae TaxID 171638	GO:0051015	GO:0051017]---[GO:0051693	GO:0005737]---[GO:0005856
257	257	MSTRG.44399.2	8.41068	3.14636	0	0	0	0	-10.72137421	0.000370561	0.006284169	7-deoxyloganetin glucosyltransferase-like	F8WKW1	7-deoxyloganetin glucosyltransferase	UniRef90_UPI0005CB529F	Fragaria vesca subsp. vesca TaxID 101020	GO:0035251	-	-
258	258	maker-Fvb1-1-augustus-gene-272.41-mRNA-1	0.108344	0.242645	0.371811	0.891821	0.731311	1.286314	1.889769168	0.000680515	0.010058096	Cellulose synthase	Q9SWW6	Cellulose synthase A catalytic subunit 7 UDP-forming	UniRef90_A0A2P6RI34	rosids TaxID 71275	GO:0016760]---[GO:0016759]---[GO:0046872	GO:0030244]---[GO:0009832]---[GO:0009833]---[GO:0009834]---[GO:0010400	GO:0010330]---[GO:0009507]---[GO:0005794]---[GO:0016021]---[GO:0005886]---[GO:0005802
259	259	MSTRG.49450.3	74.645073	97.459579	24.690235	2.054498	13.97037	3.277893	-3.376014965	3.76E-05	0.000989436	S-adenosylmethionine decarboxylase proenzyme	Q42679	S-adenosylmethionine decarboxylase proenzyme	UniRef90_A0A346FQZ4	Rosoideae TaxID 171638	GO:0004014	GO:0006557]---[GO:0008295]---[GO:0006597	-
260	260	MSTRG.25242.1	1.226507	1.848189	1.065873	6.773426	2.415051	15.963652	2.523933621	0.000155667	0.003189985	lanC-like protein GCR2	F4IEM5	LanC-like protein GCR2	UniRef90_UPI0002C2E182	Fragaria vesca subsp. vesca TaxID 101020	GO:0010427]---[GO:0003824]---[GO:0046872	GO:0009738]---[GO:0010231]---[GO:0009787	GO:0019898]---[GO:0005886
261	261	maker-Fvb6-2-augustus-gene-201.47-mRNA-1	1.275642	1.186003	1.451294	5.567034	4.694558	4.368151	1.838377215	1.72E-18	5.54E-16	Putative E3 ubiquitin-protein ligase MARCH	-	-	UniRef90_A0A2P6R9F1	Rosoideae TaxID 171638	GO:0009055]---[GO:0020037]---[GO:0016874]---[GO:0008270	-	GO:0016021
262	262	maker-Fvb1-2-augustus-gene-86.48-mRNA-1	1.520467	1.26193	0.838345	3.563812	2.831401	2.92636	1.317773406	3.83E-07	1.87E-05	Putative amine oxidase FAD/NAD(P)-binding domain-containing protein	Q8N2H3	Pyridine nucleotide-disulfide oxidoreductase domain-containing protein 2	UniRef90_A0A2P6RMG2	Rosoideae TaxID 171638	GO:0016491	-	-
263	263	snap_masked-Fvb5-3-processed-gene-191.20-mRNA-1	0.132782	0.0505	0.188164	1.402108	1.31953	1.703866	3.444040394	1.17E-13	1.89E-11	Putative ATPase AAA-type core AAA-type ATPase domain-containing protein	Q9FLD5	AAA-ATPase ASD mitochondrial	UniRef90_A0A2P6P2D2	Rosoideae TaxID 171638	GO:0005524]---[GO:0016887	GO:0010154]---[GO:0009737]---[GO:0009409]---[GO:0009651]---[GO:0009414]---[GO:0010431	GO:0005783]---[GO:0016021]---[GO:0031966]---[GO:0005739
264	264	maker-Fvb1-4-augustus-gene-29.51-mRNA-1	0.475596	2.423825	1.052769	9.702974	11.459427	8.532814	2.846857011	1.69E-06	6.99E-05	phytochrome E-like isoform X1	P55004	Phytochrome E	UniRef90_UPI0002C2DF88	Fragaria vesca subsp. vesca TaxID 101020	GO:0000155]---[GO:0009881]---[GO:0042803	GO:0009584]---[GO:0018298]---[GO:0017006]---[GO:0009585]---[GO:0006355	-
265	265	snap_masked-Fvb7-1-processed-gene-209.26-mRNA-1	1.028161	1.738579	0.43992	0	0	0	-6.487089766	2.29E-05	0.000655448	-	-	-	-	-	-	-	-
266	266	MSTRG.20135.2	9.739703	7.009661	5.668285	2.34178	4.177343	4.836289	-1.032571327	0.002053058	0.023158666	probable ubiquitin-conjugating enzyme E2 25	Q9C918	Putative ubiquitin-conjugating enzyme E2 38	UniRef90_UPI0005C91D8C	Fragaria vesca subsp. vesca TaxID 101020	-	-	-
267	267	MSTRG.37857.3	16.799271	10.539364	11.342898	3.823243	7.551796	7.257749	-1.106546982	0.001160595	0.015088919	Uncharacterized protein	Q9FN50	Protein CHAPERONE-LIKE PROTEIN OF POR1 chloroplastic	UniRef90_A0A2P6P3C4	Rosoideae TaxID 171638	-	-	GO:0016021
268	268	maker-Fvb3-2-augustus-gene-102.40-mRNA-1	0.816214	1.577219	0.963109	2.619149	3.064732	3.126523	1.329268089	2.82E-05	0.000777508	Putative choline transporter	Q94AN2	Choline transporter protein 1	UniRef90_A0A2P6QAZ9	Rosoideae TaxID 171638	GO:0015220	GO:0015871]---[GO:0006897]---[GO:0050801]---[GO:0048366]---[GO:0055088]---[GO:0010088]---[GO:0009663]---[GO:0010497]---[GO:0010067]---[GO:0015031]---[GO:2000012]---[GO:0030100]---[GO:0051510]---[GO:0048364]---[GO:0090603]---[GO:0016192]---[GO:0010051	GO:0005856]---[GO:0031901]---[GO:0016021]---[GO:0031902]---[GO:0009524]---[GO:0009705]---[GO:0005886]---[GO:0009506]---[GO:0009551]---[GO:0097218]---[GO:0055044]---[GO:0005802]---[GO:0032588
269	269	maker-Fvb5-3-augustus-gene-189.52-mRNA-1	12.597345	6.606143	6.699147	2.651532	2.484169	2.206059	-1.859063562	2.53E-09	2.03E-07	Putative response regulator and transcription factor RR-A-type family	Q9SB04	Two-component response regulator ARR5	UniRef90_A0A2P6P288	Rosoideae TaxID 171638	-	GO:0000160	-
270	270	augustus_masked-Fvb5-1-processed-gene-3.12-mRNA-1	0.142098	0.131305	0.435051	0.954347	0.628612	1.495683	2.013388012	0.003313992	0.033060648	flavonoid 3'-monooxygenase-like	Q9SD85	Flavonoid 3'-monooxygenase	UniRef90_UPI0002C2E299	Fragaria vesca subsp. vesca TaxID 101020	-	-	-
271	271	maker-Fvb7-1-augustus-gene-37.23-mRNA-1	10.495313	9.345623	6.901935	18.724558	18.040422	19.819008	1.031497728	3.09E-12	4.14E-10	WAT1-related protein	Q9FL41	WAT1-related protein At5g07050	UniRef90_A0A2P6SAM3	Rosoideae TaxID 171638	GO:0022857	-	GO:0016021
272	272	MSTRG.24400.2	0	0	0	4.599954	3.988099	6.609623	9.663295705	6.45E-15	1.25E-12	Putative cysteine alpha-hairpin motif superfamily	-	-	UniRef90_A0A2P6Q3L4	Rosoideae TaxID 171638	GO:0003735	GO:0032543	GO:0005739
273	273	MSTRG.30677.2	14.319211	12.939439	14.712919	7.002081	3.812816	6.193954	-1.362093197	2.60E-07	1.31E-05	Uncharacterized protein	-	-	UniRef90_A0A2P6R157	Rosoideae TaxID 171638	-	-	GO:0016021
274	274	snap_masked-Fvb2-1-processed-gene-256.44-mRNA-1	1.515742	1.232354	1.443587	5.147573	5.714314	5.855545	1.931723289	1.86E-28	1.79E-25	zinc-finger homeodomain protein 6	Q9FRL5	Zinc-finger homeodomain protein 5	UniRef90_UPI0005CB7721	Fragaria vesca subsp. vesca TaxID 101020	-	-	-
275	275	augustus_masked-Fvb4-3-processed-gene-91.14-mRNA-1	0.964046	0.952721	1.70076	3.840506	3.370225	3.209982	1.445179083	7.93E-05	0.001840495	Uncharacterized protein	-	-	UniRef90_A0A2P6R161	Rosoideae TaxID 171638	-	-	-
276	276	maker-Fvb5-2-augustus-gene-105.40-mRNA-1	1.114521	2.214373	0	0	0	0	-9.5367432	0.001561271	0.018893291	Putative potassium channel voltage-dependent EAG/ELK/ERG	Q9LD37	Probable cyclic nucleotide-gated ion channel 20 chloroplastic	UniRef90_A0A2P6P1L0	Rosoideae TaxID 171638	GO:0005516]---[GO:0030552]---[GO:0030553]---[GO:0005216	GO:0009624	GO:0009535]---[GO:0016021
277	277	maker-Fvb2-3-snap-gene-84.22-mRNA-1	0.640268	0.326776	0.552323	0.126228	0.054379	0.254118	-1.845426491	0.00399977	0.037889532	Potassium transporter	Q9M7K4	Potassium transporter 5	UniRef90_A0A2P6PWK1	Rosoideae TaxID 171638	GO:0015079]---[GO:0009674	GO:1990573]---[GO:0006813	GO:0016021]---[GO:0016020]---[GO:0005886
278	278	maker-Fvb3-4-augustus-gene-274.37-mRNA-1	1.539774	2.09742	1.705553	0.566462	0.702548	0.462361	-1.673645128	3.84E-08	2.41E-06	Putative transcription factor MYB-HB-like family	Q9LDR8	Transcription factor MYB102	UniRef90_A0A2P6Q3F6	Rosoideae TaxID 171638	GO:0003677	-	GO:0005634
279	279	MSTRG.40585.2	3.143939	9.321918	8.457096	18.905476	20.852531	14.52721	1.305272895	0.004970093	0.044347152	Flavonoid 3'-hydroxylase	Q9SBQ9	Flavonoid 3'-monooxygenase	UniRef90_H3K0C7	Rosoideae TaxID 171638	GO:0020037]---[GO:0005506]---[GO:0004497]---[GO:0016705	GO:0009813	GO:0005789]---[GO:0016021
280	280	MSTRG.17934.3	0	0	0	0	2.054215	1.363322	9.232760536	0.002116968	0.023701647	myosin-2	F4K0A6	Myosin-2	UniRef90_UPI0002C347B2	Fragaria vesca subsp. vesca TaxID 101020	GO:0051015]---[GO:0005524]---[GO:0005516]---[GO:0003774	GO:0030048]---[GO:0006897	GO:0005768]---[GO:0016459]---[GO:0005886]---[GO:0009506
281	281	maker-Fvb3-4-snap-gene-269.37-mRNA-1	4.884487	5.242589	7.540415	2.708133	2.080484	2.75464	-1.298334043	1.91E-06	7.80E-05	splicing factor 3B subunit 2 isoform X2	Q13435	Splicing factor 3B subunit 2	UniRef90_UPI0005CA92DE	Fragaria vesca subsp. vesca TaxID 101020	-	-	-
282	282	MSTRG.26904.2	0.067586	0.167846	0.085202	2.80431	0.029162	5.960237	4.690035922	0.000273068	0.00495309	chromatin structure-remodeling complex protein SYD isoform X1	F4IHS2	Chromatin structure-remodeling complex protein SYD	UniRef90_UPI0005C8B8BD	Fragaria vesca subsp. vesca TaxID 101020	GO:0005524]---[GO:0016887]---[GO:0003677]---[GO:0004386]---[GO:0042393	GO:0043044]---[GO:0006952]---[GO:0009873]---[GO:0009908]---[GO:0010199]---[GO:1900150]---[GO:0010104]---[GO:0040029]---[GO:2000022]---[GO:0006355]---[GO:0009611	GO:0005829]---[GO:0005634
283	283	maker-Fvb6-2-snap-gene-104.37-mRNA-1	0.04941	0	0	1.110976	0.399682	0.520725	5.34919965	1.63E-05	0.000488966	DNA-directed RNA polymerase V subunit 5A-like	Q9M1J2	DNA-directed RNA polymerase V subunit 5A	UniRef90_UPI0002C2F829	Fragaria vesca subsp. vesca TaxID 101020	-	-	-
284	284	MSTRG.54365.1	0	0	0.393473	5.911213	19.860804	0.732684	5.905233892	0.003682777	0.035663701	Putative translation protein SH3	-	-	UniRef90_A0A2P6R9D2	Rosoideae TaxID 171638	-	GO:0006355	-
285	285	maker-Fvb4-3-augustus-gene-20.33-mRNA-1	0.708549	0.381059	0.374613	0.193205	0.21143	0.170782	-1.368519245	0.002898442	0.029962396	Putative CRAL-TRIO lipid binding domain CRAL/TRIO domain-containing protein	P33324	CRAL-TRIO domain-containing protein YKL091C	UniRef90_A0A2P6R3P5	Rosoideae TaxID 171638	-	-	-
286	286	MSTRG.11271.1	42.075344	16.685925	4.191283	3.461778	2.778386	6.854197	-2.290814925	0.003464379	0.034098153	zeaxanthin epoxidase chloroplastic-like	Q9FLC2	Monooxygenase 3	UniRef90_UPI0002C34FB9	Fragaria vesca subsp. vesca TaxID 101020	-	-	-
287	287	augustus_masked-Fvb3-2-processed-gene-111.4-mRNA-1	0	0.107495	0.517151	4.801594	4.051699	3.004183	4.028569717	0.000360755	0.006158691	homeobox-leucine zipper protein ATHB-52	Q9FN29	Homeobox-leucine zipper protein ATHB-52	UniRef90_UPI0005CB3249	Fragaria vesca subsp. vesca TaxID 101020	-	-	-
288	288	MSTRG.51986.1	4.861001	2.045777	5.458044	1.665332	0.927376	0.992542	-1.838748591	0.000417812	0.006891073	Uncharacterized protein	-	-	UniRef90_A0A2P6RCN4	Rosa chinensis TaxID 74649	-	-	GO:0016021
289	289	maker-Fvb2-1-snap-gene-56.50-mRNA-1	1.001371	1.630642	1.400371	3.838763	3.584156	3.336558	1.352200171	4.82E-08	2.94E-06	MATE efflux family protein 4 chloroplastic-like	Q8W4G3	Protein DETOXIFICATION 46 chloroplastic	UniRef90_UPI0005CB511E	Fragaria vesca subsp. vesca TaxID 101020	-	-	-
290	290	maker-Fvb6-4-augustus-gene-75.22-mRNA-1	2.770533	1.211814	2.744834	0.805925	1.216264	0.99006	-1.218628555	0.004929634	0.044090106	Putative F-box domain leucine-rich repeat domain L domain-containing protein	Q8RWU5	F-box/LRR-repeat protein 3	UniRef90_A0A2P6R8L6	Rosoideae TaxID 171638	-	GO:0016567]---[GO:0031146]---[GO:0006511	GO:0019005
291	291	MSTRG.6569.1	0.106687	0.235573	0	2.674382	5.014369	0.223086	4.518088862	0.005080369	0.045055697	transformation/transcription domain-associated protein isoform X1	Q80YV3	Transformation/transcription domain-associated protein	UniRef90_UPI0002C35BB0	Rosoideae TaxID 171638	GO:0003682]---[GO:0003713]---[GO:0003712	GO:0006281]---[GO:0016578]---[GO:0043968]---[GO:0043967]---[GO:0007093]---[GO:0006355	GO:0005794]---[GO:0000123]---[GO:0035267]---[GO:0005654]---[GO:0005634]---[GO:0000124]---[GO:0030914]---[GO:0000812]---[GO:0005667]---[GO:0033276
292	292	MSTRG.30035.2	3.490757	5.230697	2.535358	1.148996	1.633997	2.284174	-1.20869745	0.001676863	0.019913234	Putative sulfate-transporting ATPase	Q9ZU35	ABC transporter G family member 7	UniRef90_A0A2P6R386	Rosoideae TaxID 171638	GO:0005524]---[GO:0042626	GO:0055085	GO:0009507]---[GO:0009941]---[GO:0016021]---[GO:0005886
293	293	maker-Fvb6-3-snap-gene-393.75-mRNA-1	0.347436	0.488715	0.373787	0.809054	0.931607	0.784641	1.006014766	0.000141039	0.00293735	Putative tRNA pseudouridine(13) synthase	Q08647	Multisubstrate pseudouridine synthase 7	UniRef90_A0A2P6R646	Rosoideae TaxID 171638	GO:0003723]---[GO:0106029	GO:0001522	-
294	294	maker-Fvb7-1-augustus-gene-244.43-mRNA-1	0.005561	0.266833	0.182116	0	0	0	-6.712886364	0.001511933	0.018443384	Putative adenylate kinase	Q9FQ24	Protein TONNEAU 1b	UniRef90_A0A2P6SJQ6	Rosoideae TaxID 171638	GO:0004017]---[GO:0005524	-	-
295	295	maker-Fvb1-1-augustus-gene-153.34-mRNA-1	3.031549	16.648582	9.907784	62.439011	35.913944	38.336468	2.141252863	0.00063034	0.009497859	Phospho-2-dehydro-3-deoxyheptonate aldolase	P37216	Phospho-2-dehydro-3-deoxyheptonate aldolase 2 chloroplastic	UniRef90_A0A1J0CL90	Rosoideae TaxID 171638	GO:0003849	GO:0009073]---[GO:0009423	GO:0009507
296	296	maker-Fvb7-4-snap-gene-105.61-mRNA-1	0	0	0	1.109614	0.000339	0.46398	7.88882435	0.000423093	0.006960163	Putative F-box domain-containing protein	Q9M310	F-box/kelch-repeat protein At3g61590	UniRef90_A0A2P6SI55	Rosoideae TaxID 171638	GO:0004842	GO:0035195]---[GO:0099402]---[GO:0031146	GO:0019005
297	297	maker-Fvb4-4-snap-gene-251.13-mRNA-1	0.09449	0.191	0.118531	0.323531	0.454944	0.45886	1.425744197	0.003105635	0.031542572	F-box protein At5g07610-like	Q9FLS0	F-box protein At5g07610	UniRef90_UPI0002C356D1	Fragaria vesca subsp. vesca TaxID 101020	-	-	-
298	298	maker-Fvb3-1-augustus-gene-197.26-mRNA-1	1.902872	1.127463	0.447261	0	0.064991	0	-5.6123084	1.94E-05	0.000568964	Putative transcription factor NAM family	Q9LD44	NAC transcription factor 56	UniRef90_A0A2P6QB23	Rosoideae TaxID 171638	GO:0003677	GO:0006355	GO:0005634
299	299	maker-Fvb2-1-snap-gene-115.36-mRNA-1	0.940962	0.998099	1.036355	3.140461	2.716176	3.202957	1.521517995	6.78E-10	6.06E-08	Uncharacterized protein	Q8RY79	Tyrosine decarboxylase 1	UniRef90_A0A251N1E0	Prunus persica TaxID 3760	GO:0016831]---[GO:0030170	GO:0006520	-
300	300	MSTRG.22210.2	2.445924	1.940597	1.478677	4.053186	5.135477	6.240044	1.34231515	1.95E-07	1.02E-05	Putative 3-deoxy-8-phosphooctulonate synthase	Q9AV97	2-dehydro-3-deoxyphosphooctonate aldolase 1	UniRef90_A0A2P6Q860	rosids TaxID 71275	GO:0008676	GO:0046364]---[GO:0048868]---[GO:0009860]---[GO:0010306	GO:0005737
301	301	MSTRG.60997.2	5.95673	7.955943	5.062407	3.572213	2.503349	2.542698	-1.187513927	8.30E-06	0.000276548	Putative heat shock protein Hsp90 family	P27323	Heat shock protein 90-1	UniRef90_A0A251SM99	Pentapetalae TaxID 1437201	GO:0005524]---[GO:0051082	GO:0061077]---[GO:0009816	GO:0005737
302	302	MSTRG.7796.2	20.988981	18.398676	19.055977	11.502699	6.326454	12.422225	-1.010347842	0.000480117	0.007676985	Putative aminoacyltransferase E1 ubiquitin-activating enzyme	Q94F47	Ubiquitin-conjugating enzyme E2 28	UniRef90_A0A2P6PKX5	Spermatophyta TaxID 58024	GO:0005524]---[GO:0016740]---[GO:0061631]---[GO:0016746]---[GO:0004839	-	-
303	303	MSTRG.65592.4	3.698183	17.5501	13.545699	99.079292	100.141319	66.551598	2.862917525	1.02E-06	4.47E-05	Chalcone synthase	Q9AU11	Polyketide synthase 1	UniRef90_Q8L5N6	Pentapetalae TaxID 1437201	GO:0016210]---[GO:0042803	GO:0009813	-
304	304	maker-Fvb4-1-augustus-gene-191.38-mRNA-1	0.014859	0.050689	0	0.083947	1.793769	0.700484	5.187231411	0.000309857	0.005473655	Putative alpha alpha-trehalose-phosphate synthase (UDP-forming) Trehalose-phosphatase	O80738	Probable alpha alpha-trehalose-phosphate synthase UDP-forming 10	UniRef90_A0A2P6R442	Rosaceae TaxID 3745	GO:0016757	GO:0016311	GO:0005737]---[GO:0005829
305	305	MSTRG.59324.2	6.605593	4.3851	0	0	0	0	-10.79374929	0.000294107	0.005264885	chromo domain protein LHP1	Q946J8	Chromo domain-containing protein LHP1	UniRef90_UPI0002C37412	Fragaria vesca subsp. vesca TaxID 101020	-	-	-
306	306	MSTRG.8806.2	0.067185	0.159482	1.044815	2.656685	2.544924	4.375859	2.774780928	0.005367713	0.046981677	protein LONGIFOLIA 1	-	-	UniRef90_UPI0002C3493D	Fragaria vesca subsp. vesca TaxID 101020	-	-	-
307	307	maker-Fvb7-4-augustus-gene-160.33-mRNA-1	0.341198	0.115039	0.294248	0	0.039314	0	-4.084867495	0.001755021	0.020597206	mitochondrial ribosome-associated GTPase 1	O82497	DAR GTPase 2 mitochondrial	UniRef90_UPI0002C2FEAB	Fragaria vesca subsp. vesca TaxID 101020	-	-	-
308	308	maker-Fvb1-1-augustus-gene-273.44-mRNA-1	3.55532	3.015983	1.232266	1.002756	1.236181	1.100726	-1.254656263	0.004924372	0.044058473	UDP-glycosyltransferase 74E1-like	P0C7P7	UDP-glycosyltransferase 74E1	UniRef90_UPI0002C36F51	Fragaria vesca subsp. vesca TaxID 101020	-	-	-
309	309	maker-Fvb1-4-augustus-gene-178.28-mRNA-1	0	0.062509	0	0.42341	2.275922	1.79961	5.933368048	1.60E-05	0.000483303	glutathione S-transferase F11-like	Q96324	Glutathione S-transferase F11	UniRef90_UPI0002C2E8B9	Fragaria vesca subsp. vesca TaxID 101020	-	-	-
310	310	maker-Fvb5-4-augustus-gene-201.30-mRNA-1	0.154314	0.096728	0.050775	0	0	0	-5.270167642	0.000548178	0.00851864	11-beta-hydroxysteroid dehydrogenase-like 5 isoform X1	Q9T0G0	11-beta-hydroxysteroid dehydrogenase-like 5	UniRef90_UPI000D08E203	Rosoideae TaxID 171638	GO:0016491	GO:0006694	GO:0016021
311	311	MSTRG.1702.4	1.583217	1.258194	1.02299	2.741236	2.298813	5.488071	1.375934058	0.001172499	0.015208847	protein SRG1-like isoform X1	Q39224	Protein SRG1	UniRef90_UPI0002C2FD5E	Fragaria vesca subsp. vesca TaxID 101020	-	-	-
312	312	MSTRG.51875.3	0	0	0	1.628475	0	4.091188	10.03594621	0.000892964	0.012388997	Putative Zein-binding domain-containing protein	Q9FG14	Myosin-binding protein 7	UniRef90_A0A2P6RCX4	Rosoideae TaxID 171638	-	-	-
313	313	augustus_masked-Fvb2-4-processed-gene-5.10-mRNA-1	0.038615	0.029884	0.549418	1.734971	1.982386	2.732059	3.123679831	0.000832223	0.011743177	chaperone protein dnaJ 11 chloroplastic-like	Q9FYB5	Chaperone protein dnaJ 11 chloroplastic	UniRef90_UPI0002C2E2D5	Fragaria vesca subsp. vesca TaxID 101020	-	-	-
314	314	maker-Fvb3-2-augustus-gene-200.33-mRNA-1	0.092367	0.504983	0.341459	0.975586	1.450849	1.795904	2.024453103	0.002074581	0.023344747	Putative RAB6-interacting golgin	-	-	UniRef90_A0A2P6QGA8	Rosoideae TaxID 171638	-	-	-
315	315	augustus_masked-Fvb3-3-processed-gene-83.3-mRNA-1	128.389053	71.315697	53.916046	34.146061	47.19128	29.772335	-1.223897801	0.000901703	0.012476909	protein YLS9-like	Q9SJ52	NDR1/HIN1-like protein 10	UniRef90_UPI0002C35DF4	Fragaria vesca subsp. vesca TaxID 101020	-	-	-
316	316	maker-Fvb7-4-augustus-gene-214.32-mRNA-1	1.965715	2.026897	2.197048	4.47754	4.710355	4.669016	1.097172158	6.14E-16	1.37E-13	nuclear transcription factor Y subunit A-4-like isoform X1	Q84JP1	Nuclear transcription factor Y subunit A-7	UniRef90_UPI0005CAC3F6	Fragaria vesca subsp. vesca TaxID 101020	-	-	-
317	317	maker-Fvb5-3-augustus-gene-120.30-mRNA-1	15.45708	8.400447	7.059727	3.414575	3.733986	5.1999	-1.367762407	8.14E-05	0.001880497	probable serine/threonine-protein kinase NAK	Q65XV8	Receptor-like cytoplasmic kinase 176	UniRef90_UPI0002C2FA6A	Fragaria vesca subsp. vesca TaxID 101020	-	-	-
318	318	maker-Fvb7-3-augustus-gene-50.67-mRNA-1	0.036834	0.104377	0.050984	0.366182	0.511205	0.264887	2.460058279	0.00010021	0.002223937	cytochrome P450 CYP82D47-like	O49859	Cytochrome P450 82A4	UniRef90_UPI0005C92908	Fragaria vesca subsp. vesca TaxID 101020	-	-	-
319	319	maker-Fvb6-1-augustus-gene-161.39-mRNA-1	0.100301	0.047684	0.139046	0	0	0	-5.41179434	0.000466427	0.007507425	cytochrome P450 89A2-like	Q42602	Cytochrome P450 89A2	UniRef90_UPI0005C92A07	Fragaria vesca subsp. vesca TaxID 101020	-	-	-
320	320	maker-Fvb6-2-augustus-gene-223.40-mRNA-1	0.16248	0.14995	0.150401	0.025046	0	0.013035	-3.381100565	2.70E-05	0.000751885	Putative membrane transport protein	Q9LZN2	Protein PIN-LIKES 6	UniRef90_A0A2P6R897	Rosoideae TaxID 171638	-	GO:0009734]---[GO:0009733]---[GO:0055085	GO:0005789]---[GO:0016021
321	321	maker-Fvb3-3-augustus-gene-60.35-mRNA-1	0.004542	1.214779	2.100538	0.034927	0.09561	0.03338	-4.351692337	0.003396582	0.033618784	CTP synthase	Q6GME1	CTP synthase 2	UniRef90_A0A2P6Q7T9	Rosoideae TaxID 171638	GO:0005524]---[GO:0003883	GO:0044210]---[GO:0006541	-
322	322	maker-Fvb2-4-augustus-gene-175.59-mRNA-1	0	0	0	0.018616	0.018963	0.289137	6.416021083	0.003170653	0.031999024	mitochondrial Rho GTPase 2	F4J0W4	Mitochondrial Rho GTPase 2	UniRef90_UPI0002C34895	Fragaria vesca subsp. vesca TaxID 101020	GO:0005509]---[GO:0005525]---[GO:0003924	GO:0007005]---[GO:0010821]---[GO:0009737]---[GO:0007266	GO:0031307]---[GO:0005739
323	323	MSTRG.10254.2	25.89576	6.059623	19.608635	3.01432	2.951362	3.779617	-2.460614737	2.54E-06	9.99E-05	eukaryotic initiation factor 4A-15-like	Q40471	Eukaryotic initiation factor 4A-9	UniRef90_A0A2I4GMC5	Fagales TaxID 3502	GO:0005524]---[GO:0004386]---[GO:0003743	-	-
324	324	maker-Fvb3-1-augustus-gene-212.40-mRNA-1	1.123956	1.611363	1.06558	2.829331	2.454644	3.289987	1.111438392	9.79E-06	0.000317691	uncharacterized protein LOC101302046	-	-	UniRef90_UPI0005C8949C	Fragaria vesca subsp. vesca TaxID 101020	-	-	-
325	325	MSTRG.17518.2	2.752505	1.696091	1.055076	4.770612	3.73272	5.060823	1.249381926	0.002563245	0.027331343	DNA-directed RNA polymerases I II and III subunit RPABC5	Q9SYA6	DNA-directed RNA polymerase subunit 10-like protein	UniRef90_M8D4I9	Aegilops tauschii TaxID 37682	GO:0003677]---[GO:0003899]---[GO:0008270	GO:0006351	-
326	326	augustus_masked-Fvb5-2-processed-gene-89.8-mRNA-1	0.103691	0.09859	0.02795	1.105767	1.287149	2.601948	4.159710641	1.31E-11	1.57E-09	Putative ATPase AAA-type core AAA-type ATPase domain-containing protein	Q9FLD5	AAA-ATPase ASD mitochondrial	UniRef90_A0A2P6P2D2	Rosoideae TaxID 171638	GO:0005524]---[GO:0016887	GO:0010154]---[GO:0009737]---[GO:0009409]---[GO:0009651]---[GO:0009414]---[GO:0010431	GO:0005783]---[GO:0016021]---[GO:0031966]---[GO:0005739
327	327	MSTRG.39941.2	0	4.394137	3.348333	0	0	0	-11.07863975	0.000191387	0.003741865	Glutamate receptor	Q9C8E7	Glutamate receptor 3.3	UniRef90_A0A2P6PBL7	Rosoideae TaxID 171638	GO:0005262]---[GO:0008066]---[GO:0004970	GO:0006816]---[GO:0019722]---[GO:0007267]---[GO:0071230]---[GO:0050832]---[GO:0009630]---[GO:0009864]---[GO:0045087]---[GO:0009611	GO:0016021]---[GO:0005886
328	328	MSTRG.4846.1	1.256286	1.28887	1.013714	3.347743	4.237254	3.127197	1.510267222	1.18E-05	0.000372115	-	-	-	-	-	-	-	-
329	329	maker-Fvb6-4-augustus-gene-184.28-mRNA-1	1.387832	2.018509	2.337575	4.627602	5.683303	3.790164	1.228009546	0.000156712	0.003207695	Mitochondrial L-galactono-1 4-lactone dehydrogenase	O47881	L-galactono-1 4-lactone dehydrogenase mitochondrial	UniRef90_Q6DUK5	Rosoideae TaxID 171638	GO:0003885]---[GO:0071949]---[GO:0016633]---[GO:0080049	GO:0019853	GO:0016021]---[GO:0031966]---[GO:0009536
330	330	maker-Fvb2-1-augustus-gene-141.36-mRNA-1	0.82939	0.87313	0.643041	1.69473	1.854721	1.914014	1.163128378	6.21E-11	6.68E-09	Putative acetyltransferase A auxiliary subunit	O81629	Protein KINESIN LIGHT CHAIN-RELATED 1	UniRef90_A0A2P6PVF0	Rosoideae TaxID 171638	GO:0016740	-	-
331	331	MSTRG.10601.3	0.247038	0.246384	1.683519	0	0	0	-9.153355908	2.46E-07	1.25E-05	septin and tuftelin-interacting protein 1 homolog 1-like	Q9SHG6	Septin and tuftelin-interacting protein 1 homolog 1	UniRef90_UPI0002C33D29	Fragaria vesca subsp. vesca TaxID 101020	-	-	-
332	332	maker-Fvb3-3-snap-gene-100.39-mRNA-1	0.056447	0.04184	0.025787	0.31796	0.067054	0.25728	2.198110657	0.004551618	0.041646066	Putative dynamin GTPase	F4HPR5	Dynamin-related protein 5A	UniRef90_A0A2P6QAP6	Rosoideae TaxID 171638	GO:0005525]---[GO:0003924]---[GO:0008017	GO:0000911	GO:0009504]---[GO:0005737]---[GO:0016020]---[GO:0005874]---[GO:0009524
333	333	maker-Fvb2-1-augustus-gene-52.18-mRNA-1	6.427009	5.044471	5.738427	1.667459	1.121295	1.941033	-1.908227455	7.89E-12	9.85E-10	protein RADIALIS-like 3	Q1A173	Protein RADIALIS-like 6	UniRef90_UPI0002C33BD5	Fragaria vesca subsp. vesca TaxID 101020	-	-	-
334	334	MSTRG.10310.4	1.310016	0.41121	0.749159	5.662173	3.713139	3.328001	2.319642654	3.92E-06	0.000145209	Putative deoxyribodipyrimidine photo-lyase	Q84KJ5	Cryptochrome DASH chloroplastic/mitochondrial	UniRef90_A0A2P6Q1P3	Rosoideae TaxID 171638	GO:0005524]---[GO:0003677]---[GO:0003913]---[GO:0009881	GO:0006281]---[GO:0018298	GO:0009507]---[GO:0005739
335	335	MSTRG.955.1	2.4189	2.048698	3.993352	0.077864	0	0.219819	-4.88663834	4.00E-07	1.94E-05	Putative phosphoserine phosphatase	Q9SCS3	Phosphoglycerate mutase-like protein 4	UniRef90_A0A2P6RNA8	Rosoideae TaxID 171638	GO:0004647	-	-
336	336	snap_masked-Fvb5-1-processed-gene-21.29-mRNA-1	0.068929	0.119572	0.060036	0.559559	0.316007	0.37093	2.246887836	6.05E-07	2.81E-05	ABC transporter C family member 10-like isoform X1	Q9LYS2	ABC transporter C family member 10	UniRef90_UPI0002C3379D	Rosoideae TaxID 171638	GO:0005524]---[GO:0042626	GO:0055085	GO:0016021]---[GO:0016020]---[GO:0000325]---[GO:0005774
337	337	maker-Fvb6-4-snap-gene-314.42-mRNA-1	1.201956	0.67328	0.706147	0.310844	0.166979	0.328829	-1.727660139	2.62E-05	0.000733478	uncharacterized protein LOC101308316	-	-	UniRef90_UPI0002C2E6D7	Fragaria vesca subsp. vesca TaxID 101020	-	-	-
338	338	maker-Fvb7-1-augustus-gene-241.44-mRNA-1	64.535515	95.26799	109.351219	206.450684	208.615173	181.081635	1.079108916	5.71E-05	0.001395985	Putative glutathione dehydrogenase (Ascorbate)	Q9FRL8	Glutathione S-transferase DHAR2	UniRef90_A0A2P6SK09	Rosoideae TaxID 171638	GO:0045174	-	-
339	339	maker-Fvb4-4-augustus-gene-128.12-mRNA-1	0.085831	0.122413	0.039662	0	0	0	-5.398771277	0.000416138	0.006870084	Putative major facilitator sugar transporter major facilitator superfamily	Q10PW9	Sugar transport protein MST4	UniRef90_A0A2P6QWW4	Rosoideae TaxID 171638	GO:0005351]---[GO:0005358	GO:0009737]---[GO:0009651]---[GO:0009414	GO:0005887]---[GO:0009506
340	340	maker-Fvb7-1-augustus-gene-87.34-mRNA-1	5.733913	3.861895	2.241684	1.753571	1.88602	1.759247	-1.163003808	0.001730934	0.020394165	uncharacterized protein At1g28695-like	Q3E6Y3	Uncharacterized protein At1g28695	UniRef90_UPI0005C8B776	Fragaria vesca subsp. vesca TaxID 101020	-	-	-
341	341	MSTRG.53134.2	14.641882	25.753101	0	0	0	0	-12.12673537	0.001909568	0.021974339	Cysteine synthase	Q43317	Cysteine synthase	UniRef90_A0A2P6R688	Rosoideae TaxID 171638	GO:0004124	GO:0006535	-
342	342	maker-Fvb3-2-snap-gene-279.58-mRNA-1	0	0	0	1.090954	1.105919	0.791272	8.661083936	3.46E-12	4.59E-10	UDP-glycosyltransferase 87A1-like	O64732	UDP-glycosyltransferase 87A1	UniRef90_UPI0002C3473A	Fragaria vesca subsp. vesca TaxID 101020	-	-	-
343	343	MSTRG.10929.3	0	0	0	20.84565	0	5.474365	12.61628442	0.001241001	0.015851885	Putative tetratricopeptide-like helical domain-containing protein	Q4KLU2	Pre-mRNA-processing factor 39	UniRef90_A0A2P6PUV6	Rosoideae TaxID 171638	-	GO:0006396	-
344	344	maker-Fvb2-3-snap-gene-135.30-mRNA-1	0.209184	0.354309	0.336856	1.103375	0.533075	1.666646	1.722553896	0.003852981	0.036923494	uncharacterized protein LOC112177405	-	-	UniRef90_UPI000D088CCD	Rosa chinensis TaxID 74649	-	-	-
345	345	MSTRG.15906.3	10.352718	6.920416	7.579894	2.202117	1.249093	5.156954	-1.598134026	0.002860798	0.029678415	uncharacterized protein LOC101310775 isoform X1	Q94C48	Protein WVD2-like 5	UniRef90_UPI0002C3098D	Fragaria vesca subsp. vesca TaxID 101020	-	-	-
346	346	snap_masked-Fvb4-3-processed-gene-119.26-mRNA-1	0.056545	0.209634	0.094064	0.646166	0.215826	0.762628	2.095021385	0.003671339	0.035576544	phragmoplast orienting kinesin-1	Q27IK7	Kinesin-like protein KIN-12C	UniRef90_UPI0005CB2BE4	Fragaria vesca subsp. vesca TaxID 101020	GO:0005524]---[GO:0016887]---[GO:0008017]---[GO:0003777	GO:0000911]---[GO:0007018]---[GO:0000281	GO:0005871]---[GO:0005874]---[GO:0009524
347	347	MSTRG.48165.2	0.003061	0.006216	0.003298	1.294748	0.573941	0.229433	6.4639468	3.31E-08	2.11E-06	protein S-acyltransferase 10-like	Q7XA86	Protein S-acyltransferase 10	UniRef90_UPI0002C37261	Fragaria vesca subsp. vesca TaxID 101020	-	-	-
348	348	maker-Fvb7-3-augustus-gene-78.40-mRNA-1	3.11313	10.534893	10.290875	32.228519	29.604908	21.198198	1.721221545	0.001008042	0.013561121	Chalcone--flavonone isomerase 2	Q4AE12	Chalcone--flavonone isomerase 2	UniRef90_Q4AE12	Rosoideae TaxID 171638	GO:0045430	GO:0009813	-
349	349	maker-Fvb4-1-augustus-gene-162.55-mRNA-1	0	0	0	0.027229	5.006172	2.34491	11.04624227	2.77E-07	1.40E-05	heat shock protein 83	Q9SIF2	Heat shock protein 90-5 chloroplastic	UniRef90_UPI0002C3081B	Fragaria vesca subsp. vesca TaxID 101020	GO:0005524]---[GO:0042803]---[GO:0051082	GO:0009704]---[GO:0006457]---[GO:0045037]---[GO:0010157]---[GO:0009408]---[GO:0009651]---[GO:0009414	GO:0009507]---[GO:0009941]---[GO:0009570]---[GO:0005783]---[GO:0005739]---[GO:0048471]---[GO:0009536]---[GO:0005774
350	350	maker-Fvb6-1-augustus-gene-110.59-mRNA-1	2.029492	1.410766	1.742319	4.237665	4.042784	2.836081	1.043782955	0.00032427	0.005671399	Lipase	Q67ZU1	Triacylglycerol lipase 2	UniRef90_A0A2P6S1V3	Rosoideae TaxID 171638	GO:0016788	GO:0016042	-
351	351	augustus_masked-Fvb4-1-processed-gene-155.1-mRNA-1	5.854581	11.453007	8.156432	23.335737	13.335655	17.141289	1.017154272	0.005225142	0.045988359	Hexosyltransferase	Q0V7R1	Probable galacturonosyltransferase-like 3	UniRef90_A0A2P6R1W2	Rosoideae TaxID 171638	GO:0047262	GO:0071555]---[GO:0045489	GO:0005794]---[GO:0000139]---[GO:0016021
352	352	MSTRG.31021.2	0	13.158662	12.55109	0	0	0	-10.4019658	0.00050568	0.008005559	uncharacterized protein LOC101294165	-	-	UniRef90_UPI0002C36E16	Fragaria vesca subsp. vesca TaxID 101020	-	-	-
353	353	MSTRG.18392.3	2.305293	2.147422	3.297675	0	0	0	-11.15190733	2.04E-19	7.55E-17	putative E3 ubiquitin-protein ligase LIN-1 isoform X3	D1FP53	Putative E3 ubiquitin-protein ligase LIN	UniRef90_UPI000D095952	Rosa chinensis TaxID 74649	-	-	-
354	354	MSTRG.12277.6	1.327584	2.99957	2.279956	0.702337	1.092278	0.784111	-1.405123856	0.002604271	0.027677489	Lysine--tRNA ligase	Q9LJE2	Lysine--tRNA ligase chloroplastic/mitochondrial	UniRef90_A0A2P6QNP1	Rosoideae TaxID 171638	GO:0005524]---[GO:0004824]---[GO:0003676	GO:0006430	GO:0005737
355	355	MSTRG.26938.2	706.36499	1339.145142	1026.591919	564.728882	461.310638	481.152924	-1.090044714	0.000210861	0.004044433	Chlorophyll a-b binding protein chloroplastic	P13869	Chlorophyll a-b binding protein chloroplastic	UniRef90_A0A2I4DI50	Eukaryota TaxID 2759	GO:0016168	GO:0018298]---[GO:0009765	GO:0016021]---[GO:0009535]---[GO:0009522]---[GO:0009523
356	356	MSTRG.32178.1	7.475389	6.446747	11.473014	4.760386	2.194079	3.863278	-1.304742538	0.004935287	0.044121353	-	-	-	-	-	-	-	-
357	357	maker-Fvb5-4-augustus-gene-45.45-mRNA-1	0.760212	0.07777	0.983124	0.002267	0.10583	0.073055	-3.269777676	0.004049844	0.038211544	Uncharacterized protein	Q1G3T1	TPD1 protein homolog 1	UniRef90_A0A2P6P4Q5	Rosa chinensis TaxID 74649	-	-	-
358	358	MSTRG.30309.2	32.408245	17.542707	21.172867	9.121129	14.795588	12.011774	-1.034433956	0.000571948	0.008794404	Putative transcription factor MYB-HB-like family	Q9FPE8	Transcription factor HHO3	UniRef90_A0A2P6R1V1	Rosoideae TaxID 171638	GO:0003677	-	GO:0005634
359	359	snap_masked-Fvb7-4-processed-gene-135.13-mRNA-1	40.098568	23.061239	29.876177	11.714841	13.614125	15.684968	-1.236715915	1.50E-07	8.10E-06	Putative small auxin-up RNA	O22150	Auxin-responsive protein SAUR36	UniRef90_A0A2P6SFT8	Rosoideae TaxID 171638	-	GO:0009733	-
360	360	augustus_masked-Fvb5-1-processed-gene-92.15-mRNA-1	21.685812	7.571447	43.650085	8.485978	4.058863	6.776216	-1.999091935	0.004107465	0.038612588	probable calcium-binding protein CML47	Q93Z27	Probable calcium-binding protein CML46	UniRef90_UPI0002C2F616	Fragaria vesca subsp. vesca TaxID 101020	-	-	-
361	361	MSTRG.31904.1	0	0.117796	0	17.837688	1.345706	0.091226	7.163900654	0.000807272	0.011473503	uncharacterized protein At4g30180-like	-	-	UniRef90_UPI0002C36EE2	Fragaria vesca subsp. vesca TaxID 101020	-	-	-
362	362	maker-Fvb5-4-augustus-gene-101.39-mRNA-1	22.201971	16.711184	16.909565	80.24881	90.504539	67.243698	2.043028188	1.21E-28	1.20E-25	Beta-amylase	O23553	Beta-amylase 3 chloroplastic	UniRef90_A0A2P6P9I2	Rosoideae TaxID 171638	GO:0102229]---[GO:0016161	GO:0000024]---[GO:0009409]---[GO:0005983	GO:0009570
363	363	maker-Fvb7-2-augustus-gene-233.65-mRNA-1	0.626955	1.270949	0.777107	4.929365	3.116069	3.500915	2.046518123	3.56E-07	1.74E-05	Putative E3 ubiquitin-protein ligase MARCH	-	-	UniRef90_A0A2P6SKY4	Rosoideae TaxID 171638	GO:0016874]---[GO:0008270	-	GO:0016021
364	364	MSTRG.60100.1	7.922047	7.817746	4.998209	1.576839	1.287323	3.181161	-1.835197808	3.81E-06	0.00014151	probable leucine-rich repeat receptor-like protein kinase At1g35710	Q6JN46	Receptor-like protein EIX2	UniRef90_UPI0005C9C710	Fragaria vesca subsp. vesca TaxID 101020	-	-	-
365	365	maker-Fvb6-1-augustus-gene-282.42-mRNA-1	1.308481	1.694263	1.121656	4.631823	2.570246	3.332043	1.291953869	0.00021851	0.004158724	Putative zinc-or iron-chelating domain containing protein	-	-	UniRef90_A0A2P6RAD3	Rosoideae TaxID 171638	-	-	-
366	366	maker-Fvb7-2-augustus-gene-216.44-mRNA-1	5.1902	9.28964	15.862819	43.945621	44.532127	32.828381	1.918758826	3.87E-05	0.001012176	uncharacterized protein LOC101302215 isoform X1	O65717	Cyclic nucleotide-gated ion channel 1	UniRef90_UPI0005CA07B9	Fragaria vesca subsp. vesca TaxID 101020	-	-	-
367	367	MSTRG.61720.1	2.407712	3.225845	1.746905	7.738321	8.195374	3.166245	1.333338358	0.002878744	0.029813061	Putative glutamate synthase (NADH)	Q03460	Glutamate synthase NADH amyloplastic	UniRef90_A0A2P6SNZ7	Rosoideae TaxID 171638	GO:0051538]---[GO:0050660]---[GO:0010181]---[GO:0016040]---[GO:0005506	GO:0006541]---[GO:0097054	GO:0009501
368	368	MSTRG.37318.2	3.10784	4.289104	4.959901	10.088458	8.571968	8.574265	1.072040018	3.68E-05	0.00097055	Uncharacterized protein	Q2MHE4	Serine/threonine/tyrosine-protein kinase HT1	UniRef90_A0A2P6P5V2	Rosoideae TaxID 171638	GO:0005524]---[GO:0004672	-	-
369	369	MSTRG.13379.3	2.353834	7.183629	1.459613	0	0	0	-11.17103443	3.01E-14	5.23E-12	Putative major facilitator sugar transporter major facilitator superfamily	P93051	Sugar transporter ERD6-like 7	UniRef90_A0A2P6PWB0	Rosoideae TaxID 171638	GO:0005351	GO:0006829	GO:0009507]---[GO:0005887]---[GO:0009705]---[GO:0005774]---[GO:0005773
370	370	MSTRG.13379.2	0	0	0	14.42676	11.12157	12.509763	12.62566231	4.01E-26	3.11E-23	Putative major facilitator sugar transporter major facilitator superfamily	P93051	Sugar transporter ERD6-like 7	UniRef90_A0A2P6PWB0	Rosoideae TaxID 171638	GO:0005351	GO:0006829	GO:0009507]---[GO:0005887]---[GO:0009705]---[GO:0005774]---[GO:0005773
371	371	MSTRG.5832.2	1.75048	2.147871	3.082566	4.826459	4.816317	5.278364	1.020266406	0.000391681	0.006543496	Auxin response factor	Q9FGV1	Auxin response factor 8	UniRef90_A0A2L1GH15	Rosaceae TaxID 3745	GO:0003700]---[GO:0043565	GO:0009734]---[GO:0009908]---[GO:0009733	GO:0005634
372	372	augustus_masked-Fvb1-3-processed-gene-110.0-mRNA-1	0.656377	0.439641	0.437846	0.202648	0.116679	0.206577	-1.550318793	0.001584933	0.019104512	uncharacterized protein LOC105352100	-	-	UniRef90_UPI0005CA0FB1	Fragaria vesca subsp. vesca TaxID 101020	-	-	-
373	373	maker-Fvb7-2-augustus-gene-19.31-mRNA-1	0	0.098663	0.037655	0.299681	0.425525	0.715753	3.231125248	0.001242741	0.015862219	uncharacterized protein LOC101307140 isoform X1	Q9SWA6	Negative regulator of systemic acquired resistance SNI1	UniRef90_UPI0005CB578D	Fragaria vesca subsp. vesca TaxID 101020	-	-	-
374	374	maker-Fvb4-2-augustus-gene-134.25-mRNA-1	4.09384	0.076865	24.452288	0.843724	0.161902	0.767852	-4.121382563	0.005133985	0.045389371	Serine hydroxymethyltransferase	O23254	Serine hydroxymethyltransferase 4	UniRef90_A0A1S3C536	Mesangiospermae TaxID 1437183	GO:0016597]---[GO:0050897]---[GO:0004372]---[GO:0030170]---[GO:0070905]---[GO:0008270	GO:1904482]---[GO:0007623]---[GO:0046655]---[GO:0019264]---[GO:0006544]---[GO:0006565]---[GO:0006730]---[GO:0046686]---[GO:0035999]---[GO:0046653	GO:0005829]---[GO:0016020]---[GO:0005886]---[GO:0009506
375	375	maker-Fvb3-2-snap-gene-290.50-mRNA-1	0.249415	5.399259	0.002352	0.017313	0.00255	0.128038	-5.222495017	0.005368497	0.046982968	Putative tetratricopeptide-like helical domain-containing protein	Q9FKT0	Actin-related protein 8	UniRef90_A0A2P6QL95	Rosoideae TaxID 171638	GO:0005524]---[GO:0005200	GO:0030029	GO:0005737]---[GO:0005730]---[GO:0005634
376	376	MSTRG.38249.3	1.913145	1.699237	1.688502	0	0	0	-10.52212426	1.04E-18	3.44E-16	Uncharacterized protein	-	-	UniRef90_A0A2P6P8J1	Rosoideae TaxID 171638	-	-	GO:0016021
377	377	maker-Fvb4-3-augustus-gene-210.27-mRNA-1	4.445771	2.219828	2.337794	1.13888	1.553905	1.016936	-1.30269065	0.001408167	0.017454739	Cytochrome c oxidase subunit	Q945L0	Cytochrome c oxidase subunit 6b-2	UniRef90_I1LVX2	eudicotyledons TaxID 71240	GO:0016491	-	GO:0005739
378	378	maker-Fvb7-1-augustus-gene-239.56-mRNA-1	10.456977	15.073216	12.221091	6.938442	6.14126	5.734583	-1.063169071	3.65E-07	1.79E-05	Plasma membrane intrinsic protein	P43286	Aquaporin PIP2-1	UniRef90_H2DPY7	Pentapetalae TaxID 1437201	GO:0015267	-	GO:0016021
379	379	MSTRG.7215.1	3.059633	3.523584	3.527608	1.21726	1.864138	1.820251	-1.105925947	3.56E-06	0.000133551	Putative nucleotide-binding alpha-beta plait domain-containing protein	Q9LES2	UBP1-associated protein 2A	UniRef90_A0A2P6RRA3	Rosoideae TaxID 171638	GO:0003723	-	-
380	380	maker-Fvb1-1-augustus-gene-238.48-mRNA-1	1.01587	1.995338	2.227091	11.174487	14.538603	10.510341	2.712196908	2.68E-12	3.60E-10	myb-related protein Hv1	Q9FJA2	Transcription factor TT2	UniRef90_UPI0002C2ED25	Fragaria vesca subsp. vesca TaxID 101020	-	-	-
381	381	maker-Fvb6-1-augustus-gene-118.32-mRNA-1	0.181441	0.162928	0.029658	0	0	0	-5.959826747	0.000434507	0.007103318	Putative flavonoid 3'-monooxygenase	Q9SD85	Flavonoid 3'-monooxygenase	UniRef90_A0A2P6RYR2	Rosoideae TaxID 171638	GO:0016711]---[GO:0020037]---[GO:0005506	-	GO:0016021
382	382	MSTRG.12593.2	1.500285	1.136175	0.369679	7.462583	2.889242	2.541539	2.078025305	0.00232947	0.025475072	NAC domain-containing protein 74-like	Q9LS24	NAC domain-containing protein 96	UniRef90_UPI0002C33152	Fragaria vesca subsp. vesca TaxID 101020	-	-	-
383	383	MSTRG.11891.3	11.910409	0.713532	0	0	0	0	-11.3333797	0.003721855	0.035948346	LOW QUALITY PROTEIN alpha-amylase-like	P17859	Alpha-amylase	UniRef90_UPI0005CAD28C	Fragaria vesca subsp. vesca TaxID 101020	GO:0004556]---[GO:0103025]---[GO:0005509	GO:0005975	-
384	384	MSTRG.33300.1	5.312063	5.766397	5.056081	14.409142	13.327582	11.921776	1.242284598	1.17E-20	5.02E-18	Putative 5'-nucleotidase	Q54XC1	Cytosolic purine 5'-nucleotidase	UniRef90_A0A2P6QZQ4	Rosoideae TaxID 171638	GO:0008253]---[GO:0046872	-	-
385	385	maker-Fvb1-1-augustus-gene-204.34-mRNA-1	0	0	0	0.050404	0.011534	0.069362	4.978458417	0.003643053	0.035393068	lysM domain receptor-like kinase 4	O64825	LysM domain receptor-like kinase 4	UniRef90_UPI0002C37334	Fragaria vesca subsp. vesca TaxID 101020	-	-	-
386	386	maker-Fvb1-1-augustus-gene-72.25-mRNA-1	3.508964	7.252611	4.168213	18.244904	16.964579	12.057006	1.608056998	1.07E-05	0.000341577	ALA-interacting subunit 3-like	Q8L8W0	ALA-interacting subunit 5	UniRef90_UPI0002C31BF1	Fragaria vesca subsp. vesca TaxID 101020	-	-	-
387	387	MSTRG.18811.1	1.082234	2.008445	1.63049	0.656498	0.794115	0.279764	-1.501559858	0.004987536	0.044448454	F-box protein At4g19940-like	Q9UR05	Dynein light chain 1 cytoplasmic	UniRef90_UPI0005CAC5EA	Fragaria vesca subsp. vesca TaxID 101020	-	-	-
388	388	maker-Fvb3-3-snap-gene-28.91-mRNA-1	6.736156	2.911074	3.382577	1.322371	1.318163	1.808369	-1.595014507	2.68E-05	0.000746969	NAC transcription factor 1	O49459	NAC domain-containing protein 73	UniRef90_A0A1L1Y287	Rosoideae TaxID 171638	GO:0003677	GO:0006355	GO:0005634
389	389	MSTRG.42412.3	0.08681	0.045371	0	4.318009	0.038737	0.697161	5.142912912	0.002905575	0.030007043	Putative dual-specificity kinase CMGC-DYRK-PRP4 family	-	-	UniRef90_A0A2P6P1N5	Rosoideae TaxID 171638	GO:0005524]---[GO:0004712	-	-
390	390	MSTRG.53134.3	13.176325	7.311576	0	0	0	0	-11.20283079	0.000161393	0.003279708	Cysteine synthase	Q43317	Cysteine synthase	UniRef90_A0A2P6R688	Rosoideae TaxID 171638	GO:0004124	GO:0006535	-
391	391	maker-Fvb7-4-augustus-gene-54.56-mRNA-1	0.454872	0.226814	0.243277	0.090779	0	0.038391	-2.782747377	0.005005202	0.044563137	uncharacterized protein LOC101299814	-	-	UniRef90_UPI0002C36E8D	Fragaria vesca subsp. vesca TaxID 101020	-	-	-
392	392	maker-Fvb3-2-augustus-gene-17.30-mRNA-1	10.602882	7.05792	7.423086	1.758224	1.69927	3.577964	-1.893350422	1.04E-07	5.86E-06	G-type lectin S-receptor-like serine/threonine-protein kinase SD1-29	O64782	G-type lectin S-receptor-like serine/threonine-protein kinase SD1-29	UniRef90_UPI0005C84716	Fragaria vesca subsp. vesca TaxID 101020	GO:0005524]---[GO:0005516]---[GO:0030246]---[GO:0004672]---[GO:0004674]---[GO:0031625	GO:0032497]---[GO:0045087]---[GO:0031663]---[GO:0052033]---[GO:0046777]---[GO:0006468]---[GO:0048544	GO:0016021]---[GO:0005886
393	393	augustus_masked-Fvb7-2-processed-gene-56.7-mRNA-1	0.199297	0.122783	0.121678	0	0	0	-5.688532039	4.23E-05	0.001087353	DELLA protein GAI1-like	Q8S4W7	DELLA protein GAI1	UniRef90_UPI0002C3492E	Fragaria vesca subsp. vesca TaxID 101020	-	-	-
394	394	maker-Fvb6-3-augustus-gene-28.42-mRNA-1	4.196368	4.138712	3.234766	9.098632	9.350101	9.115386	1.200117299	3.16E-32	4.25E-29	L04	Q9LJX0	ABC transporter B family member 19	UniRef90_B6CG42	eudicotyledons TaxID 71240	GO:0005524]---[GO:0042626]---[GO:0010329	GO:0010541]---[GO:0043481]---[GO:0009926]---[GO:0060918]---[GO:0009734]---[GO:0010540]---[GO:0090691]---[GO:0048527]---[GO:0009640]---[GO:0009958]---[GO:0008361]---[GO:0009733]---[GO:0009637]---[GO:0010218]---[GO:0009639]---[GO:0048364]---[GO:0048443	GO:0016021]---[GO:0005886
395	395	maker-Fvb3-1-snap-gene-52.21-mRNA-1	7.358886	5.151348	4.106237	2.252645	2.647544	3.048576	-1.11099777	3.92E-06	0.000145079	uncharacterized protein LOC101313593	-	-	UniRef90_UPI0005CB2FEB	Fragaria vesca subsp. vesca TaxID 101020	-	-	-
396	396	MSTRG.19962.2	0.563416	0.616535	0.551412	3.233407	3.407057	4.109757	2.568678141	3.55E-76	7.25E-72	guanine nucleotide exchange factor SPIKE 1 isoform X1	Q8SAB7	Guanine nucleotide exchange factor SPIKE 1	UniRef90_A0A2I4GVI2	Juglans regia TaxID 51240	GO:0005089	GO:0009734]---[GO:0007275]---[GO:0009958]---[GO:0008064]---[GO:0010928]---[GO:0008360]---[GO:0051493]---[GO:0007264]---[GO:0016192	GO:0005829]---[GO:0070971]---[GO:0005789]---[GO:0019898]---[GO:0005634]---[GO:0005886
397	397	MSTRG.32908.2	17.270645	25.157684	24.356377	5.559747	7.318632	14.142411	-1.384427428	0.000436817	0.007129678	Uncharacterized protein	Q9LI74	Protein CHUP1 chloroplastic	UniRef90_A0A2P6R1X4	Rosoideae TaxID 171638	-	GO:0009902	GO:0009507]---[GO:0009707
398	398	maker-Fvb7-2-snap-gene-205.57-mRNA-1	0.643253	0.426478	0.275144	1.226937	1.058242	0.972641	1.234654425	0.00056564	0.008721031	uncharacterized protein C594.04c-like	-	-	UniRef90_UPI0005CAFE4B	Fragaria vesca subsp. vesca TaxID 101020	-	-	-
399	399	snap_masked-Fvb6-1-processed-gene-303.18-mRNA-1	57.402126	57.264076	64.995323	29.621216	31.236847	28.772385	-1.06433921	1.05E-16	2.59E-14	Non-specific serine/threonine protein kinase	Q7X996	CBL-interacting protein kinase 2	UniRef90_A0A2P6R8I1	Rosoideae TaxID 171638	GO:0005524]---[GO:0004674	GO:0007165	-
400	400	maker-Fvb7-3-augustus-gene-198.35-mRNA-1	5.723282	5.327953	3.819054	1.37433	1.283523	3.061133	-1.439175279	0.000220958	0.004194802	uncharacterized protein LOC101296999	Q84WU2	Ubiquitin carboxyl-terminal hydrolase 13	UniRef90_UPI0005C9D78F	Fragaria vesca subsp. vesca TaxID 101020	-	-	-
401	401	augustus_masked-Fvb2-4-processed-gene-5.2-mRNA-1	0	0	0	0	1.984201	3.69114	10.42661214	0.000520074	0.008175166	Putative amino acid transporter transmembrane domain-containing protein	Q8L883	Auxin transporter-like protein 5	UniRef90_A0A2P6PIZ0	Rosaceae TaxID 3745	GO:0015293	GO:0006865]---[GO:0009734]---[GO:0010588]---[GO:0009624]---[GO:0048829	GO:0016021]---[GO:0005886
402	402	maker-Fvb3-1-augustus-gene-88.17-mRNA-1	0.363882	0.308843	0.449232	0.804871	1.054859	0.778145	1.165857686	9.22E-05	0.002076728	Uncharacterized protein	Q8VYY5	Receptor-like serine/threonine-protein kinase NCRK	UniRef90_A0A2P6QH60	Rosoideae TaxID 171638	GO:0005524]---[GO:0051020]---[GO:0004675	GO:0006468]---[GO:0010089	GO:0012505]---[GO:0005768]---[GO:0010008]---[GO:0016021]---[GO:0031902]---[GO:0005886
403	403	maker-Fvb2-2-augustus-gene-72.49-mRNA-1	4.76665	5.283946	4.673939	2.118056	2.052907	1.879822	-1.339964537	6.53E-30	7.09E-27	Non-specific serine/threonine protein kinase	Q3EDJ0	ABC transporter I family member 19	UniRef90_A0A251N1L3	rosids TaxID 71275	GO:0005524]---[GO:0004674	-	GO:0016021
404	404	augustus_masked-Fvb6-1-processed-gene-83.5-mRNA-1	0	0	0.029108	0.170488	0.269202	0.513498	4.733008967	0.000303796	0.005393626	LRR receptor-like serine/threonine-protein kinase ERECTA	Q9FIZ3	LRR receptor-like serine/threonine-protein kinase GSO2	UniRef90_UPI0002C309EB	Fragaria vesca subsp. vesca TaxID 101020	-	-	-
405	405	maker-Fvb4-3-augustus-gene-169.34-mRNA-1	0.089031	0.107415	0.109782	0	0	0	-5.836223908	1.46E-05	0.000448812	uncharacterized GPI-anchored protein At3g06035-like	Q84MC0	Uncharacterized GPI-anchored protein At3g06035	UniRef90_UPI000498CE84	Maleae TaxID 721813	-	-	-
406	406	maker-Fvb1-1-augustus-gene-273.43-mRNA-1	5.471453	10.665112	5.514313	4.083385	2.276991	1.527649	-1.501332097	0.003124084	0.031660711	Glycosyltransferase	P0C7P7	UDP-glycosyltransferase 74E1	UniRef90_A0A2P6RI12	Rosa chinensis TaxID 74649	GO:0016758	-	-
407	407	MSTRG.30867.2	1.872114	1.394611	2.048141	6.294962	4.700818	5.049201	1.528843087	1.21E-08	8.42E-07	uncharacterized protein LOC101315114	-	-	UniRef90_UPI0002C2E97C	Fragaria vesca subsp. vesca TaxID 101020	-	-	-
408	408	maker-Fvb7-2-augustus-gene-290.34-mRNA-1	119.097115	214.622284	144.311554	78.108093	12.576877	37.966908	-1.948636179	0.002850958	0.029609335	Ribulose bisphosphate carboxylase/oxygenase activase	Q7X9A0	Ribulose bisphosphate carboxylase/oxygenase activase 1 chloroplastic	UniRef90_A0A2P6SKQ1	Rosoideae TaxID 171638	GO:0005524	-	GO:0009570
409	409	MSTRG.30936.1	0	0	0	132.783844	52.191753	75.914658	14.89093838	1.10E-31	1.39E-28	Xyloglucan endotransglucosylase/hydrolase	Q8LNZ5	Probable xyloglucan endotransglucosylase/hydrolase protein B	UniRef90_D5HP43	Rosoideae TaxID 171638	GO:0004553]---[GO:0016762	GO:0042546]---[GO:0071555]---[GO:0010411	GO:0048046]---[GO:0005618
410	410	MSTRG.55855.1	3.460348	5.27862	2.419611	0.980379	0.920278	1.400293	-1.806886779	6.38E-07	2.94E-05	Putative transcription factor C3H family	Q9SJ41	Zinc finger CCCH domain-containing protein 18	UniRef90_A0A2P6S1J1	Rosoideae TaxID 171638	GO:0046872]---[GO:0003723	-	-
411	411	maker-Fvb6-1-snap-gene-1.80-mRNA-1	0.514352	1.400602	0.962959	2.60752	1.902181	3.316226	1.366056204	0.005047802	0.04482913	inositol hexakisphosphate and diphosphoinositol-pentakisphosphate kinase VIP2-like isoform X3	F4J8C6	Inositol hexakisphosphate and diphosphoinositol-pentakisphosphate kinase VIP1	UniRef90_UPI000D093A96	Rosa chinensis TaxID 74649	-	-	-
412	412	MSTRG.48806.3	0	0	0.001404	5.480879	0	1.094354	8.225708303	0.001452187	0.017863855	Uncharacterized protein	-	-	UniRef90_A0A2P6R645	Rosoideae TaxID 171638	-	-	GO:0005762
413	413	MSTRG.39987.3	0.157332	0.105422	0.593489	0.477151	3.873515	2.404348	2.869817841	0.004131263	0.038782778	protein NUCLEAR FUSION DEFECTIVE 4	F4I9E1	Protein NUCLEAR FUSION DEFECTIVE 4	UniRef90_UPI000D0959DB	Rosoideae TaxID 171638	-	GO:0000741]---[GO:0010197]---[GO:0009651	GO:0016021]---[GO:0005739
414	414	MSTRG.32162.1	0	0.041188	0	0.661184	0.788737	1.689888	6.003966873	1.22E-06	5.29E-05	-	-	-	-	-	-	-	-
415	415	maker-Fvb6-1-augustus-gene-192.34-mRNA-1	7.574475	5.61159	2.792911	1.093839	2.734375	1.518251	-1.609302503	0.001967131	0.022464079	remorin	P93758	Remorin 4.2	UniRef90_UPI0002C365E0	Fragaria vesca subsp. vesca TaxID 101020	-	-	-
416	416	maker-Fvb2-3-augustus-gene-13.39-mRNA-1	0.390979	3.835383	3.571011	12.581615	10.798115	14.311608	2.181789641	0.005005072	0.044563137	Pectinesterase	O81301	Probable pectinesterase/pectinesterase inhibitor 40	UniRef90_A0A2P6PWZ3	Rosoideae TaxID 171638	GO:0045330]---[GO:0030599]---[GO:0046910	GO:0042545]---[GO:0045490	GO:0005618]---[GO:0005576
417	417	MSTRG.24894.2	11.633736	5.810329	10.81355	2.404123	4.10867	3.045302	-1.619099928	4.45E-05	0.001137572	Putative aminoacyltransferase E1 ubiquitin-activating enzyme	Q9SVD7	Ubiquitin-conjugating enzyme E2 variant 1D	UniRef90_A0A2P6QEA0	Rosaceae TaxID 3745	GO:0016746]---[GO:0004839	-	-
418	418	MSTRG.27137.3	5.512592	3.81684	4.934897	3.114748	2.370557	1.857144	-1.009455616	0.000918695	0.012651957	uncharacterized protein LOC101315048	-	-	UniRef90_UPI0002C30F75	Fragaria vesca subsp. vesca TaxID 101020	-	-	-
419	419	MSTRG.65291.1	14.682752	13.649572	10.404949	4.684363	2.341729	7.642121	-1.462450146	0.000712976	0.010448693	Putative proton-dependent oligopeptide transporter family major facilitator superfamily	Q9LQL2	Protein NRT1/ PTR FAMILY 7.3	UniRef90_A0A2P6SDR6	Rosa chinensis TaxID 74649	GO:0015112]---[GO:0015386]---[GO:0015293	GO:0010150]---[GO:0015706]---[GO:0055075]---[GO:1902600]---[GO:0010167	GO:0016021]---[GO:0005886
420	420	MSTRG.10609.10	0	0	0	15.674192	12.453691	0	11.16549273	0.000174207	0.003479194	Putative HSP20-like chaperone	P0C8Z0	Uncharacterized protein OsI_027940	UniRef90_A0A2P6PWQ8	Rosoideae TaxID 171638	-	-	-
421	421	maker-Fvb3-2-snap-gene-235.29-mRNA-1	0.109819	0.226584	0.087117	0.541338	0.562658	0.755528	1.972395853	0.000622331	0.009399359	Putative CAAX amino terminal protease	-	-	UniRef90_A0A2P6R308	Rosoideae TaxID 171638	GO:0008233	-	GO:0016021
422	422	augustus_masked-Fvb2-1-processed-gene-16.0-mRNA-1	25.842377	16.813614	9.420821	6.821344	7.662408	7.594235	-1.272443902	0.000698981	0.010283422	zinc finger protein ZAT10	Q96289	Zinc finger protein ZAT10	UniRef90_UPI0002C340CE	Fragaria vesca subsp. vesca TaxID 101020	-	-	-
423	423	snap_masked-Fvb6-2-processed-gene-329.22-mRNA-1	0.95093	3.068406	0.978914	10.641216	6.347401	5.6744	2.130931271	0.00027717	0.005014142	probable terpene synthase 9	B9RPM3	Probable terpene synthase 9	UniRef90_UPI0005CB3D9B	Fragaria vesca subsp. vesca TaxID 101020	GO:0000287]---[GO:0010333	-	-
424	424	maker-Fvb3-2-augustus-gene-24.61-mRNA-1	14.5694	8.474443	1.0458	0.484063	1.291532	1.327008	-2.959049806	0.001635037	0.019552897	60S acidic ribosomal protein P2-like	P41099	60S acidic ribosomal protein P2	UniRef90_UPI0002C32A64	Fragaria vesca subsp. vesca TaxID 101020	-	-	-
425	425	MSTRG.23372.4	0.005	2.936946	3.090535	0	0	0	-10.38146348	1.07E-05	0.000342258	Putative transcription factor C3H family	Q9LUZ4	Zinc finger CCCH domain-containing protein 66	UniRef90_A0A2P6QK32	Rosoideae TaxID 171638	GO:0003677]---[GO:0003700]---[GO:0046872	GO:0006355	-
426	426	maker-Fvb4-1-augustus-gene-35.20-mRNA-1	0	0	0	0.080119	0.017158	0.191484	6.114334603	0.000601491	0.00914135	uncharacterized protein LOC101295618 isoform X1	Q6PFQ7	Ras GTPase-activating protein 4	UniRef90_UPI0005C825C9	Fragaria vesca subsp. vesca TaxID 101020	-	-	-
427	427	maker-Fvb7-4-augustus-gene-92.41-mRNA-1	0.345259	0.245956	0.399364	0.730201	1.185207	0.912685	1.42700375	0.000106999	0.002344545	S-acyltransferase	Q5M757	Probable protein S-acyltransferase 12	UniRef90_A0A2P6SIT4	Rosoideae TaxID 171638	GO:0019706	-	GO:0016021
428	428	MSTRG.65060.2	0.50786	1.347877	0.808314	2.349979	1.982865	2.518499	1.298927825	0.002124582	0.023763456	Kinesin-like protein	Q9LPC6	Kinesin-like protein KIN-UB	UniRef90_A0A2P6SG69	Rosoideae TaxID 171638	GO:0005524]---[GO:0016887]---[GO:0008017]---[GO:0003777	GO:0007018]---[GO:0032886]---[GO:0048364	GO:0005737]---[GO:0005871]---[GO:0005874
429	429	snap_masked-Fvb4-2-processed-gene-42.25-mRNA-1	0.024803	0	0.023993	0.101783	0.170212	0.095693	2.841374844	0.004046531	0.038183809	HD domain-containing protein C4G3.17	P87242	HD domain-containing protein C4G3.17	UniRef90_UPI0005C81CC0	Fragaria vesca subsp. vesca TaxID 101020	-	-	-
430	430	maker-Fvb2-2-snap-gene-246.50-mRNA-1	8.041914	4.763011	5.266514	2.392756	1.277243	1.161164	-1.939748011	2.09E-06	8.43E-05	BURP domain-containing protein 3-like	O65009	BURP domain-containing protein BNM2A	UniRef90_UPI0002C3119B	Fragaria vesca subsp. vesca TaxID 101020	-	-	-
431	431	MSTRG.32510.1	3.113647	1.420196	1.875544	0.934025	0.630176	0.449744	-1.699228114	0.000371149	0.006289951	myosin heavy chain kinase B	O48716	Protein JINGUBANG	UniRef90_UPI0002C34E5E	Fragaria vesca subsp. vesca TaxID 101020	-	-	-
432	432	maker-Fvb6-4-augustus-gene-69.46-mRNA-1	24.017406	165.026718	125.312859	679.407349	852.7948	522.472717	2.635438741	0.000127985	0.002723787	Uncharacterized protein (Fragment)	Q43017	Non-specific lipid-transfer protein 1	UniRef90_A0A0V0RCL3	Trichinella nelsoni TaxID 6336	-	-	-
433	433	MSTRG.13041.2	0	0	0	3.686478	0	2.933872	9.660955948	0.001254776	0.015983888	Heat shock transcription factor protein 9	Q9C635	Heat stress transcription factor B-4	UniRef90_A0A1W6LWL3	Fragaria ananassa TaxID 3747	GO:0003700]---[GO:0043565	-	GO:0005634
434	434	snap_masked-Fvb6-2-processed-gene-234.19-mRNA-1	0.221879	0.430403	0.121907	0.596742	0.74099	0.864471	1.439241111	0.005514028	0.04791596	protein ROS1-like	C7IW64	Protein ROS1A	UniRef90_UPI0005CA0A57	Fragaria vesca subsp. vesca TaxID 101020	-	-	-
435	435	MSTRG.7803.1	1.383323	1.471697	3.519071	15.610969	11.119511	9.70744	2.434605489	9.73E-07	4.30E-05	Uncharacterized protein	Q38967	Amino acid permease 2	UniRef90_M5W064	Rosaceae TaxID 3745	GO:0015171]---[GO:0015293	GO:0015800]---[GO:0003333]---[GO:0015804	GO:0005887]---[GO:0005886
436	436	maker-Fvb6-3-augustus-gene-424.53-mRNA-1	0.855146	0.769126	1.016799	2.668014	1.37775	2.724458	1.281209464	0.000858372	0.012033028	putative F-box protein PP2-B12 isoform X1	Q9FLU7	Putative F-box protein PP2-B12	UniRef90_UPI0005C97D80	Fragaria vesca subsp. vesca TaxID 101020	-	-	-
437	437	MSTRG.42602.2	23.37092	22.905462	21.83313	10.140926	11.869074	11.706123	-1.073254471	2.19E-26	1.70E-23	Uncharacterized protein	P38385	Protein transport protein Sec61 subunit gamma	UniRef90_A0A0E0ACP5	Oryza glumipatula TaxID 40148	GO:0015450	GO:0006605	GO:0005789]---[GO:0016021
438	438	MSTRG.61916.2	1.829306	2.019068	1.020117	0	0	0	-8.684152527	1.13E-11	1.37E-09	uncharacterized protein LOC101313935	-	-	UniRef90_UPI0002C3681F	Fragaria vesca subsp. vesca TaxID 101020	-	-	-
439	439	maker-Fvb2-3-augustus-gene-135.21-mRNA-1	0.121521	1.090563	1.229925	5.507163	5.30023	2.792164	2.389791203	0.004267971	0.039770173	WAT1-related protein	Q6NMB7	WAT1-related protein At1g43650	UniRef90_A0A2P6PS21	Rosoideae TaxID 171638	GO:0022857	-	GO:0016021
440	440	maker-Fvb5-2-augustus-gene-76.46-mRNA-1	0.971635	1.180265	1.901343	2.801726	5.627112	7.100869	1.837927779	0.000380223	0.006404431	Uncharacterized protein	B3H4F1	Protein SPIRAL1-like 1	UniRef90_A0A2P6P335	Rosoideae TaxID 171638	-	GO:0043622	-
441	441	maker-Fvb6-3-augustus-gene-253.30-mRNA-1	2.628311	6.257268	6.766799	15.053205	12.731211	14.818623	1.366548873	0.001084304	0.014343443	33 kDa ribonucleoprotein chloroplastic	Q39061	RNA-binding protein CP33 chloroplastic	UniRef90_UPI0005CA2A1C	Fragaria vesca subsp. vesca TaxID 101020	-	-	-
442	442	maker-Fvb1-4-augustus-gene-130.31-mRNA-1	30.698685	35.645355	19.982792	7.365201	9.546286	9.96914	-1.733078343	7.65E-13	1.11E-10	Putative adenosinetriphosphatase	Q9LV93	ABC transporter F family member 5	UniRef90_A0A2P6RR98	Rosoideae TaxID 171638	GO:0005524]---[GO:0016887]---[GO:0005215	GO:0009624	-
443	443	maker-Fvb6-2-augustus-gene-69.27-mRNA-1	0.873889	1.013717	0.608719	1.936569	1.563404	2.043078	1.094559735	1.38E-05	0.000427636	Phosphatidyl-N-methylethanolamine N-methyltransferase	Q9SAH5	Phosphatidyl-N-methylethanolamine N-methyltransferase	UniRef90_A0A2P6RVH2	Rosoideae TaxID 171638	GO:0080101]---[GO:0000773]---[GO:0004608	GO:0006656	GO:0005789]---[GO:0016021
444	444	MSTRG.20104.1	16.400522	11.035546	11.871919	4.419256	3.725515	8.631063	-1.292122661	0.000431944	0.007070478	probable leucine-rich repeat receptor-like serine/threonine-protein kinase At3g14840	C0LGN2	Probable leucine-rich repeat receptor-like serine/threonine-protein kinase At3g14840	UniRef90_UPI0005C94971	Fragaria vesca subsp. vesca TaxID 101020	GO:0005524]---[GO:0004674	GO:0009861]---[GO:0046777]---[GO:0045088	GO:0016021]---[GO:0005886]---[GO:0009506
445	445	maker-Fvb4-4-augustus-gene-152.34-mRNA-1	0	0	0	16.575705	7.132737	0	13.11383971	0.000788903	0.011274759	Putative phosphoglucan water dikinase	Q6ZY51	Phosphoglucan water dikinase chloroplastic	UniRef90_A0A2P6QVK3	Rosoideae TaxID 171638	GO:0102217]---[GO:0005524]---[GO:0019200]---[GO:0046872]---[GO:0051752]---[GO:0102219]---[GO:2001070	GO:0046777]---[GO:0005983]---[GO:0005982	GO:0009507]---[GO:0009570]---[GO:0009536
446	446	maker-Fvb6-2-augustus-gene-295.48-mRNA-1	3.028793	4.504694	4.254355	11.668485	10.57642	10.547	1.407565357	2.03E-09	1.66E-07	Alpha-1 4 glucan phosphorylase	P53536	Alpha-1 4 glucan phosphorylase L isozyme chloroplastic/amyloplastic	UniRef90_C6TI30	Glycine max TaxID 3847	GO:0008184]---[GO:0102250]---[GO:0102499	GO:0005975	-
447	447	MSTRG.8218.5	4.70185	3.973433	4.5604	1.128002	0.436906	0.178109	-2.961158159	1.25E-05	0.000393083	probable serine/threonine-protein kinase At1g18390 isoform X1	Q8VYG0	LEAF RUST 10 DISEASE-RESISTANCE LOCUS RECEPTOR-LIKE PROTEIN KINASE-like 1.3	UniRef90_UPI0002C3388F	Fragaria vesca subsp. vesca TaxID 101020	-	-	-
448	448	MSTRG.7066.1	0.379255	1.274581	1.344738	11.363588	12.964349	4.644485	3.180112971	2.13E-06	8.57E-05	-	-	-	-	-	-	-	-
449	449	MSTRG.41325.2	2.208714	2.177275	1.708083	0	0.118124	0	-5.675038682	0.000806354	0.011462049	uncharacterized protein LOC101300350	Q8RX56	Protein unc-13 homolog	UniRef90_UPI0002C37461	Fragaria vesca subsp. vesca TaxID 101020	-	-	-
450	450	maker-Fvb6-3-snap-gene-423.44-mRNA-1	0.985333	1.032127	0.985431	0.003534	0	0	-8.966466407	4.53E-18	1.36E-15	Cytoplasmic FMR1-interacting protein	Q5S2C3	Protein PIR	UniRef90_A0A2P5FYT6	rosids TaxID 71275	GO:0000340	GO:0030036]---[GO:0045010]---[GO:0000902]---[GO:0006417]---[GO:0010090	GO:0031209
451	451	augustus_masked-Fvb6-4-processed-gene-103.2-mRNA-1	23.803932	3.008988	12.616012	1.873642	1.256387	3.296456	-2.667883928	0.000370039	0.006276356	exocyst complex component EXO70A1-like	Q8VY27	Exocyst complex component EXO70H1	UniRef90_UPI0002C348A1	Fragaria vesca subsp. vesca TaxID 101020	-	-	-
452	452	snap_masked-Fvb2-4-processed-gene-46.23-mRNA-1	7.453477	9.221164	6.540417	2.870704	2.30482	1.820156	-1.773773892	2.37E-11	2.71E-09	Uncharacterized protein	-	-	UniRef90_A0A2P6PNL1	Rosoideae TaxID 171638	-	-	-
453	453	maker-Fvb4-1-snap-gene-131.50-mRNA-1	13.278821	13.726227	12.249294	6.014021	4.27574	4.255546	-1.483448416	5.51E-14	9.20E-12	Chlorophyll a-b binding protein chloroplastic	P13869	Chlorophyll a-b binding protein chloroplastic	UniRef90_A0A2I4DI50	Eukaryota TaxID 2759	GO:0016168	GO:0018298]---[GO:0009765	GO:0016021]---[GO:0009535]---[GO:0009522]---[GO:0009523
454	454	maker-Fvb4-2-augustus-gene-65.61-mRNA-1	0.592268	0.755317	0.597365	1.454937	1.450532	1.284229	1.036785676	2.45E-06	9.68E-05	uncharacterized protein LOC101315017	Q67Y69	Protein WVD2-like 7	UniRef90_UPI0002C329B8	Fragaria vesca subsp. vesca TaxID 101020	-	-	-
455	455	maker-Fvb6-1-augustus-gene-247.34-mRNA-1	0.356894	0.342549	0.282948	1.303675	0.354069	2.233335	1.907729735	0.004665973	0.042403536	polyadenylation and cleavage factor homolog 4-like isoform X1	Q0WPF2	Polyadenylation and cleavage factor homolog 4	UniRef90_UPI0005CA4B92	Fragaria vesca subsp. vesca TaxID 101020	-	-	-
456	456	MSTRG.53839.4	0	0	0	1.740779	2.006718	0	10.52384246	0.000448312	0.007269676	Putative chromatin remodeling transcription regulator FYR family	C0SUT9	Putative lysine-specific demethylase JMJ16	UniRef90_A0A2P6R5I0	Rosoideae TaxID 171638	GO:0051213]---[GO:0003700]---[GO:0032452]---[GO:0034647]---[GO:0046872	GO:0006338]---[GO:0006355	GO:0035097]---[GO:0005634
457	457	maker-Fvb6-4-augustus-gene-87.38-mRNA-1	1.682267	2.460594	4.033812	8.521276	6.139152	6.656744	1.299698199	0.002270449	0.02497396	Putative E3 ubiquitin-protein ligase MARCH	-	-	UniRef90_A0A2P6R9F1	Rosoideae TaxID 171638	GO:0009055]---[GO:0020037]---[GO:0016874]---[GO:0008270	-	GO:0016021
458	458	snap_masked-Fvb6-4-processed-gene-71.17-mRNA-1	64.847511	72.108871	76.170692	25.534525	27.17831	28.769392	-1.450509964	2.25E-30	2.56E-27	Non-specific serine/threonine protein kinase	Q7X996	CBL-interacting protein kinase 2	UniRef90_A0A2P6R8I1	Rosoideae TaxID 171638	GO:0005524]---[GO:0004674	GO:0007165	-
459	459	maker-Fvb3-1-augustus-gene-246.30-mRNA-1	0.329858	0.789435	0.70759	1.364803	1.297777	1.70412	1.177054556	0.005474552	0.047655728	Uncharacterized protein	O65440	Leucine-rich repeat receptor-like serine/threonine-protein kinase BAM3	UniRef90_A0A2P6Q7R3	Rosoideae TaxID 171638	GO:0005524]---[GO:0042802]---[GO:0004674]---[GO:0033612	GO:0030154]---[GO:0048437]---[GO:0010075	GO:0016021]---[GO:0005886
460	460	MSTRG.13000.5	3.223603	1.360784	2.509686	1.148176	1.008416	1.061457	-1.186065681	0.003272393	0.032760767	Putative uroporphyrinogen-III synthase	O48721	Uroporphyrinogen-III synthase chloroplastic	UniRef90_A0A2P6Q0D2	Rosoideae TaxID 171638	GO:0004852	GO:0033014	-
461	461	MSTRG.39707.3	0	0	0	5.280668	0	6.019041	11.69057942	0.002768948	0.028999311	Phospholipid-transporting ATPase	P98205	Phospholipid-transporting ATPase 2	UniRef90_A0A061EB12	Pentapetalae TaxID 1437201	GO:0005524]---[GO:0000287]---[GO:0004012	GO:0045332	GO:0005789]---[GO:0016021]---[GO:0031902]---[GO:0005886
462	462	MSTRG.60051.2	6.528079	5.116507	4.839031	1.317066	3.093474	3.236561	-1.166856236	0.002798026	0.029211169	UDP-galactose transporter	Q9LDX3	UDP-galactose/UDP-glucose transporter 4	UniRef90_M4QC22	Rosaceae TaxID 3745	-	GO:0055085]---[GO:0008643	GO:0016021
463	463	maker-Fvb1-3-augustus-gene-156.30-mRNA-1	1.009629	0.659528	0.34386	10.736933	7.199286	5.634782	3.506055804	1.48E-12	2.05E-10	Uncharacterized protein	-	-	UniRef90_A0A2P6RRN5	Rosa chinensis TaxID 74649	GO:0008083	-	-
464	464	MSTRG.41136.3	3.8582	3.775271	2.352493	0	0	0	-10.40954935	2.31E-17	6.13E-15	Putative legumain protein	Q8T4E1	Putative GPI-anchor transamidase	UniRef90_A0A2P6R5R8	Rosoideae TaxID 171638	GO:0003923]---[GO:0008233	GO:0016255	GO:0042765
465	465	MSTRG.62485.4	0	0.15037	0	1.333506	6.705619	1.633549	5.881860534	0.000776819	0.011152382	peptidyl-prolyl cis-trans isomerase CYP20-1-like	Q9SP02	Peptidyl-prolyl cis-trans isomerase CYP20-1	UniRef90_UPI0002C331B8	Rosoideae TaxID 171638	-	-	-
466	466	snap_masked-Fvb6-2-processed-gene-87.28-mRNA-1	0.705744	3.358999	0.498312	0	0.042283	0.02007	-6.150478396	6.69E-07	3.07E-05	nuclear pore complex protein NUP160 isoform X1	Q9C811	Nuclear pore complex protein NUP160	UniRef90_UPI0005CAD57A	Fragaria vesca subsp. vesca TaxID 101020	GO:0017056	GO:0006952]---[GO:0016973]---[GO:0009733]---[GO:0009409	GO:0005635]---[GO:0031965]---[GO:0005643
467	467	maker-Fvb6-1-augustus-gene-110.48-mRNA-1	2.476707	2.277534	3.324648	5.704122	5.855267	5.398993	1.001230539	1.27E-05	0.00039694	pectinesterase 3	Q43111	Pectinesterase 3	UniRef90_UPI0002C33387	Fragaria vesca subsp. vesca TaxID 101020	GO:0045330]---[GO:0004857]---[GO:0030599	GO:0042545]---[GO:0045490	GO:0005618]---[GO:0005576
468	468	augustus_masked-Fvb6-2-processed-gene-308.4-mRNA-1	0.585819	2.61549	1.932359	6.416222	6.274436	4.777249	1.692108198	0.003999638	0.037889532	UDP-glucose glucosyltransferase	A0A0A1HA03	UDP-glycosyltransferase 708C1	UniRef90_A0A387J066	Fragaria ananassa TaxID 3747	GO:0016758	-	-
469	469	augustus_masked-Fvb1-2-processed-gene-54.10-mRNA-1	12.451719	12.861706	10.134859	4.622094	5.854409	6.917618	-1.083622051	2.01E-08	1.34E-06	Putative transcription factor GRAS family	A0A024B7I0	SCARECROW-LIKE protein 7	UniRef90_A0A2P6RMG3	Rosoideae TaxID 171638	-	-	-
470	470	maker-Fvb1-4-snap-gene-73.40-mRNA-1	0.652256	0.064938	10.853072	0.23291	0.001318	0.005234	-5.611750939	0.002074892	0.023345682	pentatricopeptide repeat-containing protein At3g50420	Q9SCT2	Pentatricopeptide repeat-containing protein At3g50420	UniRef90_UPI0002C30B88	Fragaria vesca subsp. vesca TaxID 101020	-	-	-
471	471	maker-Fvb1-3-augustus-gene-204.31-mRNA-1	0.188233	0.026405	0.094991	0.089277	4.239338	0.96254	4.036287542	0.001852414	0.021468964	flowering time control protein FCA	O04425	Flowering time control protein FCA	UniRef90_UPI0002C33E6C	Fragaria vesca subsp. vesca TaxID 101020	-	-	-
472	472	maker-Fvb2-4-augustus-gene-221.64-mRNA-1	0.48425	0.639136	0.755957	1.942718	1.857122	1.905861	1.527755093	9.75E-10	8.49E-08	Mechanosensitive ion channel protein	Q9LYG9	Mechanosensitive ion channel protein 10	UniRef90_A0A2P6Q1G5	Rosoideae TaxID 171638	GO:0008381	GO:0006820]---[GO:0050982]---[GO:0010150]---[GO:0097468	GO:0016021]---[GO:0005886
473	473	snap_masked-Fvb7-2-processed-gene-240.32-mRNA-1	1.900744	2.034719	2.418157	4.940136	4.752568	4.785463	1.121891882	9.29E-11	9.67E-09	Uncharacterized protein	Q9FEL7	Auxin transporter-like protein 2	UniRef90_M5XCA2	Amygdaloideae TaxID 171637	GO:0015293	GO:0006865]---[GO:0009734	GO:0016021]---[GO:0005886
474	474	maker-Fvb3-1-augustus-gene-54.21-mRNA-1	2.840073	2.571192	2.565423	6.005434	5.557631	5.690284	1.055560436	2.48E-20	1.01E-17	Putative methylsterol monooxygenase	Q8VWZ8	Methylsterol monooxygenase 2-2	UniRef90_A0A2P6QJ67	Rosaceae TaxID 3745	GO:0005506]---[GO:0016491]---[GO:0004497	GO:0008610	GO:0016021
475	475	maker-Fvb4-2-augustus-gene-204.31-mRNA-1	8.192241	9.101483	3.246299	3.022872	3.372216	1.978757	-1.324373545	0.004219242	0.039434787	Xyloglucan endotransglucosylase/hydrolase	Q38910	Probable xyloglucan endotransglucosylase/hydrolase protein 23	UniRef90_A0A2P6QSC7	Rosoideae TaxID 171638	GO:0004553]---[GO:0016762	GO:0042546]---[GO:0071555]---[GO:0010411	GO:0048046]---[GO:0005618
476	476	MSTRG.6413.3	1.368729	0.565378	0.807686	2.650462	1.777087	3.125737	1.402673652	0.001452065	0.017863855	Pectinesterase	O48711	Probable pectinesterase/pectinesterase inhibitor 12	UniRef90_A0A2P6RL14	Rosoideae TaxID 171638	GO:0045330]---[GO:0004857]---[GO:0030599	GO:0042545]---[GO:0045490	GO:0005618]---[GO:0005576
477	477	augustus_masked-Fvb2-4-processed-gene-231.6-mRNA-1	0.209344	0.105985	0.046065	0.525019	0.355462	0.574618	1.79365951	0.005793693	0.049703662	isoflavone 3'-hydroxylase-like	Q6WNQ8	Cytochrome P450 81E8	UniRef90_UPI0002C32EDA	Fragaria vesca subsp. vesca TaxID 101020	-	-	-
478	478	augustus_masked-Fvb2-2-processed-gene-2.4-mRNA-1	2.062675	3.535669	3.057266	7.994566	5.876686	7.790794	1.255039519	1.50E-05	0.000459039	Uncharacterized protein	Q3EDL4	Probable serine/threonine-protein kinase At1g01540	UniRef90_A0A2P6Q0K8	Rosoideae TaxID 171638	GO:0005524]---[GO:0004674]---[GO:0004675	GO:0046777]---[GO:0006468	GO:0016021]---[GO:0005886
479	479	MSTRG.47891.2	7.604673	7.514166	5.292469	2.791272	3.34507	4.291631	-1.023540335	1.28E-05	0.000400656	-	-	-	-	-	-	-	-
480	480	maker-Fvb4-1-augustus-gene-33.30-mRNA-1	0	0.085024	0	0.349818	0.232651	2.161049	4.719705324	0.004919281	0.044028336	Uncharacterized protein	-	-	UniRef90_A0A2P6QRL5	Rosa chinensis TaxID 74649	-	-	-
481	481	augustus_masked-Fvb6-3-processed-gene-321.6-mRNA-1	1.098023	1.092209	1.1243	0.123022	0.338047	0.286791	-2.198043616	1.08E-07	6.03E-06	MLO-like protein	Q94KB9	MLO-like protein 3	UniRef90_A0A2P6RAP8	Rosoideae TaxID 171638	GO:0005516	GO:0006952]---[GO:0009607	GO:0016021
482	482	maker-Fvb4-3-augustus-gene-134.41-mRNA-1	2.105795	1.787294	0.808058	3.780452	4.711491	5.490066	1.512658839	0.000245008	0.004550009	Uncharacterized protein	-	-	UniRef90_A0A2P6QYL1	Rosa chinensis TaxID 74649	-	-	-
483	483	augustus_masked-Fvb6-1-processed-gene-24.11-mRNA-1	0.011044	0	0.003743	0.069262	0.11773	0.113425	3.55997203	0.003205587	0.032276004	actin-related protein 4-like	Q84M92	Actin-related protein 4	UniRef90_UPI0002C35919	Fragaria vesca subsp. vesca TaxID 101020	-	-	-
484	484	maker-Fvb7-3-augustus-gene-212.26-mRNA-1	6.473178	9.283089	6.989719	19.544712	19.858385	19.882275	1.322033969	5.38E-14	9.00E-12	Putative transcription factor Trihelix family	Q9LJG8	Trihelix transcription factor ASIL2	UniRef90_A0A2P6SA48	Rosoideae TaxID 171638	-	-	-
485	485	MSTRG.20974.3	0.288316	3.708758	5.393879	0.233463	0.159	0.55659	-3.387334422	0.001207498	0.015519001	SEC14-like protein 5	Q10137	Sec14 cytosolic factor	UniRef90_UPI0005C992A8	Fragaria vesca subsp. vesca TaxID 101020	-	-	-
486	486	MSTRG.13829.1	0.801567	1.141566	0.008538	0.00798	0.008327	0.008501	-6.204839581	5.56E-05	0.001368568	Heat shock 70 kDa protein mitochondrial	Q01899	Heat shock 70 kDa protein mitochondrial	UniRef90_Q01899	Mesangiospermae TaxID 1437183	GO:0005524]---[GO:0051082	GO:0006457	GO:0005739
487	487	MSTRG.21351.2	0.049893	0	0	1.910545	1.074281	1.088213	5.826675791	2.28E-08	1.51E-06	probable 28S rRNA (cytosine-C(5))-methyltransferase isoform X2	Q8EKR0	Ribosomal RNA small subunit methyltransferase B	UniRef90_UPI0005CAFFF9	Fragaria vesca subsp. vesca TaxID 101020	-	-	-
488	488	MSTRG.55819.2	0	0	0	35.875351	0	34.653042	13.65971741	0.000471583	0.00756896	Putative transcription factor interactor and regulator Znf-B family	Q9SSE5	Zinc finger protein CONSTANS-LIKE 9	UniRef90_A0A2P6S1A1	Rosoideae TaxID 171638	GO:0008270	-	-
489	489	MSTRG.47676.16	2.941963	6.142163	0	0	0	0	-11.93208464	0.00225727	0.024874521	Putative glutamate synthase (Ferredoxin)	Q9ZNZ7	Ferredoxin-dependent glutamate synthase 1 chloroplastic/mitochondrial	UniRef90_A0A2P6RTK0	Rosaceae TaxID 3745	GO:0051538]---[GO:0016041]---[GO:0046872]---[GO:0016491	GO:0019676]---[GO:0006537]---[GO:0097054]---[GO:0009853]---[GO:0080114]---[GO:0009416]---[GO:0009744	GO:0048046]---[GO:0009507]---[GO:0009941]---[GO:0009570]---[GO:0016020]---[GO:0005759]---[GO:0005739
490	490	MSTRG.14062.3	0.294148	0.0353	0.098379	0.290182	1.308115	2.893077	3.196595565	0.004082108	0.038427254	40S ribosomal protein S16-like	P46293	40S ribosomal protein S16	UniRef90_UPI000498B6DB	Malus domestica TaxID 3750	-	-	-
491	491	MSTRG.26645.4	5.21598	0.743804	8.723708	0	0	0	-10.88052442	6.34E-11	6.79E-09	Putative S-adenosyl-L-methionine-dependent methyltransferase	Q4KM84	Histidine protein methyltransferase 1 homolog	UniRef90_A0A2P6QUK3	Rosoideae TaxID 171638	GO:0008168	-	-
492	492	augustus_masked-Fvb7-1-processed-gene-9.5-mRNA-1	0.352851	0.885381	0.329596	2.487329	1.143984	1.532706	1.659773554	0.00426722	0.039766801	Putative non-specific polyamine oxidase	Q9SU79	Probable polyamine oxidase 5	UniRef90_A0A2P6RK78	Rosoideae TaxID 171638	GO:0050660]---[GO:0052903]---[GO:0052894]---[GO:0016491]---[GO:0046592]---[GO:0052901]---[GO:1990534	GO:0048510]---[GO:0046208]---[GO:1903602	GO:0005737
493	493	maker-Fvb2-1-augustus-gene-167.52-mRNA-1	0.044911	0	0.083013	0.428299	0.389421	0.683211	3.284059892	0.00035605	0.00609472	Poly ADP-ribose polymerase	Q11207	Poly ADP-ribose polymerase 2	UniRef90_A0A2P6PWT8	Rosoideae TaxID 171638	GO:0003677]---[GO:0003950]---[GO:1990404	GO:0006302]---[GO:0006303]---[GO:0070212	GO:0005730]---[GO:0005634
494	494	maker-Fvb1-4-augustus-gene-67.56-mRNA-1	0.874832	0.900211	0.500215	1.640424	2.807506	1.658438	1.38750573	0.000878017	0.012235596	homeobox-leucine zipper protein ATHB-40 isoform X1	O23208	Homeobox-leucine zipper protein ATHB-40	UniRef90_UPI0002C34CC6	Fragaria vesca subsp. vesca TaxID 101020	-	-	-
495	495	maker-Fvb1-4-augustus-gene-36.59-mRNA-1	0	0	0	0.078066	0.139053	0.326519	6.301573882	5.17E-05	0.00129145	Putative transcription factor interactor and regulator C3H-WRC/GRF family	Q8L8A6	Growth-regulating factor 5	UniRef90_A0A2P6RKI7	Rosoideae TaxID 171638	GO:0005524	GO:0032502]---[GO:0006355]---[GO:0006351	GO:0005634
496	496	MSTRG.63843.1	0.723087	1.676881	1.40135	3.27867	2.709861	3.292068	1.213540331	0.001719082	0.020282588	DNA-binding protein BIN4	Q9FLU1	DNA-binding protein BIN4	UniRef90_UPI0005C9E7D2	Fragaria vesca subsp. vesca TaxID 101020	-	-	-
497	497	maker-Fvb6-2-augustus-gene-230.64-mRNA-1	0.302116	0.149872	0.38847	0.050528	0	0	-3.961812393	0.002399655	0.026011534	Hexosyltransferase	O22893	Galactinol synthase 1	UniRef90_A0A2P6R7Q1	Rosoideae TaxID 171638	GO:0047216]---[GO:0046872	GO:0006012]---[GO:0009737]---[GO:0009409]---[GO:0009408]---[GO:0009644]---[GO:0042542]---[GO:0006979]---[GO:0009651]---[GO:0009414	GO:0005737
498	498	maker-Fvb6-3-snap-gene-39.83-mRNA-1	0.308222	0.387077	0.417482	0.094752	0.16284	0.157377	-1.459258698	0.000230311	0.004336102	Putative S-adenosyl-L-methionine-dependent methyltransferase	Q96MD7	Uncharacterized protein C9orf85	UniRef90_A0A2P6S3S3	Rosoideae TaxID 171638	GO:0008168	-	GO:0016021
499	499	maker-Fvb3-2-augustus-gene-71.31-mRNA-1	2.914584	4.754707	8.886207	27.568867	22.076147	21.238422	2.014233459	1.84E-05	0.000544974	Putative DNA-3-methyladenine glycosylase I	P05100	DNA-3-methyladenine glycosylase 1	UniRef90_A0A2P6Q7M8	Rosoideae TaxID 171638	GO:0008725	GO:0006284	-
500	500	maker-Fvb6-1-augustus-gene-50.49-mRNA-1	6.359875	6.44639	3.795816	2.359685	3.027637	2.238216	-1.1676032	2.32E-05	0.000661728	Putative alpha/Beta hydrolase	Q94AS5	Isoprenylcysteine alpha-carbonyl methylesterase ICME	UniRef90_A0A2P6S3B9	Rosoideae TaxID 171638	GO:0010296	-	GO:0005789]---[GO:0000139]---[GO:0016021]---[GO:0016020
501	501	MSTRG.7859.2	7.830479	4.388264	4.867393	43.362331	25.350218	26.801891	2.44006857	2.60E-13	4.03E-11	putative branched-chain-amino-acid aminotransferase 7	Q9LPM8	Putative branched-chain-amino-acid aminotransferase 7	UniRef90_UPI0002C357F2	Fragaria vesca subsp. vesca TaxID 101020	-	-	-
502	502	MSTRG.9727.5	0	0	0	2.457676	2.798803	0	9.816915286	0.001110837	0.014609312	1 4-alpha-glucan-branching enzyme 1 chloroplastic/amyloplastic-like	Q41059	1 4-alpha-glucan-branching enzyme 1 chloroplastic/amyloplastic (Fragment)	UniRef90_UPI0002C30154	Fragaria vesca subsp. vesca TaxID 101020	GO:0003844]---[GO:0102752]---[GO:0043169]---[GO:0004553	GO:0005978]---[GO:0019252	GO:0009501]---[GO:0009507
503	503	maker-Fvb6-3-augustus-gene-434.34-mRNA-1	3.478615	1.874865	1.81316	0.920538	1.076713	1.115949	-1.235140181	0.000441883	0.007194144	CASP-like protein 4B1	D7LBN4	CASP-like protein 4B1	UniRef90_UPI0002C36B92	Fragaria vesca subsp. vesca TaxID 101020	-	-	-
504	504	MSTRG.6702.2	0	0	0	1.695253	0	9.224993	10.94946405	0.000342	0.005907033	DNA-directed RNA polymerase III subunit RPC5	Q9CZT4	DNA-directed RNA polymerase III subunit RPC5	UniRef90_UPI0002C2E26C	Fragaria vesca subsp. vesca TaxID 101020	-	-	-
505	505	maker-Fvb4-3-augustus-gene-0.24-mRNA-1	0.755458	1.591347	2.536037	7.205899	4.370784	5.670623	1.734116228	0.00136856	0.017075662	Putative GRAM domain PH domain-containing protein	Q9FTA0	GEM-like protein 4	UniRef90_A0A2P6R4T3	Rosoideae TaxID 171638	-	-	-
506	506	maker-Fvb1-1-snap-gene-7.16-mRNA-1	0.088445	0.815034	0.633821	0	0	0	-7.307720739	2.95E-05	0.000808265	uncharacterized protein LOC101310757 isoform X3	B0JFL6	GTPase Der	UniRef90_UPI0005CA9872	Fragaria vesca subsp. vesca TaxID 101020	-	-	-
507	507	MSTRG.13370.4	0	0	0	5.049519	5.053811	0	11.47450731	0.003314411	0.033061593	Serine/threonine-protein phosphatase	Q8L7U5	Serine/threonine-protein phosphatase BSL1	UniRef90_M5VZJ4	rosids TaxID 71275	GO:0046872]---[GO:0004722	GO:0009742	GO:0005737]---[GO:0005634]---[GO:0005886
508	508	MSTRG.13370.3	0	0	0	1.106051	1.597486	2.296968	10.3068783	3.92E-16	8.98E-14	Serine/threonine-protein phosphatase	Q8L7U5	Serine/threonine-protein phosphatase BSL1	UniRef90_M5VZJ4	rosids TaxID 71275	GO:0046872]---[GO:0004722	GO:0009742	GO:0005737]---[GO:0005634]---[GO:0005886
509	509	MSTRG.61084.5	0	0	0	19.334435	16.11961	0	12.22967439	0.001746224	0.020536418	Putative spermidine synthase	Q94BN2	Spermine synthase	UniRef90_A0A2P6SP09	Rosoideae TaxID 171638	GO:0004766]---[GO:0016768	GO:0006596]---[GO:0006597	-
510	510	MSTRG.38275.2	101.680595	98.733658	83.364777	36.902847	42.489758	41.710953	-1.282753451	4.44E-48	1.62E-44	intracellular hyaluronan-binding protein 4-like isoform X1	Q9SQ56	RGG repeats nuclear RNA binding protein A (Fragment)	UniRef90_UPI0002C30774	Fragaria vesca subsp. vesca TaxID 101020	-	-	-
511	511	snap_masked-Fvb1-1-processed-gene-200.32-mRNA-1	5.137499	3.514932	3.936606	1.806727	2.035623	2.599195	-1.024775118	0.00018609	0.003662401	Putative leucine-rich repeat domain L domain-containing protein	Q9FKZ1	Probable disease resistance protein At5g66900	UniRef90_A0A2P6RN96	Rosa chinensis TaxID 74649	-	-	-
512	512	MSTRG.51015.7	8.700594	0	6.437836	0	0	0	-10.89691458	0.000255157	0.004695732	alpha-1 2-Mannosidase	Q9C512	Mannosyl-oligosaccharide 1 2-alpha-mannosidase MNS1	UniRef90_A0A2P6RZR9	Rosoideae TaxID 171638	GO:0004559]---[GO:0005509]---[GO:0004571	GO:0006491]---[GO:0006486	GO:0005783]---[GO:0005768]---[GO:0005794]---[GO:0000139]---[GO:0016021]---[GO:0005802
513	513	MSTRG.25991.14	1.353343	1.704119	1.282137	4.987365	5.791599	5.229063	1.816054686	2.35E-20	9.64E-18	Uncharacterized protein	C0LGN2	Probable leucine-rich repeat receptor-like serine/threonine-protein kinase At3g14840	UniRef90_A0A2P6Q522	Rosoideae TaxID 171638	GO:0005524]---[GO:0004672	-	GO:0016021
514	514	maker-Fvb2-3-snap-gene-118.34-mRNA-1	0.081739	0.22279	0.356315	1.081066	1.078734	2.426609	2.650005123	0.000100717	0.002231294	Putative plectin/S10	Q9SW09	40S ribosomal protein S10-1	UniRef90_A0A2P6P6N3	Rosoideae TaxID 171638	-	-	-
515	515	MSTRG.43142.2	16.357399	9.376774	16.08737	4.785225	8.91654	6.440216	-1.114220392	0.001813271	0.021114257	Uncharacterized protein	Q9SRR0	Peroxisomal membrane protein 13	UniRef90_A0A2P6PFI9	Rosoideae TaxID 171638	-	GO:0016560	GO:0016021]---[GO:0005777
516	516	augustus_masked-Fvb3-3-processed-gene-264.1-mRNA-1	0.311982	0.130998	0.159611	0	0	0	-4.689495651	0.003836918	0.03680408	Putative transcription elognation factor Eaf	-	-	UniRef90_A0A2P6R367	Rosoideae TaxID 171638	-	GO:0006355	GO:0032783
517	517	MSTRG.43142.4	0	0	0	0	3.613524	6.022609	9.940724515	0.000954479	0.01303447	Uncharacterized protein	Q9SRR0	Peroxisomal membrane protein 13	UniRef90_A0A2P6PFI9	Rosoideae TaxID 171638	-	GO:0016560	GO:0016021]---[GO:0005777
518	518	MSTRG.36968.1	0.3938	0.624045	0.727893	1.201156	1.994399	2.8755	1.673888922	0.003086251	0.031402428	histone H3.3-like	P06353	Histone H3.3 (Fragment)	UniRef90_UPI0003AFCAD9	Pundamilia nyererei TaxID 303518	GO:0003677]---[GO:0046982	-	GO:0000786]---[GO:0005634
519	519	augustus_masked-Fvb4-3-processed-gene-40.9-mRNA-1	3.550076	4.001624	7.012476	12.412116	17.704659	18.26829	1.649023106	1.17E-05	0.000368857	Uncharacterized protein	Q93Z37	Protein BIG GRAIN 1-like E	UniRef90_A0A2P6R2H2	Rosoideae TaxID 171638	-	GO:0009734	-
520	520	maker-Fvb5-2-augustus-gene-97.33-mRNA-1	1.569932	6.104034	7.94182	20.543907	15.867524	17.787815	1.707770866	0.004918219	0.044026041	Uncharacterized protein	Q9SUC9	Uncharacterized GPI-anchored protein At4g28100	UniRef90_A0A2P6P1X4	Rosoideae TaxID 171638	-	-	-
521	521	maker-Fvb6-1-augustus-gene-186.35-mRNA-1	0.438609	38.631485	31.033833	4.276377	0.902667	0.968365	-3.579004124	0.005047459	0.04482913	Eukaryotic translation initiation factor 3 subunit E	Q9C5Z3	Eukaryotic translation initiation factor 3 subunit E	UniRef90_A0A2P6REK3	Rosa chinensis TaxID 74649	GO:0003729]---[GO:0003743]---[GO:0030371	GO:0006352]---[GO:0009908]---[GO:0001732]---[GO:0009640]---[GO:0009651]---[GO:0006412]---[GO:0006413	GO:0005737]---[GO:0005829]---[GO:0031597]---[GO:0016282]---[GO:0033290]---[GO:0005852]---[GO:0071540]---[GO:0005634]---[GO:0005886
522	522	MSTRG.14993.2	0	1.469803	0.317102	23.942776	24.322859	6.850647	4.88856612	0.000596896	0.009091811	WAT1-related protein	Q6NMB7	WAT1-related protein At1g43650	UniRef90_A0A2P6PS21	Rosoideae TaxID 171638	GO:0022857	-	GO:0016021
523	523	MSTRG.14993.3	0.521079	0.092197	0.325388	1.952325	3.057864	1.60708	2.734117242	3.08E-05	0.000838411	WAT1-related protein At1g43650 isoform X2	Q6NMB7	WAT1-related protein At1g43650	UniRef90_UPI000D08AC15	Rosa chinensis TaxID 74649	-	-	-
524	524	MSTRG.17290.4	0	4.540029	4.941913	0	0.01995	0	-8.832642039	0.000551333	0.008552356	RuvB-like helicase	Q9FMR9	RuvB-like protein 1	UniRef90_A0A061GW11	Theobroma cacao TaxID 3641	GO:0005524]---[GO:0043141]---[GO:0004003	GO:0000492]---[GO:0030154]---[GO:0006338]---[GO:0009908]---[GO:0016573]---[GO:0048507]---[GO:2000072]---[GO:0006357	GO:0009507]---[GO:0005829]---[GO:0031011]---[GO:0035267]---[GO:0005730]---[GO:0005634]---[GO:0097255]---[GO:0000812
525	525	MSTRG.17290.1	0.261667	0.524076	0.087649	3.72289	2.999751	3.363801	3.46991539	1.73E-08	1.17E-06	RuvB-like helicase	Q9FMR9	RuvB-like protein 1	UniRef90_A0A061GW11	Theobroma cacao TaxID 3641	GO:0005524]---[GO:0043141]---[GO:0004003	GO:0000492]---[GO:0030154]---[GO:0006338]---[GO:0009908]---[GO:0016573]---[GO:0048507]---[GO:2000072]---[GO:0006357	GO:0009507]---[GO:0005829]---[GO:0031011]---[GO:0035267]---[GO:0005730]---[GO:0005634]---[GO:0097255]---[GO:0000812
526	526	MSTRG.36471.2	0.951204	1.062569	0.9381	1.661689	3.297795	1.821015	1.144318211	0.0017575	0.02062156	WAT1-related protein	Q4PT23	WAT1-related protein At1g25270	UniRef90_A0A2P6PDV8	Rosa chinensis TaxID 74649	GO:0022857	-	GO:0016021
527	527	maker-Fvb6-1-augustus-gene-14.48-mRNA-1	123.640678	72.732948	125.492149	49.311554	50.825813	53.588139	-1.128119356	1.02E-05	0.000329451	Putative amino acid transporter transmembrane domain-containing protein	Q9FKS8	Lysine histidine transporter 1	UniRef90_A0A2P6S661	Rosoideae TaxID 171638	GO:0015171]---[GO:0015293	GO:0043090]---[GO:0003333]---[GO:0080167	GO:0016021]---[GO:0005886
528	528	MSTRG.33002.1	0.789721	0.667526	0.630457	1.150442	5.469304	3.167317	2.165205041	0.000298019	0.005320652	LEAF RUST 10 DISEASE-RESISTANCE LOCUS RECEPTOR-LIKE PROTEIN KINASE-like 1.2 isoform X2	P0C5E2	LEAF RUST 10 DISEASE-RESISTANCE LOCUS RECEPTOR-LIKE PROTEIN KINASE-like 1.2	UniRef90_UPI000D08B45D	Rosa chinensis TaxID 74649	GO:0005524]---[GO:0030247]---[GO:0004674	GO:0071215]---[GO:0042631]---[GO:0048573	GO:0016021]---[GO:0005886
529	529	maker-Fvb1-1-snap-gene-189.36-mRNA-1	0.227248	0.189233	0.135668	0.475933	0.391884	0.533377	1.24259489	0.000639554	0.009601297	pentatricopeptide repeat-containing protein At2g13600 isoform X2	Q9LIC3	Putative pentatricopeptide repeat-containing protein At3g13770 mitochondrial	UniRef90_UPI000D087EC1	Rosa chinensis TaxID 74649	-	-	-
530	530	augustus_masked-Fvb5-2-processed-gene-41.7-mRNA-1	1.148336	7.848701	11.995628	61.758965	53.922859	44.767738	2.833659169	0.000365253	0.006212708	Uncharacterized protein	-	-	UniRef90_A0A2P6P571	Rosoideae TaxID 171638	-	-	-
531	531	MSTRG.27615.3	3.912284	4.999701	6.726412	2.580298	1.248058	2.898997	-1.292922515	0.002862936	0.029688464	Putative sterile alpha motif/pointed domain-containing protein	Q6NZC7	SEC23-interacting protein	UniRef90_A0A2P6R473	Rosoideae TaxID 171638	-	-	-
532	532	maker-Fvb1-3-augustus-gene-132.35-mRNA-1	4.82515	6.09734	4.617741	2.220421	2.106678	2.010452	-1.348024215	1.86E-15	3.91E-13	Putative asparagine synthase (Glutamine-hydrolyzing)	Q9LFU1	Asparagine synthetase glutamine-hydrolyzing 3	UniRef90_A0A2P6RQH1	Rosoideae TaxID 171638	GO:0004066]---[GO:0005524]---[GO:0042803	GO:0006529]---[GO:0006541]---[GO:0070981	GO:0005829
533	533	MSTRG.44890.4	11.112657	0	0.401821	0	0	0	-11.41842046	0.003471261	0.034152734	Putative glutamate dehydrogenase (NADP( ))	P28724	NADP-specific glutamate dehydrogenase	UniRef90_A0A2P6RXW7	Rosaceae TaxID 3745	GO:0016491]---[GO:0004354	GO:0006520	-
534	534	maker-Fvb1-1-augustus-gene-215.41-mRNA-1	10.003451	10.915044	14.421974	5.724117	5.884814	6.666615	-1.021362574	3.33E-06	0.000125995	Putative cytochrome P450	Q42600	Cytochrome P450 84A1	UniRef90_A0A2P6RM22	Rosoideae TaxID 171638	GO:0020037]---[GO:0005506]---[GO:0004497]---[GO:0016709	GO:0009809]---[GO:0009699]---[GO:0010224	GO:0005783]---[GO:0016021]---[GO:0016020
535	535	maker-Fvb7-4-snap-gene-54.75-mRNA-1	1.162675	1.055932	0.52621	0	0.004918	0	-7.760311194	1.74E-09	1.45E-07	Putative regulator of chromosome condensation 1/beta-lactamase-inhibitor protein II	Q9FN03	Ultraviolet-B receptor UVR8	UniRef90_A0A2P6SKU6	Rosoideae TaxID 171638	-	-	-
536	536	MSTRG.23474.3	0	6.943994	3.346261	0	0	0	-11.60790385	0.002967232	0.030480797	Putative transcription factor chromatin remodeling CW-Zn-B3/VAL family	Q6Z3U3	B3 domain-containing protein Os07g0679700	UniRef90_A0A2P6QKW1	Rosoideae TaxID 171638	GO:0003677]---[GO:0008270	-	GO:0005634
537	537	MSTRG.14592.3	0	2.093858	1.366998	0	0	0	-9.651032657	0.001311995	0.016545678	E3 ubiquitin-protein ligase MBR2-like isoform X2	O49500	E3 ubiquitin-protein ligase MBR2	UniRef90_UPI000D0897B5	Rosa chinensis TaxID 74649	-	-	-
538	538	maker-Fvb6-2-augustus-gene-247.43-mRNA-1	3.68449	3.733677	8.271078	1.626462	1.894715	2.345352	-1.502018284	0.001004307	0.01352333	Protein DEHYDRATION-INDUCED 19 homolog 3 isoform X2	Q84J70	Protein DEHYDRATION-INDUCED 19 homolog 3	UniRef90_A0A314XKN9	Prunus yedoensis var. nudiflora TaxID 2094558	-	-	-
539	539	maker-Fvb5-1-augustus-gene-72.60-mRNA-1	11.265813	4.058457	11.401275	2.538254	4.419257	3.200183	-1.456177504	0.002269085	0.024961645	Putative oligopeptide transporter OPT superfamily	Q6R3L0	Metal-nicotianamine transporter YSL1	UniRef90_A0A2P6P430	Rosoideae TaxID 171638	GO:0051980	GO:0003006]---[GO:0010039]---[GO:0048316	GO:0016021]---[GO:0005886
540	540	MSTRG.30888.1	41.710571	80.508423	45.014317	18.19486	25.807306	12.121302	-1.62389417	7.21E-05	0.001695827	Putative transcription factor NAM family	Q9FY93	NAC domain-containing protein 83	UniRef90_A0A2P6R063	Rosoideae TaxID 171638	GO:0003677	GO:0006355	GO:0005634
541	541	maker-Fvb7-2-augustus-gene-240.53-mRNA-1	2.364326	4.4036	4.52955	10.967362	15.526047	5.349902	1.43383312	0.004908117	0.043970897	Uncharacterized protein	Q9FFK3	Probable zinc metalloprotease EGY2 chloroplastic	UniRef90_A0A2P6SL61	Rosoideae TaxID 171638	GO:0008237	-	GO:0009507]---[GO:0031969]---[GO:0009535]---[GO:0016021
542	542	MSTRG.4836.3	1.539036	2.856762	0	0	0	0	-9.490303875	0.001619669	0.019418354	Putative tripeptidyl-peptidase II	Q9SUN6	Subtilisin-like protease SBT2.2	UniRef90_A0A2P6Q6R8	Rosoideae TaxID 171638	GO:0004252	-	-
543	543	MSTRG.4836.6	6.475665	2.792931	0.105511	0	0.200678	0.197976	-4.515070306	0.004901524	0.043927135	Putative tripeptidyl-peptidase II	Q9SUN6	Subtilisin-like protease SBT2.2	UniRef90_A0A2P6Q6R8	Rosoideae TaxID 171638	GO:0004252	-	-
544	544	MSTRG.8570.1	2.703196	0.45671	1.95435	7.792209	6.580434	5.174377	1.88428889	0.003456639	0.034060759	E3 ubiquitin-protein ligase CHIP	Q9SRS9	E3 ubiquitin-protein ligase CHIP	UniRef90_UPI0002C33FB6	Fragaria vesca subsp. vesca TaxID 101020	-	-	-
545	545	maker-Fvb1-4-augustus-gene-122.32-mRNA-1	0.012764	0.077732	0.273791	0	0	0	-6.106108291	0.002050985	0.023140397	Inositol-3-phosphate synthase	Q9SSV4	Inositol-3-phosphate synthase	UniRef90_Q9FYV1	Mesangiospermae TaxID 1437183	GO:0004512	GO:0006021]---[GO:0008654	GO:0005737
546	546	maker-Fvb4-3-augustus-gene-206.48-mRNA-1	0	0	0	0	3.881375	5.120661	11.73989575	0.002656554	0.0281016	Putative ribosome biogenesis protein BMS1/TSR1	Q14692	Ribosome biogenesis protein BMS1 homolog	UniRef90_A0A2P6QFA5	Rosa chinensis TaxID 74649	GO:0005525	GO:0042254	GO:0005634
547	547	maker-Fvb2-3-augustus-gene-115.53-mRNA-1	0.661988	1.236953	0.496669	3.216305	3.424182	2.011719	1.795967452	0.000161604	0.003281535	Putative expansin/Lol pI	Q9SVE5	Expansin-like A2	UniRef90_A0A2P6PT21	Rosoideae TaxID 171638	-	GO:0019953	GO:0005576
548	548	augustus_masked-Fvb5-2-processed-gene-142.5-mRNA-1	0.135165	1.710734	1.450776	0	0	0	-8.149405259	7.14E-06	0.000243015	Uncharacterized protein	Q9LVJ0	UV-B-induced protein At3g17800 chloroplastic	UniRef90_A0A2P6PAN6	Rosoideae TaxID 171638	-	-	-
549	549	MSTRG.32235.3	2.775293	1.371155	0	0	0	0	-9.957630669	0.000948104	0.012966477	Putative acylaminoacyl-peptidase transcription factor WD40-like family	Q84LM4	Acylamino-acid-releasing enzyme	UniRef90_A0A2P6QPZ8	Rosa chinensis TaxID 74649	GO:0070009	GO:0051289]---[GO:0006508	GO:0009507]---[GO:0005737]---[GO:0005634]---[GO:0005773
550	550	maker-Fvb3-2-augustus-gene-89.36-mRNA-1	0.415139	0.931211	0.65534	2.096632	1.286447	1.844105	1.313199078	0.001480171	0.018147228	G-type lectin S-receptor-like serine/threonine-protein kinase At4g27290	O81832	G-type lectin S-receptor-like serine/threonine-protein kinase At4g27290	UniRef90_UPI0005CA510E	Fragaria vesca subsp. vesca TaxID 101020	GO:0005524]---[GO:0005516]---[GO:0030246]---[GO:0004674	GO:0006468]---[GO:0048544	GO:0005886
551	551	maker-Fvb6-2-snap-gene-107.53-mRNA-1	0.443483	0.604322	0.273242	0.991823	1.407474	1.125287	1.349949201	0.000458397	0.007401503	DNA repair protein recA homolog 2 mitochondrial	Q8RY99	DNA repair protein recA homolog 2 mitochondrial	UniRef90_UPI0005C8C93E	Fragaria vesca subsp. vesca TaxID 101020	-	-	-
552	552	MSTRG.65015.3	3.055597	3.212035	0	0	0	0	-9.724936649	0.001165201	0.015135324	cytochrome P450 71A2-like isoform X2	P37117	Cytochrome P450 71A4	UniRef90_UPI0005CAAD9B	Fragaria vesca subsp. vesca TaxID 101020	-	-	-
553	553	MSTRG.31901.4	0.869217	1.395411	1.281002	3.356714	4.377499	3.596919	1.607114661	1.68E-08	1.14E-06	Putative homogentisate phytyltransferase	Q8VWJ1	Homogentisate phytyltransferase 1 chloroplastic	UniRef90_A0A2P6QT12	Rosoideae TaxID 171638	GO:0016765	-	GO:0016021
554	554	maker-Fvb6-2-snap-gene-288.58-mRNA-1	0	0	0.030536	0.093529	0.168691	0.264074	3.792933036	0.002857104	0.029658571	Putative transcription factor WD40-like family	Q5ZJW8	Denticleless protein homolog	UniRef90_A0A2P6S5R7	Rosoideae TaxID 171638	-	-	-
555	555	augustus_masked-Fvb4-3-processed-gene-119.0-mRNA-1	0.055231	0.038023	0.051164	0.553544	0.285824	0.420792	2.936395753	5.59E-08	3.36E-06	uncharacterized protein LOC101296566	Q9FPT1	Ubiquitin carboxyl-terminal hydrolase 12	UniRef90_UPI0005C89BFE	Fragaria vesca subsp. vesca TaxID 101020	-	-	-
556	556	maker-Fvb3-3-snap-gene-69.64-mRNA-1	0.351833	0.835926	0.121724	0	0	0	-7.078847262	1.54E-05	0.000467132	probable serine/threonine-protein kinase DDB_G0284251 isoform X1	Q9C5S9	Cysteine-rich receptor-like protein kinase 6	UniRef90_UPI0005C88EDC	Fragaria vesca subsp. vesca TaxID 101020	-	-	-
557	557	maker-Fvb4-3-augustus-gene-12.55-mRNA-1	1.700154	0.992578	0.841498	0.477482	0.24394	0.254096	-1.879344092	3.43E-05	0.000916421	formin-like protein 8	O04532	Formin-like protein 8	UniRef90_UPI0002C2F9E7	Fragaria vesca subsp. vesca TaxID 101020	-	-	-
558	558	maker-Fvb3-4-snap-gene-57.61-mRNA-1	0	0	0	0	8.821762	10.063189	10.98432086	0.000221223	0.004195925	uncharacterized protein LOC101306489 isoform X1	-	-	UniRef90_UPI0005C920DC	Fragaria vesca subsp. vesca TaxID 101020	-	-	-
559	559	maker-Fvb4-2-augustus-gene-14.53-mRNA-1	5.139659	2.225687	0	0.03864	0	0.00352	-7.211490192	0.001004552	0.013524858	serine/threonine-protein kinase fray2	Q551H4	Serine/threonine-protein kinase fray2	UniRef90_UPI0002C2E26E	Fragaria vesca subsp. vesca TaxID 101020	-	-	-
560	560	MSTRG.45252.3	5.274146	3.659755	2.969836	2.277805	1.978877	1.211251	-1.164594566	0.002469892	0.026564341	Uncharacterized protein	-	-	UniRef90_D7SZU8	Vitis vinifera TaxID 29760	GO:0016811	GO:0006672	GO:0016021
561	561	MSTRG.4101.3	0	0	0	9.299261	0	5.926402	11.94468688	0.002233057	0.024695592	Putative C2 domain synaptotagmin-like mitochondrial-lipid-binding domain-containing protein	Q8L706	Synaptotagmin-5	UniRef90_A0A2P6RIN5	Rosoideae TaxID 171638	GO:0008289]---[GO:0046872	GO:0006869	GO:0012505]---[GO:0005783]---[GO:0016021]---[GO:0005886]---[GO:0009506
562	562	maker-Fvb4-3-augustus-gene-88.39-mRNA-1	0	0.016593	0	0.125395	0.077813	0.153299	3.670298126	0.003587504	0.035040865	Putative major facilitator superfamily	Q9LPV5	High affinity nitrate transporter 2.5	UniRef90_A0A2P6R185	Rosoideae TaxID 171638	GO:0015112	GO:0071249]---[GO:0042128]---[GO:0015706	GO:0016021]---[GO:0009705]---[GO:0005886
563	563	maker-Fvb1-2-augustus-gene-113.37-mRNA-1	0.019569	0	0	0.742508	0.704629	1.234966	6.928078239	6.74E-10	6.03E-08	cyclin-D5-1	Q2V3B2	Cyclin-D5-1	UniRef90_UPI0002C31F3F	Fragaria vesca subsp. vesca TaxID 101020	-	-	-
564	564	MSTRG.19322.1	20.848555	24.181194	4.800421	4.123131	6.248054	4.565371	-1.767639978	0.00248278	0.026669126	Putative triose phosphate/phosphoenolpyruvate translocator sugar phosphate transporter	Q9M5A9	Glucose-6-phosphate/phosphate translocator 1 chloroplastic	UniRef90_A0A2P6Q2Z0	Rosoideae TaxID 171638	GO:0022857	-	GO:0016021
565	565	MSTRG.58417.2	10.694936	6.979234	4.168383	0	0	0	-11.28154589	1.30E-18	4.21E-16	Putative transcription factor C2C2-CO-like family	Q940T9	Zinc finger protein CONSTANS-LIKE 4	UniRef90_A0A2P6SNY9	Rosoideae TaxID 171638	-	-	GO:0005634
566	566	augustus_masked-Fvb6-2-processed-gene-41.6-mRNA-1	9.375102	10.394778	9.262131	1.476206	1.871943	4.431465	-1.965433112	2.45E-05	0.00069375	Uncharacterized protein	-	-	UniRef90_A0A2P6RXB7	Rosoideae TaxID 171638	-	-	-
567	567	maker-Fvb6-4-augustus-gene-54.34-mRNA-1	0.96419	0.850384	0.810019	3.880256	3.175973	3.943286	2.000156246	4.32E-21	1.91E-18	universal stress protein A-like protein isoform X1	Q8LGG8	Universal stress protein A-like protein	UniRef90_UPI0002C31C49	Fragaria vesca subsp. vesca TaxID 101020	-	-	-
568	568	maker-Fvb4-1-snap-gene-30.34-mRNA-1	0.079153	0.209814	0.124267	0.461908	0.787326	0.543247	2.038646052	6.26E-05	0.001509134	Arp2/3 complex 34 kDa subunit	F4IVU1	Actin-related protein 2/3 complex subunit 2B	UniRef90_A0A2P6QRD4	Rosoideae TaxID 171638	GO:0003779	GO:0030041]---[GO:0034314	GO:0005885]---[GO:0005737
569	569	MSTRG.6667.1	4.712316	10.891626	9.457281	27.873894	22.435011	18.698786	1.389885603	0.000947358	0.01296147	Putative acylglycerol lipase	-	-	UniRef90_A0A2P6RMI5	Rosoideae TaxID 171638	GO:0047372	-	-
570	570	MSTRG.26904.4	0.018033	0.105276	0.024	2.070434	0.079054	0.631202	4.162123936	0.000381925	0.006426749	chromatin structure-remodeling complex protein SYD isoform X3	F4IHS2	Chromatin structure-remodeling complex protein SYD	UniRef90_UPI0005C8F684	Fragaria vesca subsp. vesca TaxID 101020	GO:0005524]---[GO:0016887]---[GO:0003677]---[GO:0004386]---[GO:0042393	GO:0043044]---[GO:0006952]---[GO:0009873]---[GO:0009908]---[GO:0010199]---[GO:1900150]---[GO:0010104]---[GO:0040029]---[GO:2000022]---[GO:0006355]---[GO:0009611	GO:0005829]---[GO:0005634
571	571	MSTRG.12703.2	9.889691	24.557753	34.276814	90.24894	71.283119	85.306465	1.759818992	0.000289549	0.005199416	WAT1-related protein	Q94AP3	Protein WALLS ARE THIN 1	UniRef90_A0A2P6PYW5	Rosoideae TaxID 171638	GO:0022857	GO:0009851]---[GO:0010315]---[GO:0009734]---[GO:0071555]---[GO:0006952]---[GO:0009834]---[GO:0090355]---[GO:0090358]---[GO:0000162]---[GO:0009826	GO:0016021]---[GO:0009705]---[GO:0005886]---[GO:0005774
572	572	MSTRG.38385.1	0.349218	1.152351	3.699999	11.005213	9.597259	8.823339	2.386594164	0.004534395	0.041566873	glycine-rich cell wall structural protein 1.8	-	-	UniRef90_UPI0005CA5A3D	Fragaria vesca subsp. vesca TaxID 101020	-	-	-
573	573	MSTRG.36449.3	3.755476	3.484718	0	0	0	0	-10.74708313	0.000306985	0.005436086	protein LAS1 isoform X2	P59082	Lachrymatory-factor synthase	UniRef90_UPI0005C90B5C	Fragaria vesca subsp. vesca TaxID 101020	-	-	-
574	574	snap_masked-Fvb7-4-processed-gene-137.15-mRNA-1	2.653294	1.632778	2.185387	1.054914	0.286052	0.762986	-1.648341341	0.001850322	0.021451765	Uncharacterized protein	Q06R75	NAD(P)H-quinone oxidoreductase subunit 1 chloroplastic	UniRef90_A0A067YRD3	Rosoideae TaxID 171638	GO:0008137	GO:0055114	GO:0009507]---[GO:0016021]---[GO:0005886]---[GO:0009536
575	575	maker-Fvb4-1-augustus-gene-195.41-mRNA-1	10.24282	20.983236	42.768688	180.581924	174.382172	95.77256	2.523645106	2.34E-05	0.00066667	Putative 7-deoxyloganetin glucosyltransferase	G3FIN9	Linamarin synthase 2	UniRef90_A0A2P6R4C2	Rosoideae TaxID 171638	GO:0050057	GO:0006952	-
576	576	MSTRG.25387.2	0	0	0	30.763147	27.632935	12.651659	11.25902915	7.59E-18	2.23E-15	Uncharacterized protein	P61621	Protein transport protein Sec61 subunit alpha isoform 1	UniRef90_A0A0D2S257	Pentapetalae TaxID 1437201	-	GO:0015031	GO:0016021
577	577	MSTRG.4542.2	0	0	0	0	4.162231	6.352709	11.22974036	0.000152915	0.00314495	Sucrose synthase	P13708	Sucrose synthase	UniRef90_A0A2P6RL03	Rosoideae TaxID 171638	GO:0016157	GO:0009877]---[GO:0005985	-
578	578	MSTRG.17135.2	20.904928	14.711254	17.389122	48.551289	43.705662	46.028244	1.328697442	3.80E-18	1.15E-15	uncharacterized protein LOC101302629 isoform X1	-	-	UniRef90_UPI0005C9C079	Fragaria vesca subsp. vesca TaxID 101020	-	-	-
579	579	maker-Fvb3-1-augustus-gene-248.29-mRNA-1	145.162155	76.331757	95.868988	35.46273	39.652458	58.638683	-1.302658061	1.97E-05	0.000576158	Putative EGF-like calcium-binding domain PA domain-containing protein	Q9FYH7	Vacuolar-sorting receptor 6	UniRef90_A0A2P6Q7J8	Rosoideae TaxID 171638	GO:0005509]---[GO:0061630	GO:0006896]---[GO:0006623]---[GO:0006511	GO:0030665]---[GO:0005768]---[GO:0000139]---[GO:0017119]---[GO:0016021]---[GO:0031902]---[GO:0016020]---[GO:0005802
580	580	augustus_masked-Fvb5-1-processed-gene-99.19-mRNA-1	0.666126	1.50264	1.251456	3.476526	2.069968	3.387557	1.309376177	0.0022126	0.02453043	Putative MT-associated protein TORTIFOLIA1/SPIRAL2	Q6NPR6	TORTIFOLIA1-like protein 3	UniRef90_A0A2P6P280	Rosoideae TaxID 171638	GO:0008017	-	GO:0005874
581	581	augustus_masked-Fvb2-4-processed-gene-243.3-mRNA-1	0.025795	0.050193	0.024394	0.260758	0.354321	0.076044	2.618967519	0.004008678	0.037949288	pentatricopeptide repeat-containing protein At2g20540	Q9SIL5	Pentatricopeptide repeat-containing protein At2g20540	UniRef90_UPI0002C3480A	Fragaria vesca subsp. vesca TaxID 101020	-	GO:0080156]---[GO:0009451	GO:0005739
582	582	MSTRG.42060.6	1.659629	7.950133	1.685456	0.895581	0.847666	0.676456	-2.256995151	0.002411955	0.026106095	Putative cinnamyl-alcohol dehydrogenase	Q9CAI3	Probable cinnamyl alcohol dehydrogenase 1	UniRef90_A0A2P6P4C2	Rosoideae TaxID 171638	GO:0045551]---[GO:0052747]---[GO:0008270	GO:0009809	GO:0005829
583	583	MSTRG.23638.2	2.44584	0.642592	1.608308	5.267291	5.368157	3.884853	1.58309764	0.00134888	0.016894072	Putative 1 3-beta-glucan synthase	Q9LXT9	Callose synthase 3	UniRef90_A0A2P6QMU9	Rosaceae TaxID 3745	GO:0003843	GO:0006075]---[GO:0071555]---[GO:0008360	GO:0000148]---[GO:0016021]---[GO:0005886
584	584	MSTRG.29002.2	0	0.023642	0	0.211338	1.167491	0.213292	5.27091472	0.001510783	0.018431553	Putative transcription factor bHLH family	Q9LK48	Transcription factor bHLH77	UniRef90_A0A2P6QVQ9	Rosoideae TaxID 171638	GO:0046983	GO:0006355	-
585	585	maker-Fvb2-3-augustus-gene-21.39-mRNA-1	0	0	0.000707	3.787112	0.835531	0	8.55099853	0.000990229	0.013371944	Putative Zf-FLZ domain-containing protein	Q9SL94	FCS-Like Zinc finger 11	UniRef90_A0A2P6Q1Q0	Rosoideae TaxID 171638	-	-	-
586	586	MSTRG.11669.5	0	0	0	0.618104	5.368856	0	10.34376393	0.00103003	0.013791554	Putative flavanone 4-reductase	Q9SJU9	Epimerase family protein SDR39U1 homolog chloroplastic	UniRef90_A0A2P6PQ57	Rosoideae TaxID 171638	GO:0050662]---[GO:0047890	-	-
587	587	MSTRG.64931.2	90.195541	127.771454	210.550247	351.79776	417.822449	271.916931	1.206432942	0.00318386	0.032095213	BURP domain-containing protein 3-like	Q942D4	BURP domain-containing protein 3	UniRef90_UPI0002C3672A	Fragaria vesca subsp. vesca TaxID 101020	-	-	-
588	588	snap_masked-Fvb6-1-processed-gene-349.27-mRNA-1	35.068497	25.916132	34.791096	14.435766	10.970555	23.405384	-1.038341493	0.002752893	0.028857783	-	-	-	-	-	-	-	-
589	589	MSTRG.44131.1	6.247336	9.846625	6.854383	3.20524	2.755772	3.311341	-1.366846329	5.96E-07	2.77E-05	-	-	-	-	-	-	-	-
590	590	maker-Fvb7-4-augustus-gene-95.37-mRNA-1	0.559438	2.058436	1.608131	9.624372	15.027803	8.188871	2.879810695	3.10E-07	1.55E-05	Transcription factor MYB 12	Q9S9K9	Transcription factor MYB3	UniRef90_A0A0A8WJ38	Rosoideae TaxID 171638	GO:0003677	-	GO:0005634
591	591	MSTRG.41675.1	0.635422	0.892264	1.146767	0.329515	0.437664	0.332879	-1.340416437	0.000985457	0.013323945	Uncharacterized protein	Q8L4X4	Probable GABA transporter 2	UniRef90_M5WSV8	Rosaceae TaxID 3745	GO:0015171	GO:0003333	GO:0016021]---[GO:0005886
592	592	maker-Fvb1-4-augustus-gene-120.39-mRNA-1	4.450069	2.897536	1.991293	1.050909	1.070101	1.384157	-1.455653766	1.15E-05	0.000363275	Acyl-coenzyme A oxidase	O65201	Acyl-coenzyme A oxidase 2 peroxisomal	UniRef90_A0A2P6RQW2	Rosoideae TaxID 171638	GO:0003997]---[GO:0071949]---[GO:0005504]---[GO:0050660	GO:0006635]---[GO:0033540]---[GO:0055088]---[GO:0001676	GO:0005777
593	593	maker-Fvb3-2-snap-gene-236.56-mRNA-1	1.070426	2.166341	1.470863	3.168038	4.479038	3.435553	1.17194776	0.000780429	0.011191627	Putative interactor of constitutive active ROPs	Q9LSS5	Interactor of constitutive active ROPs 3	UniRef90_A0A2P6QHU9	Rosoideae TaxID 171638	-	-	-
594	594	MSTRG.19767.1	0.629152	0.530671	0.513764	1.714291	2.092692	1.189598	1.521558618	8.64E-06	0.000286662	pentatricopeptide repeat-containing protein At1g30610 chloroplastic	Q9SA76	Pentatricopeptide repeat-containing protein At1g30610 chloroplastic	UniRef90_UPI0002C30A16	Fragaria vesca subsp. vesca TaxID 101020	-	-	-
595	595	MSTRG.26471.2	1.242733	1.82355	2.077369	4.517461	3.930434	4.949141	1.304807122	4.24E-06	0.000154758	protein trichome birefringence-like 5	F4K5K4	Protein trichome birefringence-like 5	UniRef90_UPI0002C32823	Fragaria vesca subsp. vesca TaxID 101020	GO:0016413	-	GO:0005794]---[GO:0016021
596	596	MSTRG.23060.1	0.531209	0.26322	0.914033	2.105916	1.852168	2.398567	1.810506123	0.000696776	0.010261322	Uncharacterized protein	Q84M95	Probable serine/threonine-protein kinase PBL28	UniRef90_A0A2P6QHC7	Rosoideae TaxID 171638	GO:0005524]---[GO:0004672	-	GO:0016021
597	597	augustus_masked-Fvb2-3-processed-gene-75.1-mRNA-1	0.217793	0.177101	0.142792	0.364038	0.503861	0.351641	1.121315318	0.000115034	0.002492287	DNA-directed RNA polymerase III subunit RPC1-like	A9PJQ8	NAD(P)H-quinone oxidoreductase subunit M chloroplastic	UniRef90_UPI0005C8A966	Fragaria vesca subsp. vesca TaxID 101020	-	-	-
598	598	augustus_masked-Fvb3-2-processed-gene-38.23-mRNA-1	0.100301	0.060126	0.16698	0.564972	0.501645	0.250212	1.810874073	0.005241376	0.046100458	Putative transcription factor OFP family	Q8VZN1	Transcription repressor OFP5	UniRef90_A0A2P6Q509	Rosa chinensis TaxID 74649	-	GO:0045892	-
599	599	maker-Fvb6-4-augustus-gene-35.49-mRNA-1	0.106036	0.084719	0.026387	0.229947	0.479833	0.326677	2.160636497	0.000566207	0.008727142	probable WRKY transcription factor 74	Q93WU6	Probable WRKY transcription factor 74	UniRef90_UPI0002C35039	Fragaria vesca subsp. vesca TaxID 101020	-	-	-
600	600	maker-Fvb2-3-augustus-gene-36.60-mRNA-1	2.788035	2.443297	0.059242	0.077455	0.117922	0.012195	-4.614606727	0.000411004	0.006802897	V-type proton ATPase subunit a	Q8W4S4	V-type proton ATPase subunit a3	UniRef90_A0A2P6PYY8	Rosoideae TaxID 171638	GO:0051117]---[GO:0009678]---[GO:0045735]---[GO:0046961	GO:0015991]---[GO:0015986]---[GO:0032119]---[GO:0007035]---[GO:0070072]---[GO:0043181	GO:0009507]---[GO:0009941]---[GO:0005794]---[GO:0016021]---[GO:0016020]---[GO:0000325]---[GO:0009705]---[GO:0005886]---[GO:0005774]---[GO:0016471]---[GO:0000220]---[GO:0005773
601	601	MSTRG.65317.2	1.86017	1.93615	1.10473	0	0	0	-10.60199845	9.87E-18	2.82E-15	LOW QUALITY PROTEIN uncharacterized protein LOC101310943	-	-	UniRef90_UPI0005CAEB92	Fragaria vesca subsp. vesca TaxID 101020	-	-	-
602	602	MSTRG.22782.1	3.917731	3.292267	1.451307	0.460164	0.269578	0.413569	-2.905408619	1.14E-07	6.34E-06	cytochrome P450 89A2-like	Q9SRQ1	Cytochrome P450 89A9	UniRef90_UPI0002C2FAEB	Fragaria vesca subsp. vesca TaxID 101020	-	-	-
603	603	maker-Fvb3-3-snap-gene-68.59-mRNA-1	0	0	0	0.147958	0.441255	0.369379	6.36149437	9.96E-06	0.000322282	SKP1-like protein 14	Q9SL93	SKP1-like protein 3	UniRef90_UPI0005C95143	Fragaria vesca subsp. vesca TaxID 101020	-	-	-
604	604	augustus_masked-Fvb5-4-processed-gene-39.15-mRNA-1	0.621016	4.229252	6.595918	31.940741	30.592049	26.103415	2.850543333	0.00036559	0.006216369	Uncharacterized protein	-	-	UniRef90_A0A2P6P571	Rosoideae TaxID 171638	-	-	-
605	605	MSTRG.49856.1	10.114997	7.076626	4.951032	15.76962	21.523359	15.993578	1.226772973	3.55E-05	0.000942663	Putative transcription factor C2H2 family	Q9SI09	Probable E3 ubiquitin-protein ligase XERICO	UniRef90_A0A2P6S196	Rosoideae TaxID 171638	GO:0008270	-	GO:0016021
606	606	MSTRG.38664.2	0	0	0	7.002322	2.948577	7.537726	12.21768618	2.58E-21	1.16E-18	probable leucine-rich repeat receptor-like protein kinase At5g49770	Q9LT96	Probable leucine-rich repeat receptor-like protein kinase At5g49770	UniRef90_UPI0005C9F5AC	Fragaria vesca subsp. vesca TaxID 101020	GO:0005524]---[GO:0004674	-	GO:0016021
607	607	MSTRG.38664.1	0	0.005256	0	16.811468	1.174936	23.666527	12.554563	4.28E-15	8.61E-13	probable leucine-rich repeat receptor-like protein kinase At5g49770	Q9LT96	Probable leucine-rich repeat receptor-like protein kinase At5g49770	UniRef90_UPI0005C9F5AC	Fragaria vesca subsp. vesca TaxID 101020	GO:0005524]---[GO:0004674	-	GO:0016021
608	608	MSTRG.37012.2	0.820621	1.819779	0.664882	10.146965	6.673753	2.748956	2.518228832	8.46E-05	0.001940084	transcription factor MYB12-like	P27898	Myb-related protein P	UniRef90_UPI0002C37403	Fragaria vesca subsp. vesca TaxID 101020	-	-	-
609	609	maker-Fvb6-3-augustus-gene-233.33-mRNA-1	7.06217	6.739805	6.441328	15.75707	13.494257	14.465554	1.054321803	6.34E-24	3.86E-21	33 kDa ribonucleoprotein chloroplastic	Q39061	RNA-binding protein CP33 chloroplastic	UniRef90_UPI0005CA2A1C	Fragaria vesca subsp. vesca TaxID 101020	-	-	-
610	610	MSTRG.49808.3	0	0	0	0	0.729383	7.125977	11.18927481	0.000322277	0.005645239	Uncharacterized protein	Q84N37	OBERON-like protein (Fragment)	UniRef90_M5XH31	Rosaceae TaxID 3745	GO:0046872	GO:0007275]---[GO:0046740	GO:0005634
611	611	MSTRG.41052.3	0	0	0	0	1.137115	1.905205	9.094618878	0.002452294	0.02643775	Putative RNA helicase	Q8W4R3	DEAD-box ATP-dependent RNA helicase 30	UniRef90_A0A2P6P5M1	Rosoideae TaxID 171638	GO:0005524]---[GO:0004386]---[GO:0003729	GO:0000184]---[GO:0006364	GO:0005634
612	612	snap_masked-Fvb4-4-processed-gene-44.19-mRNA-1	0	0	0	0.864589	0.627988	0.560072	6.045562894	9.11E-06	0.000298847	Uncharacterized protein	Q29PU4	CLAVATA3/ESR (CLE)-related protein 12	UniRef90_A0A2P6R1W7	Rosa chinensis TaxID 74649	-	-	GO:0016021
613	613	maker-Fvb2-2-augustus-gene-66.39-mRNA-1	0	3.973925	7.142607	0	0	0	-11.17758034	0.000175038	0.003493756	transcription factor bHLH3	O23487	Transcription factor bHLH3	UniRef90_UPI0002C334B6	Rosoideae TaxID 171638	-	-	-
614	614	maker-Fvb2-4-snap-gene-159.75-mRNA-1	0.092847	0.20239	0.104608	1.740624	0.678831	0.76155	2.919285681	2.11E-06	8.49E-05	Non-specific serine/threonine protein kinase	Q6TGC6	Serine/threonine-protein kinase CBK1	UniRef90_A0A251N1L3	rosids TaxID 71275	GO:0005524]---[GO:0004674	-	GO:0016021
615	615	snap_masked-Fvb3-3-processed-gene-24.31-mRNA-1	0.029413	0	0.111839	8.630921	0.022404	7.505917	6.576997539	0.000232665	0.004371561	trihelix transcription factor ASIL2-like isoform X1	Q9LJG8	Trihelix transcription factor ASIL2	UniRef90_UPI0002C363CD	Fragaria vesca subsp. vesca TaxID 101020	-	-	-
616	616	MSTRG.10515.3	1.460384	1.435287	1.572366	2.176997	4.569391	3.289631	1.107192481	0.001782823	0.020851644	esterase-like	Q7Y1X1	Esterase	UniRef90_UPI0005C94050	Fragaria vesca subsp. vesca TaxID 101020	-	-	-
617	617	augustus_masked-Fvb2-4-processed-gene-37.2-mRNA-1	0	0	0	0.244886	0.085925	0.331986	6.268701441	3.21E-05	0.000868057	Uncharacterized protein	-	-	UniRef90_A0A2P6PM91	Rosoideae TaxID 171638	-	-	-
618	618	maker-Fvb2-3-augustus-gene-50.61-mRNA-1	1.37365	0.060851	1.325071	0.047659	0	0.057688	-4.676348882	0.001074556	0.01425695	Putative GTP-binding protein ribosome biogenesis YsxC	O81004	GTP-binding protein At2g22870	UniRef90_A0A2P6PZX1	Rosa chinensis TaxID 74649	GO:0005525	-	-
619	619	maker-Fvb1-2-augustus-gene-167.34-mRNA-1	3.054883	0.938031	0.562275	10.292474	10.472084	7.902762	2.621205639	5.11E-05	0.001280165	Uncharacterized protein	-	-	UniRef90_A0A2P6RRN5	Rosa chinensis TaxID 74649	GO:0008083	-	-
620	620	MSTRG.21031.2	9.420603	5.041353	4.960406	2.79474	1.897124	3.864506	-1.232209057	0.000966191	0.013139968	probable LRR receptor-like serine/threonine-protein kinase At3g47570	C0LGP4	Probable LRR receptor-like serine/threonine-protein kinase At3g47570	UniRef90_UPI0005CB66C1	Fragaria vesca subsp. vesca TaxID 101020	GO:0005524]---[GO:0004674	-	GO:0016021]---[GO:0005886
621	621	maker-Fvb3-2-augustus-gene-29.71-mRNA-1	18.39957	18.948481	8.228766	4.59646	5.313316	5.995246	-1.561943881	2.38E-06	9.44E-05	putative protein FAR1-RELATED SEQUENCE 10	Q9LKR4	Putative protein FAR1-RELATED SEQUENCE 10	UniRef90_UPI0002C32121	Fragaria vesca subsp. vesca TaxID 101020	GO:0008270	GO:0006355	-
622	622	augustus_masked-Fvb7-4-processed-gene-40.8-mRNA-1	9.31596	6.176528	6.941627	3.361312	2.411252	3.603151	-1.310228813	6.03E-08	3.59E-06	Putative xanthine/uracil/vitamin C permease	Q9SRK7	Adenine/guanine permease AZG1	UniRef90_A0A2P6SLP8	Rosoideae TaxID 171638	GO:0005345]---[GO:0005215	GO:0015853]---[GO:0015854]---[GO:0006863	GO:0016021]---[GO:0005886
623	623	MSTRG.15289.3	0	0	0	0	4.098525	5.468137	10.10070169	0.000763448	0.011020806	Uncharacterized protein	-	-	UniRef90_A0A2P6PTU1	Rosoideae TaxID 171638	-	-	-
624	624	maker-Fvb7-4-augustus-gene-49.58-mRNA-1	309.696869	374.059174	332.912964	158.267242	170.10437	160.165817	-1.11632297	4.67E-20	1.86E-17	Aquaporin PIP1-1	P25794	Probable aquaporin PIP-type 7a	UniRef90_J9QVB8	Rosaceae TaxID 3745	GO:0015267	-	GO:0016021]---[GO:0005886
625	625	maker-Fvb7-3-snap-gene-166.37-mRNA-1	0.39058	0.473213	0.618401	0	0	0.047039	-4.810436459	2.10E-05	0.000608382	chromo domain protein LHP1	Q944N1	Chromo domain protein LHP1	UniRef90_UPI0002C37412	Fragaria vesca subsp. vesca TaxID 101020	-	-	-
626	626	MSTRG.50589.2	2.395013	3.040333	3.411734	0.678325	0.266635	0.231527	-2.957491288	1.76E-08	1.19E-06	Putative GH3 family protein	Q9ZNS2	Indole-3-acetic acid-amido synthetase GH3.10	UniRef90_A0A2P6S322	Rosoideae TaxID 171638	GO:0016874	GO:0009416	GO:0009507
627	627	maker-Fvb7-4-augustus-gene-40.47-mRNA-1	7.627066	35.95451	38.659416	167.155182	173.772034	91.596771	2.31900453	0.000359971	0.006149483	probable chalcone--flavonone isomerase 3	Q8VZW3	Probable chalcone--flavonone isomerase 3	UniRef90_UPI0002C32CD7	Rosoideae TaxID 171638	-	-	-
628	628	snap_masked-Fvb6-1-processed-gene-253.38-mRNA-1	0	0	0	0.161409	0.243177	0.146494	5.091700405	0.000578008	0.008870166	cyclin-T1-4-like	Q6Z7H3	Cyclin-T1-2	UniRef90_UPI0005CB629B	Fragaria vesca subsp. vesca TaxID 101020	-	-	-
629	629	augustus_masked-Fvb2-4-processed-gene-111.1-mRNA-1	0.416462	0.523496	0.272362	0.711137	1.357494	0.931984	1.247929456	0.001994744	0.022655954	Putative tetratricopeptide-like helical domain-containing protein	Q9SS83	Pentatricopeptide repeat-containing protein At3g09040 mitochondrial	UniRef90_A0A2P6PSG0	Rosoideae TaxID 171638	-	GO:0009451	GO:0005739
630	630	maker-Fvb2-1-snap-gene-56.44-mRNA-1	0.122998	0.664286	0.245936	0.997322	1.757148	1.722819	2.040293273	0.003431591	0.03386351	probable DNA helicase MCM9	F4IFF3	Probable DNA helicase MCM9	UniRef90_UPI0005C81095	Rosoideae TaxID 171638	GO:0005524]---[GO:0003677]---[GO:0004386]---[GO:0046872	GO:0006281]---[GO:0006270]---[GO:0051321	GO:0005634
631	631	augustus_masked-Fvb2-4-processed-gene-201.11-mRNA-1	19.936743	17.538172	16.837038	4.170617	5.638612	5.739617	-1.856032249	5.01E-28	4.70E-25	probable calcium-binding protein CML44 isoform X1	Q9LPK5	Probable calcium-binding protein CML44	UniRef90_UPI0002C314E2	Fragaria vesca subsp. vesca TaxID 101020	-	-	-
632	632	MSTRG.5929.2	5.491839	9.471936	11.227572	2.455824	3.303987	4.768187	-1.397390079	0.000469002	0.007536999	Putative tetratricopeptide-like helical domain-containing protein	Q8S9D1	Pentatricopeptide repeat-containing protein At5g21222	UniRef90_A0A2P6RJE2	Rosoideae TaxID 171638	GO:0005524]---[GO:0004672	-	-
633	633	MSTRG.5929.1	12.270384	6.079208	6.060084	2.439791	3.252263	3.711045	-1.419586854	3.52E-05	0.000938482	Putative tetratricopeptide-like helical domain-containing protein	Q8S9D1	Pentatricopeptide repeat-containing protein At5g21222	UniRef90_A0A2P6RJE2	Rosoideae TaxID 171638	GO:0005524]---[GO:0004672	-	-
634	634	MSTRG.37781.1	35.070877	34.95702	28.855133	9.305849	15.876843	18.934006	-1.224876541	7.98E-06	0.000267089	cellulose synthase-like protein G3	Q0WVN5	Cellulose synthase-like protein G3	UniRef90_UPI0002C31E47	Fragaria vesca subsp. vesca TaxID 101020	GO:0016760]---[GO:0016759	GO:0071555]---[GO:0030244]---[GO:0009833	GO:0005794]---[GO:0000139]---[GO:0016021]---[GO:0005886]---[GO:0005802
635	635	maker-Fvb7-2-augustus-gene-282.43-mRNA-1	11.905229	10.379788	7.349253	3.01528	4.704545	4.350347	-1.343978255	6.57E-08	3.86E-06	Putative RNA polymerase sigma-70 like domain-containing protein	Q9ZNX9	RNA polymerase sigma factor sigE chloroplastic/mitochondrial	UniRef90_A0A2P6SNX6	Rosoideae TaxID 171638	GO:0003677]---[GO:0003700]---[GO:0016987	GO:0071483]---[GO:0071472]---[GO:0009658]---[GO:0006352]---[GO:0009553]---[GO:0010207]---[GO:0045893]---[GO:2001141]---[GO:0010218]---[GO:0010114	GO:0009507]---[GO:0005739
636	636	MSTRG.64397.1	1.882502	2.247832	1.595934	0	0.086511	0.105012	-4.795879455	1.55E-12	2.15E-10	Putative regulator of chromosome condensation 1/beta-lactamase-inhibitor protein II	Q9FN03	Ultraviolet-B receptor UVR8	UniRef90_A0A2P6SKU6	Rosoideae TaxID 171638	-	-	-
637	637	MSTRG.23265.2	0	0.640796	0.349996	3.30734	2.635938	2.568699	3.004212629	0.003421276	0.033797631	uncharacterized protein LOC101294738	-	-	UniRef90_UPI0002C3219E	Fragaria vesca subsp. vesca TaxID 101020	-	-	-
638	638	maker-Fvb3-4-augustus-gene-238.69-mRNA-1	33.432716	15.743023	16.200077	8.48962	10.813993	10.636247	-1.168628404	0.000422204	0.006950012	GDP-L-galactose phosphorylase 1-like isoform X1	Q8RWE8	GDP-L-galactose phosphorylase 1	UniRef90_UPI0002C30308	Fragaria vesca subsp. vesca TaxID 101020	-	-	-
639	639	augustus_masked-Fvb2-2-processed-gene-119.7-mRNA-1	2.551795	3.976201	3.278391	1.687198	1.56139	1.22359	-1.190373011	5.60E-05	0.001374588	Putative NTF2-like domain-containing protein	P16273	Pathogen-related protein	UniRef90_A0A2P6PSC4	Rosoideae TaxID 171638	-	-	-
640	640	maker-Fvb5-3-augustus-gene-168.19-mRNA-1	5.124404	5.438925	4.856649	32.363396	38.583027	42.342529	2.815575517	2.96E-115	1.01E-110	Putative transcription factor HD-ZIP family	Q05466	Homeobox-leucine zipper protein HAT4	UniRef90_A0A2P6P8P0	Rosoideae TaxID 171638	GO:0003700]---[GO:0043565	-	GO:0005634
641	641	maker-Fvb5-3-augustus-gene-131.33-mRNA-1	1.50396	1.59752	1.530244	0.836066	0.794157	0.735894	-1.01229568	1.60E-05	0.000483826	MOB kinase activator family	Q8GYX0	MOB kinase activator-like 1B	UniRef90_A0A2P5FA74	eudicotyledons TaxID 71240	GO:0046872	-	-
642	642	MSTRG.8623.5	0.012657	0	0.020561	2.876705	0	6.203175	7.653744806	0.00036347	0.006191657	Putative CRAL-TRIO lipid binding domain CRAL/TRIO domain-containing protein	F4J7S8	Phosphatidylinositol/phosphatidylcholine transfer protein SFH9	UniRef90_A0A2P6PUH0	Rosoideae TaxID 171638	-	GO:0015031	GO:0000139]---[GO:0005886
643	643	MSTRG.8623.3	5.806316	4.509172	6.25784	1.548205	2.416301	3.449468	-1.229632045	0.000327494	0.005715061	Putative CRAL-TRIO lipid binding domain CRAL/TRIO domain-containing protein	F4J7S8	Phosphatidylinositol/phosphatidylcholine transfer protein SFH9	UniRef90_A0A2P6PUH0	Rosoideae TaxID 171638	-	GO:0015031	GO:0000139]---[GO:0005886
644	644	maker-Fvb6-1-augustus-gene-58.64-mRNA-1	22.128017	22.207735	32.530849	2.108374	2.887062	2.386754	-3.445939806	5.63E-37	9.92E-34	zinc finger protein CONSTANS-LIKE 9-like	Q1G3I2	B-box domain protein 30	UniRef90_UPI0002C37274	Fragaria vesca subsp. vesca TaxID 101020	-	-	-
645	645	MSTRG.32474.3	0.452076	0.197796	0.124538	3.342536	1.533455	2.960135	3.300767742	2.29E-08	1.51E-06	C2H2L domain class transcription factor	Q9C9X7	Protein indeterminate-domain 14	UniRef90_D9ZIU3	Maleae TaxID 721813	GO:0003676	GO:0009630	-
646	646	snap_masked-Fvb2-3-processed-gene-156.20-mRNA-1	0	0.041523	0	2.53789	1.095722	1.125377	5.870628145	2.15E-05	0.000621487	Putative small auxin-up RNA	P32295	Indole-3-acetic acid-induced protein ARG7	UniRef90_A0A2P6QGR9	Rosoideae TaxID 171638	-	GO:0009733	-
647	647	maker-Fvb1-3-snap-gene-74.59-mRNA-1	9.230933	5.897538	5.753899	2.772437	4.829551	3.072694	-1.011731516	0.001299509	0.016408465	U-box domain-containing protein 5	O23225	U-box domain-containing protein 5	UniRef90_UPI0002C30908	Fragaria vesca subsp. vesca TaxID 101020	-	-	-
648	648	MSTRG.25473.1	14.536736	16.922031	12.596966	6.50036	5.746484	4.411898	-1.451311813	1.21E-09	1.04E-07	Uncharacterized protein	-	-	UniRef90_A0A2P6Q957	Rosa chinensis TaxID 74649	-	-	-
649	649	maker-Fvb7-1-augustus-gene-229.37-mRNA-1	0.354899	0.68849	0.00939	0	0.001735	0	-6.948040894	0.000244992	0.004550009	two-component response regulator-like PRR95 isoform X1	Q689G6	Two-component response regulator-like PRR95	UniRef90_UPI0002C33D8E	Fragaria vesca subsp. vesca TaxID 101020	-	-	-
650	650	maker-Fvb2-4-augustus-gene-99.44-mRNA-1	0.518992	0.65643	0.712933	1.906984	2.122508	3.682785	1.95007821	1.92E-07	1.00E-05	WAT1-related protein At1g43650 isoform X2	Q6NMB7	WAT1-related protein At1g43650	UniRef90_UPI000D08AC15	Rosa chinensis TaxID 74649	-	-	-
651	651	maker-Fvb5-1-snap-gene-163.27-mRNA-1	14.868238	25.407156	15.350343	39.637951	43.838554	32.056641	1.001150451	0.000445587	0.007243883	Putative alcohol O-acetyltransferase	Q3ZPN4	Methanol O-anthraniloyltransferase	UniRef90_A0A2P6PB56	Rosa chinensis TaxID 74649	GO:0004026	-	-
652	652	maker-Fvb5-3-snap-gene-232.71-mRNA-1	0	0	0	0.244239	0.236401	0.321327	6.252526289	2.12E-06	8.53E-05	MADS-box transcription factor 23-like isoform X1	Q6EU39	MADS-box transcription factor 6	UniRef90_UPI0005C9B6EB	Fragaria vesca subsp. vesca TaxID 101020	-	-	-
653	653	maker-Fvb2-2-augustus-gene-42.42-mRNA-1	24.559906	26.935034	35.481579	73.501999	68.601707	65.446243	1.187800451	3.64E-08	2.30E-06	auxin transporter-like protein 3	Q9FEL6	Auxin transporter-like protein 3	UniRef90_A0A1S3YA45	lamiids TaxID 91888	GO:0015293	GO:0006865]---[GO:0009734	GO:0016021]---[GO:0005886
654	654	maker-Fvb7-1-snap-gene-143.42-mRNA-1	0.842829	1.0986	1.136061	2.901082	3.658586	2.429709	1.480541481	1.33E-06	5.67E-05	uncharacterized protein LOC101311511 isoform X1	-	-	UniRef90_UPI0002C33F28	Fragaria vesca subsp. vesca TaxID 101020	-	-	-
655	655	maker-Fvb3-4-snap-gene-227.41-mRNA-1	0.123298	5.387231	4.526278	0.044601	0.381856	0.020089	-4.468370646	0.002208014	0.024495528	calcium-transporting ATPase 12 plasma membrane-type-like	Q7XEK4	Calcium-transporting ATPase 7 plasma membrane-type	UniRef90_UPI0005C91917	Fragaria vesca subsp. vesca TaxID 101020	-	-	-
656	656	augustus_masked-Fvb2-4-processed-gene-30.15-mRNA-1	5.589137	10.059768	8.528653	20.951832	20.185686	18.55621	1.239301128	7.47E-06	0.0002524	Putative leucine-rich repeat domain L domain-containing protein	Q8GT95	Polygalacturonase inhibitor 1	UniRef90_A0A2P6PLW8	Rosoideae TaxID 171638	-	-	-
657	657	maker-Fvb2-3-snap-gene-143.24-mRNA-1	1.88976	1.86808	1.801127	16.028715	19.685818	9.643338	2.97874765	9.61E-22	4.57E-19	putative laccase-9	Q9FLB5	Laccase-12	UniRef90_UPI000B7897D4	Hevea brasiliensis TaxID 3981	-	-	-
658	658	MSTRG.30838.2	0.272695	0.38116	0.090144	5.672131	4.489362	5.030761	4.292127644	4.36E-19	1.52E-16	Putative ELMO domain-containing protein	Q54YW1	ELMO domain-containing protein A	UniRef90_A0A2P6R0E5	Rosoideae TaxID 171638	-	-	-
659	659	augustus_masked-Fvb1-4-processed-gene-28.20-mRNA-1	2.059157	1.5309	1.081209	0.67457	0.767181	0.761819	-1.122989745	0.000923008	0.012696324	glutamate receptor 2.8-like	Q9C5V5	Glutamate receptor 2.8	UniRef90_UPI0005CB61EA	Fragaria vesca subsp. vesca TaxID 101020	-	-	-
660	660	MSTRG.31923.1	4.472465	2.449881	1.693725	0.368984	0.9451	0.978838	-1.932116109	0.001024034	0.013722297	-	-	-	-	-	-	-	-
661	661	MSTRG.39052.5	0	0	0	1.551416	1.759525	1.425183	9.60960526	2.09E-15	4.38E-13	Putative RNA recognition motif domain nucleotide-binding alpha-beta plait domain-containing protein	Q9FMG4	Serine/arginine-rich splicing factor SC35	UniRef90_A0A2P6PHL3	Rosoideae TaxID 171638	GO:0003723	-	-
662	662	MSTRG.39052.4	3.109185	1.39548	0.005621	0	0	0	-9.489084279	4.84E-05	0.001218934	Putative RNA recognition motif domain nucleotide-binding alpha-beta plait domain-containing protein	Q9FMG4	Serine/arginine-rich splicing factor SC35	UniRef90_A0A2P6PHL3	Rosoideae TaxID 171638	GO:0003723	-	-
663	663	MSTRG.39052.6	3.578334	11.696373	0.925213	0	0	1.00E-06	-10.33003942	1.03E-10	1.06E-08	Putative RNA recognition motif domain nucleotide-binding alpha-beta plait domain-containing protein	Q9FMG4	Serine/arginine-rich splicing factor SC35	UniRef90_A0A2P6PHL3	Rosoideae TaxID 171638	GO:0003723	-	-
664	664	MSTRG.39052.1	2.481024	9.54495	0.476187	0.172015	0.528313	0.429866	-3.501691705	0.000732131	0.010669731	Putative RNA recognition motif domain nucleotide-binding alpha-beta plait domain-containing protein	Q9FMG4	Serine/arginine-rich splicing factor SC35	UniRef90_A0A2P6PHL3	Rosoideae TaxID 171638	GO:0003723	-	-
665	665	MSTRG.39052.8	2.368446	1.739898	0	0	0	0	-8.845825197	0.003031359	0.030979106	Putative RNA recognition motif domain nucleotide-binding alpha-beta plait domain-containing protein	Q9FMG4	Serine/arginine-rich splicing factor SC35	UniRef90_A0A2P6PHL3	Rosoideae TaxID 171638	GO:0003723	-	-
666	666	MSTRG.14461.1	0.854444	1.884701	0.846125	3.711286	2.484715	5.544164	1.641731473	0.000964444	0.013121443	Uncharacterized protein	-	-	UniRef90_A0A2P6PL39	Rosoideae TaxID 171638	-	-	-
667	667	maker-Fvb4-4-augustus-gene-126.36-mRNA-1	0.101559	0.254039	0.202079	0.492394	0.865795	0.867086	1.898104658	7.59E-05	0.001771106	Putative mitogen-activated protein kinase kinase kinase STE-STE11 family	Q40541	Mitogen-activated protein kinase kinase kinase NPK1	UniRef90_A0A2P6QX25	Rosoideae TaxID 171638	GO:0005524]---[GO:0004709	GO:0000919]---[GO:0006952	GO:0005856]---[GO:0005634]---[GO:0009524
668	668	maker-Fvb1-1-snap-gene-237.87-mRNA-1	3.378057	3.295307	2.560946	1.299888	1.40535	1.65703	-1.13729176	1.41E-10	1.42E-08	Uncharacterized protein	Q9FEW9	12-oxophytodienoate reductase 3	UniRef90_A0A103XNR3	Cynara cardunculus var. scolymus TaxID 59895	GO:0010181]---[GO:0016491	-	-
669	669	MSTRG.11725.2	0	0	0	0.076435	11.549745	1.971639	10.02233266	7.09E-06	0.000241781	Ras-related protein Rab7	P31022	Ras-related protein Rab7	UniRef90_P31022	Pentapetalae TaxID 1437201	GO:0005525]---[GO:0003924	GO:0015031	GO:0005886
670	670	maker-Fvb4-1-augustus-gene-135.47-mRNA-1	12.730054	5.568616	6.046088	3.728654	4.92502	2.963748	-1.102180174	0.005529678	0.048007041	deacetylvindoline O-acetyltransferase	Q9FI40	BAHD acyltransferase At5g47980	UniRef90_UPI0005CB02EE	Fragaria vesca subsp. vesca TaxID 101020	-	-	-
671	671	snap_masked-Fvb1-1-processed-gene-266.26-mRNA-1	0	0.063944	0	0.722463	0.961184	1.354223	5.462938902	6.41E-08	3.79E-06	Putative demethylmenaquinone methyltransferase	Q0WPT7	Uncharacterized methyltransferase At2g41040 chloroplastic	UniRef90_A0A2P6RII5	Rosoideae TaxID 171638	GO:0102955	-	-
672	672	maker-Fvb6-1-augustus-gene-261.44-mRNA-1	0	0	0	0.077926	0.145844	0.033785	5.860567597	0.00021081	0.004044226	EVI5-like protein isoform X1	Q3UYK3	TBC1 domain family member 9	UniRef90_UPI0005CB0E78	Fragaria vesca subsp. vesca TaxID 101020	-	-	-
673	673	maker-Fvb3-2-augustus-gene-293.33-mRNA-1	6.264425	3.605597	5.511378	1.07273	1.334046	2.691291	-1.649199549	0.000342281	0.005908524	uncharacterized protein LOC101294055	Q9SSF0	Heavy metal-associated isoprenylated plant protein 16	UniRef90_UPI0002C3474D	Fragaria vesca subsp. vesca TaxID 101020	-	-	-
674	674	MSTRG.12823.3	0	5.709245	4.851286	0.048648	0.003999	0	-7.53784888	0.000839324	0.011827042	uncharacterized protein LOC101299355 isoform X2	Q949U4	O-fucosyltransferase 16	UniRef90_UPI0002C333A3	Fragaria vesca subsp. vesca TaxID 101020	-	-	-
675	675	snap_masked-Fvb1-3-processed-gene-33.21-mRNA-1	1.699643	1.2948	0.758497	0.274003	0.324058	0.552538	-1.738191492	0.000106538	0.002336459	Putative methyltransferase	Q9SU94	Protein arginine N-methyltransferase 1.1	UniRef90_A0A2P6RK81	Rosoideae TaxID 171638	GO:0008469]---[GO:0016274]---[GO:0035242	GO:0034969]---[GO:0019919]---[GO:0006355	GO:0005737]---[GO:0005829]---[GO:0005634
676	676	MSTRG.48247.4	3.009437	1.059999	2.500174	4.509416	10.835184	10.052115	1.885562892	0.00030198	0.005374466	telomere repeat-binding protein 5-like	Q6R0E3	Telomere repeat-binding protein 5	UniRef90_UPI0002C2E774	Fragaria vesca subsp. vesca TaxID 101020	-	-	-
677	677	maker-Fvb7-1-snap-gene-229.58-mRNA-1	4.199983	38.455261	8.713028	0.781378	1.032073	3.615529	-3.320513518	0.000331412	0.005763746	Putative transcription factor MYB-HB-like family	Q6R0H1	Protein LHY	UniRef90_A0A2P6SIW1	Rosoideae TaxID 171638	GO:0003677	-	GO:0005634
678	678	maker-Fvb7-3-augustus-gene-6.36-mRNA-1	0.005441	0	0.004554	4.278238	4.659124	0	9.535712635	2.19E-05	0.00063006	Putative valine--tRNA ligase	P93736	Valine--tRNA ligase mitochondrial 1	UniRef90_A0A2P6SMY3	Rosoideae TaxID 171638	GO:0002161]---[GO:0005524]---[GO:0004832	GO:0009793]---[GO:0006438	GO:0009507]---[GO:0005829]---[GO:0005739
679	679	MSTRG.32009.2	0.63445	1.448879	1.164164	4.889645	2.761273	2.632964	1.594397373	0.000818279	0.011599284	Biotin carboxylase	B9HBA8	Biotin carboxylase 1 chloroplastic	UniRef90_A0A0A1CTC7	Rosaceae TaxID 3745	GO:0003989]---[GO:0005524]---[GO:0004075]---[GO:0046872	GO:0006633]---[GO:2001295	GO:0009507
680	680	maker-Fvb7-3-augustus-gene-139.32-mRNA-1	42.426598	28.483988	25.738449	12.944392	14.060324	14.3695	-1.270331644	6.32E-10	5.67E-08	Putative small auxin-up RNA	O22150	Auxin-responsive protein SAUR36	UniRef90_A0A2P6SFT8	Rosoideae TaxID 171638	-	GO:0009733	-
681	681	maker-Fvb2-1-snap-gene-177.54-mRNA-1	0.187402	0.659525	0.001108	0.015867	0.000665	0.017805	-4.303735674	0.003880159	0.037107377	Protein disulfide-isomerase	Q9XF61	Protein disulfide-isomerase	UniRef90_A0A2P6PXC0	Rosoideae TaxID 171638	GO:0003756	GO:0045454	GO:0005788
682	682	MSTRG.35087.2	12.4625	4.930435	5.810589	2.594683	3.739629	3.862187	-1.228352099	0.002368509	0.025782087	Putative oligopeptide transporter OPT superfamily	Q6R3L0	Metal-nicotianamine transporter YSL1	UniRef90_A0A2P6P430	Rosoideae TaxID 171638	GO:0051980	GO:0003006]---[GO:0010039]---[GO:0048316	GO:0016021]---[GO:0005886
683	683	maker-Fvb5-2-augustus-gene-32.44-mRNA-1	0.035399	0.08789	0.067369	0.444458	0.214158	0.177184	2.0620591	0.002893043	0.029929376	trichome differentiation protein GL1-like	Q9SEI0	Transcription factor WER	UniRef90_UPI0002C319DD	Fragaria vesca subsp. vesca TaxID 101020	-	-	-
684	684	maker-Fvb4-3-augustus-gene-313.39-mRNA-1	0.502468	0	2.181404	0.000213	0	0	-8.568003247	0.000951747	0.013007586	Putative transcription factor Tesmin family	F4JIF5	Protein tesmin/TSO1-like CXC 2	UniRef90_A0A2P6QPF2	Rosoideae TaxID 171638	-	-	-
685	685	maker-Fvb4-4-augustus-gene-44.39-mRNA-1	13.502971	2.459463	3.825257	0.900565	0.350368	0.154324	-3.819612074	6.36E-06	0.000220025	Uncharacterized protein	Q9LI74	Protein CHUP1 chloroplastic	UniRef90_A0A2P6R1X4	Rosoideae TaxID 171638	-	GO:0009902	GO:0009507]---[GO:0009707
686	686	maker-Fvb3-2-snap-gene-275.37-mRNA-1	0.053115	0	0.06664	0.314669	0.474772	0.864967	3.520348229	0.000153544	0.00315622	uncharacterized protein LOC101310013	Q9SFC7	F-box protein At3g07870	UniRef90_UPI0005C952A3	Fragaria vesca subsp. vesca TaxID 101020	-	-	-
687	687	maker-Fvb1-2-augustus-gene-56.42-mRNA-1	0.059235	0.117862	0.172736	1.578895	0.497261	4.520059	4.102520914	7.94E-06	0.000265999	Putative 5'-nucleotidase	Q24WI0	5'-nucleotidase SurE	UniRef90_A0A2P6RKF0	Rosoideae TaxID 171638	GO:0008253	-	-
688	688	augustus_masked-Fvb2-3-processed-gene-156.8-mRNA-1	2.454194	11.60894	12.157033	2.115734	1.369666	1.480049	-2.458874631	0.000687523	0.010147002	Putative small auxin-up RNA	P33080	Auxin-induced protein X10A	UniRef90_A0A2P6PQA5	Rosoideae TaxID 171638	-	GO:0009733	-
689	689	snap_masked-Fvb7-4-processed-gene-19.47-mRNA-1	0.870355	0.606169	1.025638	1.634252	1.76545	2.082307	1.060585409	0.000242088	0.004509637	uncharacterized protein LOC101304052	-	-	UniRef90_UPI0005C96AAF	Fragaria vesca subsp. vesca TaxID 101020	-	-	-
690	690	MSTRG.19247.3	0	0	0	3.806533	2.845965	2.787032	8.91586549	5.32E-13	7.92E-11	-	-	-	-	-	-	-	-
691	691	MSTRG.19247.1	1.634321	0.621035	1.071888	8.103782	11.19064	7.821518	2.967770445	5.15E-13	7.69E-11	-	-	-	-	-	-	-	-
692	692	MSTRG.51509.2	2.921077	1.110531	0.397531	0.092798	0	0.171978	-4.01167195	0.000939599	0.012876013	endo-1 3 1 4-beta-D-glucanase-like	Q9ZT66	Endo-1 3 1 4-beta-D-glucanase	UniRef90_UPI0005CB0A6E	Fragaria vesca subsp. vesca TaxID 101020	-	-	-
693	693	MSTRG.46736.2	3.269454	4.029084	4.91541	2.311467	1.288477	1.780607	-1.248720066	7.44E-05	0.001741624	receptor-like protein 12 isoform X1	Q9C637	Receptor-like protein 6	UniRef90_UPI0005C8AAEB	Fragaria vesca subsp. vesca TaxID 101020	-	-	-
694	694	MSTRG.46736.3	7.744129	5.077818	8.240849	3.748804	2.946612	4.316087	-1.001224111	0.000155064	0.003180214	receptor-like protein 12 isoform X1	Q9C637	Receptor-like protein 6	UniRef90_UPI0005C8AAEB	Fragaria vesca subsp. vesca TaxID 101020	-	-	-
695	695	MSTRG.63814.6	0	0	0	0	0.862715	6.423808	9.6008538	0.002208909	0.024497893	Putative major facilitator sugar transporter major facilitator superfamily	Q6AWX0	D-xylose-proton symporter-like 2	UniRef90_A0A2P6SPV7	Rosoideae TaxID 171638	GO:0022857	GO:0008643	GO:0016021
696	696	maker-Fvb4-4-augustus-gene-35.65-mRNA-1	0.957692	0.877072	0.488888	0.257178	0.334794	0.062387	-1.836811244	0.004707259	0.042676499	NAC domain-containing protein 68-like	Q7EZT1	NAC domain-containing protein 67	UniRef90_UPI0002C3502D	Fragaria vesca subsp. vesca TaxID 101020	-	-	-
697	697	MSTRG.62912.2	0.219806	0.062179	0.119905	7.431914	7.883008	9.427555	5.849422181	1.77E-63	1.29E-59	Putative exocyst complex component Sec10	X5JA13	Exocyst complex component SEC10a	UniRef90_A0A2P6SI03	rosids TaxID 71275	-	GO:0006887]---[GO:0006893]---[GO:0048278	GO:0005829]---[GO:0000145]---[GO:0070062
698	698	maker-Fvb6-3-augustus-gene-429.44-mRNA-1	38.344402	91.457443	116.359505	221.341644	251.276947	221.084702	1.414546938	0.001545647	0.018744989	Non-specific lipid-transfer protein	Q9M5X7	Non-specific lipid-transfer protein	UniRef90_Q4PLT5	Fragaria TaxID 3746	GO:0008289	GO:0006869	-
699	699	MSTRG.35752.1	15.984736	11.391091	12.822216	30.068012	42.127998	30.203529	1.296620424	4.64E-09	3.52E-07	Putative vacuolar protein sorting 55	Q9AST6	Vacuolar protein sorting-associated protein 55 homolog	UniRef90_A0A2P6P9N0	Rosoideae TaxID 171638	-	-	GO:0016021
700	700	maker-Fvb7-1-augustus-gene-182.41-mRNA-1	1.006415	0.53685	0.746041	0.34713	0.314929	0.350524	-1.226923051	0.001652048	0.019696379	Uncharacterized protein	Q9FMM4	Probable E3 ubiquitin-protein ligase RHG1A	UniRef90_M5XLG1	Prunus TaxID 3754	-	-	-
701	701	MSTRG.36329.2	7.342518	6.726603	7.357092	15.659286	18.600748	13.075822	1.087419331	9.23E-09	6.58E-07	Putative prolycopene isomerase	Q2VEX9	Prolycopene isomerase chloroplastic	UniRef90_A0A2P6PCU1	Rosoideae TaxID 171638	GO:0016853]---[GO:0016491	-	-
702	702	augustus_masked-Fvb7-4-processed-gene-212.0-mRNA-1	14.23117	9.967757	18.437284	7.216792	8.30232	6.447225	-1.012312228	0.003951195	0.037590944	Uncharacterized protein	-	-	UniRef90_A0A2P6S7T8	Rosa chinensis TaxID 74649	-	-	-
703	703	maker-Fvb7-1-snap-gene-284.76-mRNA-1	0.521749	1.168489	0.73349	3.114808	2.372015	2.420802	1.641044901	3.50E-05	0.000933963	WD repeat-containing protein RUP2	Q9FFA7	WD repeat-containing protein RUP2	UniRef90_UPI0005C9E629	Fragaria vesca subsp. vesca TaxID 101020	-	-	-
704	704	MSTRG.49342.2	3.793889	3.623101	1.412769	18.687004	15.938096	18.054298	2.538148087	7.32E-12	9.21E-10	ABC transporter B family member 19 isoform X1	Q9LJX0	ABC transporter B family member 19	UniRef90_UPI000C050C04	Durio zibethinus TaxID 66656	GO:0005524]---[GO:0042626]---[GO:0010329	GO:0010541]---[GO:0043481]---[GO:0009926]---[GO:0060918]---[GO:0009734]---[GO:0010540]---[GO:0090691]---[GO:0048527]---[GO:0009640]---[GO:0009958]---[GO:0008361]---[GO:0009733]---[GO:0009637]---[GO:0010218]---[GO:0009639]---[GO:0048364]---[GO:0048443	GO:0016021]---[GO:0005886
705	705	maker-Fvb4-2-snap-gene-134.34-mRNA-1	0.081282	0.173732	0.075794	0.373631	0.335452	0.258755	1.4838946	0.002581028	0.02747906	xyloglucan galactosyltransferase KATAMARI1 homolog	Q84R16	Probable xyloglucan galactosyltransferase GT14	UniRef90_UPI0002C36093	Fragaria vesca subsp. vesca TaxID 101020	-	-	-
706	706	maker-Fvb7-1-augustus-gene-316.54-mRNA-1	2.38142	2.145398	1.839218	0.921738	1.028098	0.901649	-1.206212139	1.18E-11	1.42E-09	Putative endonuclease/exonuclease/phosphatase EF-hand domain pair	O81916	Uncharacterized calcium-binding protein At1g02270	UniRef90_A0A2P6SPK6	Rosoideae TaxID 171638	GO:0005509	GO:0009409	GO:0016021]---[GO:0005634
707	707	MSTRG.56103.1	0.656334	1.495818	1.273353	7.733399	8.945378	6.061852	2.651370719	2.20E-10	2.15E-08	Uncharacterized protein	-	-	UniRef90_A0A2P6S372	Rosa chinensis TaxID 74649	-	-	-
708	708	MSTRG.38204.2	0.006518	0.0885	0.008091	1.492296	1.621688	0.947778	5.120345608	4.69E-08	2.88E-06	uncharacterized protein LOC101304101	O22588	Probable aquaporin TIP3-2	UniRef90_UPI0005C960DA	Fragaria vesca subsp. vesca TaxID 101020	-	-	-
709	709	MSTRG.42180.3	0.303731	0.500759	0.114405	3.149991	0.374625	2.3718	2.611505643	0.005405815	0.047205498	Putative complex I subunit NDUFS6 protein	Q94C12	NADH dehydrogenase ubiquinone 1 beta subcomplex subunit 10-B	UniRef90_A0A2P6P3P8	Rosoideae TaxID 171638	-	-	-
710	710	MSTRG.35202.1	0.551755	1.187067	0.905891	3.536947	3.929745	3.573541	1.989680456	3.85E-09	2.97E-07	Putative phosphopyruvate hydratase	Q9C9C4	Enolase 1 chloroplastic	UniRef90_A0A2P6P3B3	Rosaceae TaxID 3745	GO:0000287]---[GO:0004634	GO:0006096]---[GO:0009735]---[GO:0010090	GO:0009507]---[GO:0009570]---[GO:0000015
711	711	maker-Fvb3-4-augustus-gene-264.34-mRNA-1	0	0	0.048755	0.405862	0.420216	0.303012	4.275676484	7.83E-05	0.001820463	Putative gibberellin 2-beta-dioxygenase	Q9XG83	Gibberellin 2-beta-dioxygenase	UniRef90_A0A2P6Q5L1	Rosoideae TaxID 171638	GO:0045543]---[GO:0046872	-	-
712	712	MSTRG.33843.3	1.651429	3.858117	0	0.050715	0	0.006341	-6.28675308	0.004173211	0.039104721	mitochondrial import inner membrane translocase subunit TIM44-2-like	Q1PF33	Mitochondrial import inner membrane translocase subunit TIM44-1	UniRef90_UPI0002C365A2	Fragaria vesca subsp. vesca TaxID 101020	-	-	-
713	713	MSTRG.10318.3	14.907137	14.572983	16.824478	6.461017	2.454885	5.633316	-1.7332949	1.56E-05	0.000472523	uncharacterized protein LOC101293802	-	-	UniRef90_UPI0002C3230D	Fragaria vesca subsp. vesca TaxID 101020	-	-	-
714	714	MSTRG.11628.2	2.258709	0	2.581976	0	0	0	-8.961033059	0.00274462	0.028794693	50S ribosomal protein L12 chloroplastic-like	P41189	50S ribosomal protein L7/L12	UniRef90_UPI0005CA6606	Fragaria vesca subsp. vesca TaxID 101020	-	-	-
715	715	MSTRG.10609.3	5.350365	0	4.913744	0	0	0.001797	-10.36807482	4.59E-05	0.001166767	Putative HSP20-like chaperone	P0C8Z0	Uncharacterized protein OsI_027940	UniRef90_A0A2P6PWQ8	Rosoideae TaxID 171638	-	-	-
716	716	MSTRG.57270.22	5.48056	3.966402	2.367587	1.151361	0.365594	0.552814	-2.447446971	6.08E-05	0.001472064	Putative non-specific serine/threonine protein kinase	Q9FZ59	Leucine-rich repeat receptor-like protein kinase PEPR2	UniRef90_A0A2P6SGQ7	Rosa chinensis TaxID 74649	GO:0004674	-	-
717	717	augustus_masked-Fvb6-4-processed-gene-34.11-mRNA-1	0	0.035221	0	0.591871	0.098413	0.535254	4.757133897	0.001982065	0.022579714	Uncharacterized protein	-	-	UniRef90_A0A2P6R5S7	Rosa chinensis TaxID 74649	-	-	-
718	718	MSTRG.55900.1	1.440317	1.369874	1.482291	5.174284	3.493388	5.169556	1.621805034	2.67E-11	3.04E-09	Putative ribonuclease Z	Q8L633	tRNase Z TRZ2 chloroplastic	UniRef90_A0A2P6S1S1	Rosoideae TaxID 171638	GO:0016787	-	-
719	719	MSTRG.55750.2	0.082649	1.397438	0.961568	6.779171	7.170537	3.197186	2.734643865	0.003090256	0.031417599	Protein DETOXIFICATION	Q9LYT3	Protein DETOXIFICATION 41	UniRef90_A0A2P6S0K6	Rosoideae TaxID 171638	GO:0015238]---[GO:0015299]---[GO:0022857	GO:0006855]---[GO:0009813]---[GO:0010231]---[GO:0010023	GO:0016021]---[GO:0009705
720	720	maker-Fvb3-3-augustus-gene-108.23-mRNA-1	13.89755	21.563204	9.536046	5.550145	5.811333	6.917839	-1.348753965	3.29E-05	0.000887126	uncharacterized protein LOC101300989	-	-	UniRef90_UPI0002C35D2B	Fragaria vesca subsp. vesca TaxID 101020	-	-	-
721	721	augustus_masked-Fvb5-4-processed-gene-7.10-mRNA-1	9.446347	4.333594	9.984935	2.704235	3.448513	4.053597	-1.285282942	0.00185776	0.02150653	Uncharacterized protein	Q96EN8	Molybdenum cofactor sulfurase	UniRef90_M5WBZ1	Prunus TaxID 3754	GO:0003824	-	-
722	722	augustus_masked-Fvb2-1-processed-gene-70.3-mRNA-1	0.07048	0.200313	0.331188	0.886557	0.602377	1.136944	1.974450833	0.002818971	0.02933975	Putative D-xylose 1-dehydrogenase (NADP( ))	Q9SZ83	Uncharacterized oxidoreductase At4g09670	UniRef90_A0A2P6PRI4	Rosoideae TaxID 171638	GO:0047837	-	-
723	723	MSTRG.41980.2	1.135652	3.976563	2.806329	8.76784	8.300386	8.421314	1.613221421	0.00088427	0.012297569	squamosa promoter-binding-like protein 13A	P0DI11	Squamosa promoter-binding-like protein 13B	UniRef90_UPI0002C32CE5	Fragaria vesca subsp. vesca TaxID 101020	-	-	-
724	724	MSTRG.39436.2	2.722905	1.605022	0.611707	0	0	0	-9.192489166	1.94E-10	1.91E-08	uncharacterized protein LOC101315240 isoform X2	-	-	UniRef90_UPI0005CB4187	Fragaria vesca subsp. vesca TaxID 101020	-	-	-
725	725	snap_masked-Fvb2-4-processed-gene-12.34-mRNA-1	0	0	0	0.825976	0.632062	0.710385	6.784797551	1.21E-07	6.69E-06	Uncharacterized protein	-	-	UniRef90_A0A2P6PJW0	Rosoideae TaxID 171638	-	-	-
726	726	MSTRG.38505.1	3.77011	3.050424	1.560971	0.019404	0.011784	0.261859	-4.876226016	9.82E-06	0.000318353	probable polyamine transporter At1g31830	Q9C6S5	Probable polyamine transporter At1g31830	UniRef90_UPI0002C376A6	Fragaria vesca subsp. vesca TaxID 101020	GO:0015203]---[GO:0015293	GO:0015846	GO:0016021]---[GO:0005886
727	727	maker-Fvb5-1-snap-gene-198.49-mRNA-1	0.968333	0.63142	0.558853	3.912581	3.020402	2.607224	2.081273785	1.26E-09	1.08E-07	Putative small auxin-up RNA	P32295	Indole-3-acetic acid-induced protein ARG7	UniRef90_A0A2P6PAB3	Rosa chinensis TaxID 74649	-	GO:0009733	-
728	728	maker-Fvb3-4-augustus-gene-8.47-mRNA-1	2.748128	9.942102	10.557683	1.551929	1.802674	3.430937	-1.867171748	0.002606312	0.027693418	probable polyamine transporter At3g13620	Q9LHN7	Probable polyamine transporter At3g13620	UniRef90_UPI0002C2E563	Fragaria vesca subsp. vesca TaxID 101020	-	-	-
729	729	augustus_masked-Fvb3-3-processed-gene-78.4-mRNA-1	1.817618	1.290946	1.310158	2.700248	3.212018	3.317372	1.006727177	2.18E-08	1.45E-06	Probable tRNA N6-adenosine threonylcarbamoyltransferase	Q0VCI1	Probable tRNA N6-adenosine threonylcarbamoyltransferase	UniRef90_A0A2P6SBG5	Rosaceae TaxID 3745	GO:0046872]---[GO:0061711	GO:0002949	GO:0005737]---[GO:0000408]---[GO:0005634
730	730	augustus_masked-Fvb3-2-processed-gene-139.12-mRNA-1	0.127005	0.092092	0.25234	0.603553	0.976274	1.499279	2.479833893	5.30E-05	0.001318225	Putative B domain of TMEM189 localization domain-containing protein	Q9SZ42	Fatty acid desaturase 4 chloroplastic	UniRef90_A0A2P6QC56	Rosoideae TaxID 171638	-	-	-
731	731	MSTRG.49908.1	12.269339	8.487748	4.066308	2.067367	1.375184	3.669146	-1.844311197	0.000418362	0.00689676	Glycosyltransferase	Q66PF3	Putative UDP-glucose flavonoid 3-O-glucosyltransferase 3	UniRef90_A0A387IZV4	Fragaria TaxID 3746	GO:0016758	-	-
732	732	MSTRG.19454.2	0	0	0	2.41156	2.838903	0	10.3907023	0.000538308	0.008404494	nuclear inhibitor of protein phosphatase 1	Q9FIK2	Protein phosphatase 1 regulatory inhibitor subunit PPP1R8 homolog	UniRef90_UPI0002C325F2	Fragaria vesca subsp. vesca TaxID 101020	-	-	-
733	733	augustus_masked-Fvb7-1-processed-gene-232.1-mRNA-1	0.136894	0.182421	0.344565	0	0.034912	0	-4.260114402	0.001375411	0.017144399	zinc finger protein ZAT5-like	Q681X4	Zinc finger protein ZAT5	UniRef90_UPI0005CB6349	Fragaria vesca subsp. vesca TaxID 101020	-	-	-
734	734	maker-Fvb5-3-augustus-gene-116.31-mRNA-1	0	0	0	2.478559	3.695119	0	10.139219	0.000765183	0.011036498	Dolichyl-diphosphooligosaccharide--protein glycosyltransferase subunit 1	Q9SFX3	Dolichyl-diphosphooligosaccharide--protein glycosyltransferase subunit 1A	UniRef90_A0A2P6PBP8	Rosoideae TaxID 171638	GO:0004579	GO:0006487]---[GO:0018279	GO:0005783]---[GO:0005789]---[GO:0016021]---[GO:0016020
735	735	MSTRG.33111.2	7.233277	5.291908	4.219863	15.198944	14.749821	10.808273	1.242034673	1.21E-06	5.23E-05	ultraviolet-B receptor UVR8	Q4U2R1	E3 ubiquitin-protein ligase HERC2	UniRef90_A0A2I4EM21	rosids TaxID 71275	-	-	-
736	736	maker-Fvb6-4-augustus-gene-91.29-mRNA-1	0.560932	0.740726	1.323724	7.545917	4.25913	4.430997	2.541348518	1.49E-07	8.04E-06	protein SRG1-like	Q39224	Protein SRG1	UniRef90_UPI0002C2EAF9	Rosoideae TaxID 171638	-	-	-
737	737	maker-Fvb1-4-augustus-gene-34.49-mRNA-1	11.008405	9.093416	5.584548	3.336876	4.006773	3.899753	-1.234395923	2.59E-06	0.000101472	Uncharacterized protein	Q54Y26	Probable serine/threonine-protein kinase ndrA	UniRef90_A0A2P6RKE3	Rosoideae TaxID 171638	GO:0005524]---[GO:0004674	-	-
738	738	MSTRG.48810.3	2.391616	1.36647	5.13775	0.839037	0.706849	0.956718	-1.870793927	0.005358431	0.046914971	receptor-like protein 12	Q9SH71	Putative inactive receptor-like protein kinase At1g64210	UniRef90_UPI0005C9E294	Fragaria vesca subsp. vesca TaxID 101020	-	-	-
739	739	augustus_masked-Fvb5-4-processed-gene-243.15-mRNA-1	1.053237	1.729554	1.171346	0.18771	0.341177	0.638039	-1.821631398	0.000509989	0.008057546	U11/U12 small nuclear ribonucleoprotein 48 kDa protein	Q9M8X2	U11/U12 small nuclear ribonucleoprotein 48 kDa protein	UniRef90_UPI0002C33E75	Fragaria vesca subsp. vesca TaxID 101020	-	-	-
740	740	maker-Fvb7-3-snap-gene-73.62-mRNA-1	49.778961	18.851597	27.044336	7.623574	6.228452	13.453741	-1.862121484	5.46E-05	0.001350481	CASP-like protein 4D1	B9SXY8	CASP-like protein 4D1	UniRef90_UPI0002C36AEC	Fragaria vesca subsp. vesca TaxID 101020	-	-	-
741	741	maker-Fvb1-4-augustus-gene-69.40-mRNA-1	51.963394	19.541349	30.367542	9.854522	10.246914	15.379997	-1.573854417	8.07E-05	0.001865357	Putative EF-hand domain pair protein	Q8L3R2	Probable calcium-binding protein CML41	UniRef90_A0A2P6RMR9	Rosoideae TaxID 171638	GO:0005509	-	-
742	742	maker-Fvb3-3-snap-gene-149.36-mRNA-1	0.280671	0.371033	0.142493	0	0.035783	0.05111	-3.226058097	0.001792774	0.020927297	uncharacterized protein LOC101314894 isoform X1	-	-	UniRef90_UPI0005CA05BC	Fragaria vesca subsp. vesca TaxID 101020	-	-	-
743	743	maker-Fvb7-2-augustus-gene-268.43-mRNA-1	4.442914	9.235881	5.62425	13.461148	17.09671	16.267288	1.216021885	0.000302624	0.005377537	CDGSH iron-sulfur domain-containing protein NEET	Q9FLI7	CDGSH iron-sulfur domain-containing protein NEET	UniRef90_UPI0002C332C9	Fragaria vesca subsp. vesca TaxID 101020	-	-	-
744	744	maker-Fvb6-4-snap-gene-76.44-mRNA-1	0	0.044811	0	0.223856	0.144232	0.217698	3.501776061	0.003231873	0.032469678	Uncharacterized protein	O80919	Protein trichome birefringence-like 34	UniRef90_M5VY84	Prunus TaxID 3754	-	-	GO:0016021
745	745	maker-Fvb2-1-snap-gene-10.27-mRNA-1	0	0	0	0	154.064484	108.867538	13.40498612	0.000600938	0.009135672	pathogenesis-related protein 1-like	Q9ZNS4	Pathogenesis-related protein 1	UniRef90_UPI0002C3311A	Fragaria vesca subsp. vesca TaxID 101020	-	-	-
746	746	MSTRG.47465.2	0	7.190308	0.79125	0	0	0	-9.571344093	0.002420065	0.026182776	Putative oxidoreductase	O22769	NADH dehydrogenase ubiquinone flavoprotein 2 mitochondrial	UniRef90_A0A2P6RVV5	fabids TaxID 91835	GO:0051537]---[GO:0046872]---[GO:0016491	-	-
747	747	augustus_masked-Fvb6-1-processed-gene-60.5-mRNA-1	3.674234	8.450776	6.713828	2.721198	1.87198	2.339204	-1.508218396	0.000123237	0.002640336	Uncharacterized protein	Q9LJ45	Cyclin-U1-1	UniRef90_A0A1R3JYP1	Corchorus olitorius TaxID 93759	GO:0019901	GO:0000079	GO:0016021
748	748	MSTRG.14116.1	2.784802	0.607765	0.700391	6.722339	6.347449	5.658655	2.162305521	0.000947652	0.012963526	-	-	-	-	-	-	-	-
749	749	MSTRG.40452.3	0.65941	1.235249	0.98245	2.516636	14.436289	3.20759	2.740912605	0.00044814	0.007269205	Uncharacterized protein	Q86HG0	Mannose-1-phosphate guanyltransferase alpha	UniRef90_A0A0D2LVP6	rosids TaxID 71275	GO:0016779	GO:0009058	-
750	750	MSTRG.37592.2	6.062592	12.526479	10.219449	33.62796	27.005003	38.04039	1.704935715	2.13E-07	1.10E-05	Putative heavy metal-associated domain HMA	Q9C5D3	Heavy metal-associated isoprenylated plant protein 7	UniRef90_A0A2P6P4W4	Rosoideae TaxID 171638	GO:0046872	GO:0030001	-
751	751	MSTRG.57270.15	0.122518	7.546082	2.925254	0.322715	0.002102	0.18052	-4.150572876	0.001945115	0.022295505	-	-	-	-	-	-	-	-
752	752	maker-Fvb3-2-augustus-gene-231.16-mRNA-1	1.77384	3.965949	2.493589	8.748176	8.737314	7.726339	1.552965743	4.64E-06	0.000167614	Auxin response factor	Q9ZTX9	Auxin response factor 4	UniRef90_A0A385NIB6	Rosoideae TaxID 171638	GO:0003677]---[GO:0003700	GO:0010158]---[GO:0009734]---[GO:0010050	GO:0005634
753	753	MSTRG.46743.2	0.095525	0.458621	0.247485	2.839027	2.137704	3.042776	3.226618853	1.69E-08	1.14E-06	Uncharacterized protein	A2ZMH2	Serine/threonine-protein kinase Nek2	UniRef90_A0A2P6R669	Rosoideae TaxID 171638	GO:0005524]---[GO:0004674	-	-
754	754	maker-Fvb3-3-snap-gene-292.80-mRNA-1	1.735724	1.2275	0.704318	0.576563	0.475233	0.544977	-1.234094668	0.000872891	0.012190772	leucine-rich repeat receptor protein kinase EXS-like	Q6JN46	Receptor-like protein EIX2	UniRef90_UPI0005CAAA54	Fragaria vesca subsp. vesca TaxID 101020	-	-	-
755	755	maker-Fvb3-3-augustus-gene-105.30-mRNA-1	0.390849	1.225013	1.057775	3.369546	2.2216	2.647796	1.540997669	0.00311748	0.031615735	Peroxidase	Q9SZB9	Peroxidase 47	UniRef90_A0A2P6QB26	Rosoideae TaxID 171638	GO:0020037]---[GO:0046872]---[GO:0004601	GO:0042744]---[GO:0006979	GO:0005576
756	756	augustus_masked-Fvb6-4-processed-gene-96.2-mRNA-1	0.437182	0.761967	0.751435	1.784909	1.372011	1.465422	1.171579423	0.001512184	0.018444245	protein ASPARTIC PROTEASE IN GUARD CELL 1-like	Q9LNJ3	Aspartyl protease family protein 2	UniRef90_UPI0002C33CB9	Fragaria vesca subsp. vesca TaxID 101020	-	-	-
757	757	MSTRG.27332.1	2.727696	1.050475	0.860837	0.043691	0.024898	0	-5.960015826	4.81E-10	4.39E-08	uncharacterized protein LOC105351146	-	-	UniRef90_UPI0005C929F7	Fragaria vesca subsp. vesca TaxID 101020	-	-	-
758	758	augustus_masked-Fvb1-3-processed-gene-165.5-mRNA-1	1.589312	1.060159	1.927948	0.227464	0.615768	0.409174	-1.926091229	6.89E-05	0.001634488	Putative ATPase AAA-type core P-loop containing nucleoside triphosphate hydrolase	F4KF14	Probable inactive ATP-dependent zinc metalloprotease FTSHI 4 chloroplastic	UniRef90_A0A2P6RSB9	Rosoideae TaxID 171638	GO:0005524]---[GO:0004176]---[GO:0004222	GO:0009793]---[GO:0006508	GO:0009507]---[GO:0009941]---[GO:0009535]---[GO:0016021]---[GO:0005739]---[GO:0009536
759	759	MSTRG.51453.1	0	0	0	0	3.125391	4.390576	10.34189437	0.000559819	0.008658717	Uncharacterized protein	Q0V7T5	Probable receptor-like protein kinase At1g80640	UniRef90_A0A2P6RVL4	Rosoideae TaxID 171638	GO:0005524]---[GO:0004672	-	GO:0016021
760	760	maker-Fvb3-1-augustus-gene-317.39-mRNA-1	44.728134	66.318504	67.679604	28.097694	26.678213	26.927568	-1.195913198	1.41E-07	7.71E-06	Putative heavy metal-associated domain HMA	Q9M8T7	Heavy metal-associated isoprenylated plant protein 8	UniRef90_A0A2P6Q234	Rosoideae TaxID 171638	GO:0046872	GO:0030001	-
761	761	MSTRG.14798.4	4.144184	7.420633	5.413319	17.353477	16.622253	14.173615	1.44474163	1.34E-07	7.33E-06	Protein DETOXIFICATION	Q8W4G3	Protein DETOXIFICATION 46 chloroplastic	UniRef90_A0A2P6PPW2	Rosoideae TaxID 171638	GO:0015297]---[GO:0015238	-	GO:0016021
762	762	maker-Fvb7-4-snap-gene-41.65-mRNA-1	0.285067	0.817719	0.801006	2.703567	1.890803	2.864361	1.883497901	0.000200255	0.003882556	Putative WEB family protein	Q5XVC7	WEB family protein At2g40480	UniRef90_A0A2P6SLK7	Rosoideae TaxID 171638	-	-	-
763	763	maker-Fvb5-1-snap-gene-194.51-mRNA-1	0	0	0	0.119319	0.553644	0.759263	6.249740834	0.000174189	0.003479194	-	-	-	-	-	-	-	-
764	764	maker-Fvb7-4-augustus-gene-169.36-mRNA-1	0.504254	0.359993	0.191899	0.856992	0.681369	5.445875	2.651679881	0.003249771	0.032585416	Putative aminoacyltransferase E1 ubiquitin-activating enzyme	-	-	UniRef90_A0A2P6SCL8	Rosoideae TaxID 171638	GO:0016746]---[GO:0004839	-	-
765	765	snap_masked-Fvb7-3-processed-gene-67.28-mRNA-1	0	0	0	30.452003	5.879763	0	10.93478364	0.000375118	0.0063341	putative lipid-transfer protein DIR1	-	-	UniRef90_UPI0002C2F3E2	Fragaria vesca subsp. vesca TaxID 101020	-	-	-
766	766	maker-Fvb5-3-augustus-gene-133.23-mRNA-1	2.690258	4.657924	6.026075	11.762378	11.065538	11.22573	1.268972434	0.0004872	0.007767152	Putative oxidoreductase	P52581	Isoflavone reductase homolog	UniRef90_A0A2P6PAX0	Rosoideae TaxID 171638	GO:0016491	-	-
767	767	MSTRG.12735.3	0	0	0	0	1.906995	3.188739	9.265033826	0.002048169	0.02312139	tRNA (adenine(58)-N(1))-methyltransferase non-catalytic subunit TRM6	Q9UJA5	tRNA (adenine(58)-N(1))-methyltransferase non-catalytic subunit TRM6	UniRef90_A0A2P6PZ40	Rosoideae TaxID 171638	GO:0008168	GO:0030488	GO:0005634]---[GO:0031515
768	768	MSTRG.52917.1	1.090746	1.112506	1.781126	0	0.199521	0	-4.278632265	0.000216283	0.0041282	-	-	-	-	-	-	-	-
769	769	snap_masked-Fvb2-3-processed-gene-40.18-mRNA-1	479.225464	326.009857	239.615692	172.451767	153.526688	168.571243	-1.121173127	6.28E-06	0.000217714	chaperone protein dnaJ 11 chloroplastic-like	Q9FYB5	Chaperone protein dnaJ 11 chloroplastic	UniRef90_UPI0002C3632F	Fragaria vesca subsp. vesca TaxID 101020	-	-	-
770	770	augustus_masked-Fvb7-4-processed-gene-94.2-mRNA-1	4.915765	5.134828	5.06226	2.426579	2.588569	2.763436	-1.015044386	1.95E-15	4.10E-13	uncharacterized protein LOC101302781	F4IJ77	AAA-ATPase At2g46620	UniRef90_UPI0002C36FEA	Rosoideae TaxID 171638	GO:0005524]---[GO:0016887	-	GO:0016021
771	771	maker-Fvb1-1-augustus-gene-253.46-mRNA-1	2.447027	4.603055	3.348569	13.519398	12.630295	11.549402	1.795445037	4.92E-10	4.50E-08	Heat shock factor C1a	Q9LV52	Heat stress transcription factor C-1	UniRef90_A0A1B0V8F0	Fragaria vesca TaxID 57918	GO:0003700]---[GO:0043565	-	GO:0005634
772	772	maker-Fvb1-4-augustus-gene-145.37-mRNA-1	8.486877	18.966259	18.727133	7.918958	7.663121	5.264148	-1.214551391	0.002897344	0.029960137	probable polygalacturonase	A7PZL3	Probable polygalacturonase	UniRef90_UPI0005C9832C	Rosoideae TaxID 171638	-	-	-
773	773	maker-Fvb6-2-augustus-gene-358.51-mRNA-1	9.830288	11.966627	8.811094	2.581092	2.306415	2.683918	-2.066159859	4.27E-31	5.01E-28	uncharacterized protein LOC101311778	-	-	UniRef90_UPI0002C2DDCA	Fragaria vesca subsp. vesca TaxID 101020	-	-	-
774	774	maker-Fvb4-1-snap-gene-71.20-mRNA-1	10.280814	8.526075	1.072759	0.326747	0.282976	0.240762	-4.548244533	9.30E-09	6.63E-07	diacylglycerol kinase	F4JQ95	Diacylglycerol kinase 7	UniRef90_A0A2P6QTR0	Rosoideae TaxID 171638	GO:0005524]---[GO:0004143]---[GO:0003951	GO:0006952]---[GO:0046339]---[GO:0046486]---[GO:0035556]---[GO:0048366]---[GO:0046834]---[GO:0007205]---[GO:0048364	GO:0005886
775	775	maker-Fvb3-4-augustus-gene-193.49-mRNA-1	11.417453	22.20303	14.607117	37.909325	29.279993	34.814781	1.019303002	0.000624178	0.0094189	Putative ribosomal protein S20	Q9ASV6	30S ribosomal protein S20 chloroplastic	UniRef90_A0A2P6QAJ5	Rosoideae TaxID 171638	GO:0003723]---[GO:0003735	GO:0006412	GO:0005840
776	776	augustus_masked-Fvb7-3-processed-gene-12.10-mRNA-1	8.517568	6.807025	3.645292	20.907698	22.702406	19.546631	1.69718746	4.36E-08	2.70E-06	Uncharacterized protein	Q9LF50	Maltose excess protein 1 chloroplastic	UniRef90_A0A2P6SQ03	Rosoideae TaxID 171638	-	-	GO:0016021
777	777	maker-Fvb2-2-snap-gene-175.71-mRNA-1	0.788981	0.406733	0.365856	0	0	0	-7.009335508	2.29E-07	1.18E-05	uncharacterized protein LOC105350018	-	-	UniRef90_UPI0005CAD799	Fragaria vesca subsp. vesca TaxID 101020	-	-	-
778	778	MSTRG.33037.2	0	0	0	2.671375	0.266164	1.530285	8.707350451	2.49E-07	1.27E-05	transcription factor IIIA-like isoform X2	Q84MZ4	Transcription factor IIIA	UniRef90_UPI0005CA7BBB	Fragaria vesca subsp. vesca TaxID 101020	-	-	-
779	779	MSTRG.24282.5	41.557411	34.566551	2.805	4.526082	3.692955	3.503819	-2.767178395	0.000726439	0.01061232	Putative phosphomethylpyrimidine synthase	O82392	Phosphomethylpyrimidine synthase chloroplastic	UniRef90_A0A2P6QJR2	Rosaceae TaxID 3745	GO:0051539]---[GO:0080041]---[GO:0016830]---[GO:0051536]---[GO:0046872]---[GO:0019904	GO:0010266]---[GO:0009228]---[GO:0009229	GO:0009507]---[GO:0009570]---[GO:0009536
780	780	augustus_masked-Fvb7-2-processed-gene-273.20-mRNA-1	8.561311	3.87597	2.859394	17.151262	19.263525	15.375739	1.724515197	8.79E-05	0.002002847	Putative 6-phospho-3-hexuloisomerase	P42404	3-hexulose-6-phosphate isomerase	UniRef90_A0A2P6SN27	Rosoideae TaxID 171638	GO:0043800	-	-
781	781	maker-Fvb3-2-augustus-gene-12.42-mRNA-1	4.848362	4.76314	2.717275	1.367108	1.547505	1.888119	-1.405846372	1.03E-06	4.52E-05	Putative transcription factor NAM family	Q8GY42	NAC transcription factor 25	UniRef90_A0A2P6Q3V5	Rosoideae TaxID 171638	GO:0003677	GO:0006355	GO:0005634
782	782	maker-Fvb6-4-augustus-gene-43.52-mRNA-1	0.146993	1.147456	0.763733	4.40409	3.358981	2.63044	2.258889736	0.003127463	0.031685525	uncharacterized protein LOC105352058	-	-	UniRef90_UPI0005CAD392	Fragaria vesca subsp. vesca TaxID 101020	-	-	-
783	783	augustus_masked-Fvb6-1-processed-gene-77.2-mRNA-1	226.051193	349.743469	289.795197	150.68309	127.908958	131.620483	-1.138514714	2.73E-07	1.38E-05	Chlorophyll a-b binding protein chloroplastic	P27522	Chlorophyll a-b binding protein 8 chloroplastic	UniRef90_I3SZG9	Pentapetalae TaxID 1437201	GO:0016168	GO:0009765]---[GO:0018298	GO:0009535]---[GO:0016021]---[GO:0009522]---[GO:0009523
784	784	MSTRG.45513.2	85.819649	154.207993	110.031204	48.929226	42.746925	31.725967	-1.559473798	5.99E-07	2.78E-05	-	-	-	-	-	-	-	-
785	785	MSTRG.43661.1	3.475868	2.543988	0.8902	0.514615	0.76424	0.616676	-1.873329512	0.001543179	0.018724076	uncharacterized protein LOC101293327	-	-	UniRef90_UPI0002C2EF25	Fragaria vesca subsp. vesca TaxID 101020	-	-	-
786	786	maker-Fvb1-1-augustus-gene-95.36-mRNA-1	0	0	0	2.344408	0	0.697257	8.860615265	0.003619421	0.035243908	uncharacterized protein LOC101296612 isoform X1	-	-	UniRef90_UPI0005C87E1A	Fragaria vesca subsp. vesca TaxID 101020	-	-	-
787	787	MSTRG.32668.2	0	0	0	0.199911	0.353612	2.467895	9.680465389	1.13E-07	6.30E-06	Putative uridine kinase	Q54R62	Uridine-cytidine kinase C	UniRef90_A0A2P6R3H8	Rosaceae TaxID 3745	GO:0005524]---[GO:0016301]---[GO:0004849	-	GO:0016021
788	788	MSTRG.38755.2	0.334605	0.636387	0.453736	2.08913	0.983967	1.746362	1.691087911	5.51E-05	0.001356059	anaphase-promoting complex subunit 2	Q8H1U5	Anaphase-promoting complex subunit 2	UniRef90_UPI0005CA8E33	Fragaria vesca subsp. vesca TaxID 101020	GO:0031625	GO:0007049]---[GO:0051301]---[GO:0009561]---[GO:0016567]---[GO:0006511	GO:0005680]---[GO:0005634]---[GO:0005819
789	789	maker-Fvb7-1-augustus-gene-228.45-mRNA-1	0	0.030201	0	0.261094	0.093281	0.281874	4.196103995	0.001233857	0.015780451	Putative nucleotide-binding alpha-beta plait domain-containing protein	Q9M1S3	Probable RNA-binding protein ARP1	UniRef90_A0A2P6SIW7	Rosoideae TaxID 171638	GO:0003723	-	-
790	790	maker-Fvb7-1-snap-gene-54.45-mRNA-1	0	0	0	1.955189	0.019861	2.14269	9.156505618	2.22E-05	0.000638562	uncharacterized protein LOC101314695	-	-	UniRef90_UPI0002C30A59	Fragaria vesca subsp. vesca TaxID 101020	-	-	-
791	791	maker-Fvb5-4-augustus-gene-71.59-mRNA-1	1.314783	2.518715	3.004244	6.32053	5.377712	4.735528	1.190788773	0.0025546	0.027268723	Putative MT-associated protein TORTIFOLIA1/SPIRAL2	Q6NPR6	TORTIFOLIA1-like protein 3	UniRef90_A0A2P6P280	Rosoideae TaxID 171638	GO:0008017	-	GO:0005874
792	792	MSTRG.11711.3	2.118184	0	1.948671	0	0	0	-8.470514308	0.004464878	0.0410916	Putative transposase Ptta/En/Spm plant	-	-	UniRef90_A0A2P6SBQ1	Rosa chinensis TaxID 74649	-	-	GO:0016021
793	793	augustus_masked-Fvb6-4-processed-gene-89.9-mRNA-1	11.806137	12.028536	15.226192	40.900063	40.167721	23.308273	1.360029668	1.16E-05	0.000367176	Putative pyridoxal phosphatase	Q09893	Uncharacterized protein C24B11.05	UniRef90_A0A2P6RA01	Rosoideae TaxID 171638	GO:0033883	-	-
794	794	maker-Fvb5-2-snap-gene-37.77-mRNA-1	8.890414	7.682956	6.767864	2.456582	3.212801	3.520339	-1.398406441	2.47E-15	5.13E-13	high-affinity nitrate transporter 3.1-like	Q9FGS5	High-affinity nitrate transporter 3.1	UniRef90_UPI0002C2FD02	Fragaria vesca subsp. vesca TaxID 101020	-	-	-
795	795	maker-Fvb3-2-augustus-gene-308.46-mRNA-1	2.650468	2.390326	0.14034	0.16041	0.271963	0.314107	-2.791226873	0.004886546	0.04383168	transcription repressor MYB5	Q38850	Transcription repressor MYB5	UniRef90_UPI0002C326F7	Fragaria vesca subsp. vesca TaxID 101020	-	-	-
796	796	maker-Fvb1-1-augustus-gene-111.25-mRNA-1	0	0	0	0.017454	0.051515	0.14316	6.228914751	0.000376975	0.006358346	protein TONSOKU	Q6Q4D0	Protein TONSOKU	UniRef90_UPI0005C989C7	Fragaria vesca subsp. vesca TaxID 101020	-	GO:0051301]---[GO:0006325]---[GO:0000086]---[GO:0009933]---[GO:0009934	GO:0016020]---[GO:0005654]---[GO:0005634
797	797	augustus_masked-Fvb7-4-processed-gene-40.1-mRNA-1	16.797569	8.918117	6.965316	4.057682	4.994692	4.29695	-1.326772581	0.000542644	0.00844935	RING-H2 finger protein ATL74-like	Q9SG96	RING-H2 finger protein ATL72	UniRef90_UPI0002C3493E	Fragaria vesca subsp. vesca TaxID 101020	-	-	-
798	798	maker-Fvb7-2-snap-gene-23.47-mRNA-1	0.397448	0.285903	0.436848	0.8655	0.733969	0.809101	1.017189382	0.000484439	0.007732778	annexin D3	Q9SE45	Annexin D3	UniRef90_UPI0002C345DB	Fragaria vesca subsp. vesca TaxID 101020	-	-	-
799	799	MSTRG.15761.2	0.01832	0	0	0.892962	0	2.286292	7.345651568	0.00437737	0.040530839	Uncharacterized protein	F4IL57	Kinesin-like protein KIN-14I	UniRef90_A0A251N3W1	Prunus TaxID 3754	GO:0005524]---[GO:0016887]---[GO:0008017]---[GO:0003777	GO:0007018	GO:0005871]---[GO:0005874
800	800	MSTRG.24699.1	1.311979	2.255824	1.498878	3.54886	3.492881	4.126331	1.075580298	5.45E-05	0.001348548	inactive beta-amylase 4 chloroplastic	Q9FM68	Inactive beta-amylase 4 chloroplastic	UniRef90_UPI0002C32028	Fragaria vesca subsp. vesca TaxID 101020	-	-	-
801	801	MSTRG.63697.1	3.746809	12.71464	12.930056	50.387318	57.782291	31.183527	2.171297337	0.000100301	0.002225472	CHS2 protein (Fragment)	Q9AU11	Polyketide synthase 1	UniRef90_A0A0C5DC01	Prunus avium TaxID 42229	GO:0016210]---[GO:0042803	GO:0009813	-
802	802	augustus_masked-Fvb3-3-processed-gene-289.3-mRNA-1	2.510279	2.486839	4.325513	1.368969	1.449105	1.348779	-1.224519318	0.001064641	0.014151119	transmembrane protein 45B	-	-	UniRef90_UPI0002C35E5C	Fragaria vesca subsp. vesca TaxID 101020	-	-	-
803	803	maker-Fvb1-1-snap-gene-251.68-mRNA-1	0.27039	0.288162	0.12616	0.859023	0.458317	0.78135	1.554531176	0.000794171	0.011329849	Putative serine incorporator/TMS membrane protein	Q3MHV9	Serine incorporator 1	UniRef90_A0A2P6RJK4	Rosoideae TaxID 171638	-	-	GO:0016021
804	804	MSTRG.55914.4	0	0	0	0	8.388319	7.644148	10.96361503	0.000228915	0.004314588	Putative transcription factor C3H family	Q94AD9	Zinc finger CCCH domain-containing protein 3	UniRef90_A0A2P6S1X5	Rosoideae TaxID 171638	GO:0046872	-	-
805	805	maker-Fvb2-4-augustus-gene-4.40-mRNA-1	42.089321	28.62212	54.656624	21.640816	12.202353	17.144514	-1.365143253	0.000108113	0.002364898	Putative major facilitator superfamily domain-containing protein	F4I9E1	Protein NUCLEAR FUSION DEFECTIVE 4	UniRef90_A0A2P6PIW7	Rosoideae TaxID 171638	-	-	GO:0016021
806	806	maker-Fvb4-3-augustus-gene-185.25-mRNA-1	0.194334	0.683746	0.476048	1.923599	1.048214	1.355551	1.599161418	0.00515594	0.045532252	Uncharacterized protein	Q9ZVM9	Probable serine/threonine-protein kinase At1g54610	UniRef90_A0A2P6QXY5	Rosoideae TaxID 171638	GO:0005524]---[GO:0004693	GO:0006468	GO:0005634]---[GO:0005886
807	807	MSTRG.2513.2	29.268551	23.902493	19.728083	8.690818	13.329382	11.55162	-1.168444242	5.48E-08	3.30E-06	MLO-like protein	O49621	MLO-like protein 1	UniRef90_A0A2P6RHS8	Rosoideae TaxID 171638	GO:0005516	GO:0006952]---[GO:0009607	GO:0016021]---[GO:0005886
808	808	MSTRG.65475.3	13.81979	20.122223	4.64887	0	0	0	-13.03435592	5.92E-22	2.90E-19	uncharacterized protein LOC101309290 isoform X1	Q9LHH5	Protein LNK3	UniRef90_UPI0002C33700	Fragaria vesca subsp. vesca TaxID 101020	-	-	-
809	809	maker-Fvb7-1-augustus-gene-204.36-mRNA-1	2.288725	13.512486	10.990377	37.575333	43.534019	30.525539	1.983425685	0.00200898	0.022772081	Transcription factor MYB 12	P81393	Myb-related protein 308	UniRef90_A0A0A8WJ38	Rosoideae TaxID 171638	GO:0003677	-	GO:0005634
810	810	maker-Fvb6-3-augustus-gene-49.56-mRNA-1	4.928401	7.236007	6.954725	14.963361	12.851772	13.749583	1.054182759	2.32E-06	9.22E-05	Putative vesicle-associated membrane-protein-associated protein	Q8VYN2	Vesicle-associated protein 4-2	UniRef90_A0A2P6S2S6	Rosoideae TaxID 171638	-	-	GO:0005789
811	811	maker-Fvb6-1-augustus-gene-289.42-mRNA-1	0.154935	0.391594	0.280419	1.658358	1.122011	0.775066	2.013686402	0.000194924	0.003800107	Putative PMR5 domain PC-Esterase protein trichome birefringence-like 3	Q8LED3	Protein trichome birefringence-like 3	UniRef90_A0A2P6R8Z2	Rosoideae TaxID 171638	GO:0016413]---[GO:1990538	GO:0030244]---[GO:0045489]---[GO:0009827]---[GO:0045492	GO:0005794]---[GO:0000139]---[GO:0016021]---[GO:0005886
812	812	maker-Fvb7-4-augustus-gene-193.28-mRNA-1	2.12542	2.501677	1.227394	6.094985	4.549681	3.853829	1.262525302	0.000691736	0.010200332	Uncharacterized protein	Q9M7X9	Thioredoxin-like protein CITRX chloroplastic	UniRef90_A0A2P6SA55	Rosoideae TaxID 171638	GO:0015035	GO:0045454]---[GO:0006662	GO:0005623
813	813	MSTRG.35433.4	0	0	0	0	4.743256	6.798803	11.12667925	0.000179618	0.003558753	Uncharacterized protein	Q27GI3	Nucleobase-ascorbate transporter 6	UniRef90_M5WP58	Rosaceae TaxID 3745	GO:0022857]---[GO:0005215	-	GO:0005618]---[GO:0005783]---[GO:0016021]---[GO:0009506]---[GO:0005773
814	814	MSTRG.40997.2	0	0	0	0.418633	1.912883	0.429512	7.487917868	5.82E-06	0.000203198	callose synthase 10	Q9SJM0	Callose synthase 10	UniRef90_UPI0002C305D6	Rosoideae TaxID 171638	-	-	-
815	815	MSTRG.47748.4	0	0	0	2.588259	2.655762	0	9.388042459	0.001795795	0.020950603	OTU domain-containing protein At3g57810-like isoform X1	Q8LBZ4	OTU domain-containing protein At3g57810	UniRef90_UPI0002C361EF	Fragaria vesca subsp. vesca TaxID 101020	-	-	-
816	816	MSTRG.45878.2	307.542969	262.058075	147.344254	60.927143	33.581612	133.316544	-1.712458836	0.00138098	0.017192979	Uncharacterized protein	P0CH33	Polyubiquitin 11	UniRef90_A0A3B6U3H3	Eukaryota TaxID 2759	GO:0031386]---[GO:0031625	GO:0019941]---[GO:0016567]---[GO:0006511	GO:0005737]---[GO:0005634
817	817	MSTRG.1812.7	0.380237	2.338969	0.493624	7.757362	8.981344	8.435951	2.910985578	6.71E-05	0.001599285	Glycosyltransferase	P0C7P7	UDP-glycosyltransferase 74E1	UniRef90_A0A2P6RI12	Rosa chinensis TaxID 74649	GO:0016758	-	-
818	818	maker-Fvb4-3-augustus-gene-93.52-mRNA-1	1.312814	1.02838	0.64166	0.315391	0.406471	0.368088	-1.480682836	2.54E-05	0.00071201	Protein DETOXIFICATION	Q9LPV4	Protein DETOXIFICATION 31	UniRef90_A0A2P6R121	Rosoideae TaxID 171638	GO:0015297]---[GO:0015238	GO:0006855]---[GO:0048767	GO:0016021]---[GO:0005774
819	819	maker-Fvb1-4-augustus-gene-27.69-mRNA-1	0.502242	0.245176	0.41565	1.472203	1.197252	1.80122	1.869010681	3.22E-07	1.59E-05	uncharacterized protein LOC101299700	O23247	Arginine--tRNA ligase chloroplastic/mitochondrial	UniRef90_UPI0002C30DB1	Fragaria vesca subsp. vesca TaxID 101020	-	-	-
820	820	maker-Fvb3-2-augustus-gene-238.26-mRNA-1	0.195759	0.004079	0.491688	0.000158	0	0	-7.015592875	0.000587238	0.008972785	Putative transcription factor C2H2 family	O95628	CCR4-NOT transcription complex subunit 4	UniRef90_A0A2P6QHX9	Rosoideae TaxID 171638	GO:0003723]---[GO:0004842	-	GO:0030014
821	821	augustus_masked-Fvb3-4-processed-gene-210.9-mRNA-1	0.551769	0.631802	0.75886	2.255131	2.098905	0.889521	1.371606715	0.005094206	0.045138264	Putative 9-cis-epoxycarotenoid dioxygenase	O24023	9-cis-epoxycarotenoid dioxygenase NCED1 chloroplastic	UniRef90_A0A2P6Q9B1	Rosoideae TaxID 171638	GO:0045549]---[GO:0010436]---[GO:0046872	GO:0009688]---[GO:0009738]---[GO:0048653]---[GO:1901812]---[GO:0016121]---[GO:0009835]---[GO:0042538]---[GO:1901177]---[GO:0009555]---[GO:0009856]---[GO:0009737]---[GO:0009733]---[GO:0009739]---[GO:0009751]---[GO:0009651]---[GO:0009414]---[GO:0016123	GO:0009507]---[GO:0009570]---[GO:0009535
822	822	MSTRG.25997.3	0	2.619306	0.173544	613.345337	582.438049	433.103882	9.139520242	3.60E-06	0.000134722	Putative starch synthase	Q0WVX5	Probable starch synthase 4 chloroplastic/amyloplastic	UniRef90_A0A2P6Q5C0	Rosoideae TaxID 171638	GO:0033201]---[GO:0004373]---[GO:0009011	GO:0019252]---[GO:0005982	GO:0009501]---[GO:0009507
823	823	augustus_masked-Fvb2-4-processed-gene-232.5-mRNA-1	0.09076	0.124648	0.083879	0.305486	0.520207	0.524205	1.994153937	9.57E-05	0.002145713	Putative leucine-rich repeat domain L domain-containing protein	Q8W3M4	Uncharacterized protein At4g06744	UniRef90_A0A2P6Q0L2	Rosoideae TaxID 171638	-	-	-
824	824	maker-Fvb7-3-augustus-gene-84.43-mRNA-1	0	0	0	3.585154	0	3.555705	10.42487526	0.000475335	0.007613634	Patatin	O80959	Patatin-like protein 6	UniRef90_A0A2P6SJH9	Rosoideae TaxID 171638	GO:0016787	GO:0006952]---[GO:0016042	-
825	825	MSTRG.48685.1	3.91717	5.825657	7.534498	0.960888	1.482096	2.040828	-1.989318443	2.69E-05	0.000748395	-	-	-	-	-	-	-	-
826	826	augustus_masked-Fvb5-1-processed-gene-121.10-mRNA-1	0.180293	0.160662	0.325704	0.011503	0.019411	0.001806	-3.858883232	3.27E-05	0.000882351	Putative transcription factor MYB-HB-like family	Q7XC57	Transcription factor MYBS3	UniRef90_A0A2P6P8K9	Rosoideae TaxID 171638	GO:0003677	-	GO:0005634
827	827	maker-Fvb1-3-snap-gene-35.67-mRNA-1	0	0	0	0.110719	0.302688	0.372078	6.781302425	4.18E-06	0.000153164	Putative potassium channel voltage-dependent EAG/ELK/ERG	O65717	Cyclic nucleotide-gated ion channel 1	UniRef90_A0A2P6RKB1	Rosa chinensis TaxID 74649	GO:0005216	-	GO:0016021
828	828	maker-Fvb1-4-augustus-gene-95.45-mRNA-1	0.029312	0.17419	0.131757	1.044408	0.477299	0.806853	2.68130162	0.000126004	0.002690593	Putative transcription factor AP2-EREBP family	Q84Z02	AP2-like ethylene-responsive transcription factor CRL5	UniRef90_A0A2P6RPA2	Rosoideae TaxID 171638	GO:0003677]---[GO:0003700	-	GO:0005634
829	829	maker-Fvb6-1-augustus-gene-48.60-mRNA-1	8.361546	11.792747	12.422633	52.000557	61.18861	37.36676	2.261012735	1.50E-21	6.93E-19	CO-like protein	Q96502	Zinc finger protein CONSTANS-LIKE 2	UniRef90_I3QIJ9	Rosoideae TaxID 171638	GO:0008270	-	GO:0005634
830	830	MSTRG.59739.2	0	0	0	1.185841	3.113641	3.203047	8.727298001	1.69E-10	1.67E-08	Putative pyridoxal 5'-phosphate synthase	Q9ZPY1	Pyridoxine/pyridoxamine 5'-phosphate oxidase 2	UniRef90_A0A2P6SIN5	Rosoideae TaxID 171638	GO:0010181]---[GO:0004733	GO:0008615	-
831	831	MSTRG.46566.3	0	0.399155	0.019578	3.812159	2.661938	1.631288	4.186413755	0.003791987	0.036455237	putative protease Do-like 14	Q3E6S8	Putative protease Do-like 14	UniRef90_UPI0002C315F4	Fragaria vesca subsp. vesca TaxID 101020	-	-	-
832	832	maker-Fvb7-4-augustus-gene-58.40-mRNA-1	0.449171	0.11541	1.322529	0	0.083218	0.010499	-4.391371422	0.00259463	0.027594993	Putative dolichyl-phosphate beta-glucosyltransferase	Q9Y673	Dolichyl-phosphate beta-glucosyltransferase	UniRef90_A0A2P6SKG3	Rosoideae TaxID 171638	GO:0004581	-	GO:0016021
833	833	MSTRG.2955.2	0	0	0	0	2.862322	1.991555	9.476715239	0.001618228	0.019407481	Putative Root UVB sensitive family	Q67YT8	Protein root UVB sensitive 4	UniRef90_A0A2P6RMY7	Rosoideae TaxID 171638	-	-	GO:0016021
834	834	maker-Fvb2-1-augustus-gene-239.49-mRNA-1	7.593908	9.681581	6.497781	4.154911	3.56648	3.853242	-1.091829262	5.26E-09	3.94E-07	Peroxidase	Q96518	Peroxidase 16	UniRef90_A0A2P6PZP1	Rosoideae TaxID 171638	GO:0020037]---[GO:0046872]---[GO:0004601	GO:0042744]---[GO:0006979	GO:0005576
835	835	MSTRG.61069.3	3.022875	0	3.760949	0.00682	0	0	-9.644725367	0.000150931	0.003108514	Putative dipeptidyl-peptidase IV transcription factor WD40-like family	Q6F3I7	Dipeptidyl aminopeptidase 4	UniRef90_A0A2P6SNX9	Rosoideae TaxID 171638	GO:0008236	-	-
836	836	MSTRG.53320.1	0.194277	0.51745	0.139419	6.034839	3.412612	4.187822	3.892823355	4.21E-12	5.50E-10	cytokinin dehydrogenase 7-like	-	-	UniRef90_UPI0002C2DCCD	Fragaria vesca subsp. vesca TaxID 101020	-	-	-
837	837	MSTRG.30846.2	6.827485	4.089599	6.752268	2.862909	2.601981	2.72185	-1.164040375	8.37E-05	0.001924643	Putative rubber elongation factor	Q9FYF7	REF/SRPP-like protein At1g67360	UniRef90_A0A2P6R0D4	Rosoideae TaxID 171638	GO:0003746	-	-
838	838	MSTRG.50657.1	0.37613	0.655648	0.34586	2.269854	2.281335	0.82914	1.839642108	0.004768683	0.043023416	uncharacterized protein LOC101308792	-	-	UniRef90_UPI0005CB4A7E	Fragaria vesca subsp. vesca TaxID 101020	-	-	-
839	839	maker-Fvb1-3-augustus-gene-19.41-mRNA-1	0	4.311724	3.463534	0	0	0	-11.09275378	0.000186474	0.003668275	Putative Bile acid sodium symporter/arsenical resistance protein Acr3	Q1EBV7	Sodium/pyruvate cotransporter BASS2 chloroplastic	UniRef90_A0A2P6RJ81	Rosoideae TaxID 171638	-	-	GO:0016021
840	840	MSTRG.3258.2	0.022296	5.241095	5.526407	0.16958	0.178123	0	-4.955112259	0.00540625	0.047205498	Laccase	Q6Z8L2	Putative laccase-9	UniRef90_A0A2P6RQ29	Rosa chinensis TaxID 74649	GO:0005507]---[GO:0052716]---[GO:0016491	GO:0046274	GO:0048046
841	841	maker-Fvb3-3-augustus-gene-272.43-mRNA-1	0.336779	0.265107	0.037415	0	0	0	-5.778609998	0.001384104	0.017223338	Uncharacterized protein	Q7XQN1	Transcription factor MYB80	UniRef90_M5WEW7	Rosaceae TaxID 3745	GO:0003677	-	GO:0005634
842	842	maker-Fvb2-2-augustus-gene-143.25-mRNA-1	10.174078	5.921763	7.501361	3.069549	3.499956	4.215449	-1.185014561	6.01E-07	2.79E-05	LRR receptor-like serine/threonine-protein kinase GSO2	O22938	Leucine-rich repeat receptor-like tyrosine-protein kinase PXC3	UniRef90_UPI0005C8A4F0	Fragaria vesca subsp. vesca TaxID 101020	-	-	-
843	843	maker-Fvb3-2-augustus-gene-251.31-mRNA-1	1.070214	2.148246	2.029249	7.923537	6.896013	5.915256	1.91543949	2.16E-07	1.11E-05	Uncharacterized protein	-	-	UniRef90_A0A2P6QIL8	Rosoideae TaxID 171638	-	-	-
844	844	maker-Fvb5-3-augustus-gene-6.33-mRNA-1	54.196552	32.062351	50.413925	24.564402	20.337597	23.367722	-1.05997881	1.44E-05	0.000441811	Putative chaperone DnaJ	Q9LZK5	DnaJ protein ERDJ3B	UniRef90_A0A2P6PIC1	Rosa chinensis TaxID 74649	GO:0051082	GO:0052033]---[GO:0006457	GO:0005783]---[GO:0005788]---[GO:0005886
845	845	maker-Fvb5-1-augustus-gene-41.70-mRNA-1	12.251943	4.998429	4.704132	2.247228	1.284795	3.856233	-1.614012791	0.004496139	0.041304888	Putative PB1 domain-containing protein	-	-	UniRef90_A0A2P6P5Q9	Rosa chinensis TaxID 74649	GO:0043130	GO:0016236	-
846	846	maker-Fvb6-4-snap-gene-26.85-mRNA-1	3.188832	2.316484	1.949713	6.600708	7.728486	4.739244	1.312404144	4.04E-06	0.000148977	uncharacterized protein LOC101307034	-	-	UniRef90_UPI0005C92420	Fragaria vesca subsp. vesca TaxID 101020	-	-	-
847	847	maker-Fvb2-2-snap-gene-61.64-mRNA-1	0.84041	0.591516	0.228585	0.094518	0.161533	0.059542	-2.311476622	0.001113134	0.014626676	Putative isopenicillin N synthase	-	-	UniRef90_A0A2P6PVU6	Rosoideae TaxID 171638	-	-	-
848	848	augustus_masked-Fvb6-3-processed-gene-430.2-mRNA-1	10.826347	11.749536	15.13544	4.322853	6.797618	5.31514	-1.265127488	4.76E-06	0.000171313	Non-specific serine/threonine protein kinase	Q9LZW4	CBL-interacting serine/threonine-protein kinase 14	UniRef90_A0A2P6R8I2	Rosoideae TaxID 171638	GO:0005524]---[GO:0019900]---[GO:0004674	GO:0009737]---[GO:0009409]---[GO:0009749]---[GO:0009408]---[GO:0006979]---[GO:0009651]---[GO:0009414]---[GO:0007165	GO:0005737]---[GO:0005634]---[GO:0009506]---[GO:0005773
849	849	MSTRG.56381.3	18.901533	90.719376	81.337479	331.517303	314.072296	297.540741	2.225897355	0.000156815	0.003208313	Chalcone synthase	Q9AU11	Polyketide synthase 1	UniRef90_Q8L5N6	Pentapetalae TaxID 1437201	GO:0016210]---[GO:0042803	GO:0009813	-
850	850	MSTRG.8480.1	10.273559	9.410543	0	0	0.001353	0	-10.72596729	2.36E-05	0.000671312	FRIGIDA-like protein	Q67ZB3	FRIGIDA-like protein 3	UniRef90_M5VPP4	Rosaceae TaxID 3745	-	GO:0030154]---[GO:0009908	-
851	851	MSTRG.8480.4	0.00017	0.615177	3.129169	0	0	0	-9.409528178	9.62E-05	0.002153796	FRIGIDA-like protein	Q67ZB3	FRIGIDA-like protein 3	UniRef90_M5VPP4	Rosaceae TaxID 3745	-	GO:0030154]---[GO:0009908	-
852	852	MSTRG.24257.2	0	0	0	4.339437	0	4.422853	11.22438786	0.000144143	0.002991908	Putative villin/Gelsolin ADF-H/Gelsolin-like domain-containing protein	O81643	Villin-1	UniRef90_A0A2P6QJV6	Rosoideae TaxID 171638	GO:0051015	GO:0051017]---[GO:0051693	GO:0005737]---[GO:0005856
853	853	MSTRG.63183.1	5.10895	5.808283	5.426886	1.456545	2.300671	2.562738	-1.43174912	4.23E-08	2.63E-06	Putative leucine-rich repeat-containing plant-type leucine-rich repeat domain L	Q9C637	Receptor-like protein 6	UniRef90_A0A2P6SFB5	Rosa chinensis TaxID 74649	-	-	-
854	854	MSTRG.38935.3	5.116049	3.363619	3.231609	0.818013	1.106494	2.229117	-1.536832849	0.00089958	0.012454556	MADS-box protein JOINTLESS-like	Q9FUY6	MADS-box protein JOINTLESS	UniRef90_UPI0002C3597E	Fragaria vesca subsp. vesca TaxID 101020	-	-	-
855	855	augustus_masked-Fvb7-2-processed-gene-51.7-mRNA-1	44.625015	38.644855	43.180984	94.201637	109.068672	77.171928	1.094355237	5.78E-09	4.31E-07	copper transport protein ATX1-like	O82089	Copper transport protein CCH	UniRef90_UPI0002C3350A	Rosaceae TaxID 3745	-	-	-
856	856	maker-Fvb6-1-augustus-gene-155.25-mRNA-1	0	0.07476	0	0.602914	0.320838	0.679583	4.21888697	0.000315186	0.005547662	Uncharacterized protein	Q1G3V9	EPIDERMAL PATTERNING FACTOR-like protein 8	UniRef90_A0A2P6RW47	Rosa chinensis TaxID 74649	-	GO:0010374	GO:0016021
857	857	maker-Fvb7-1-augustus-gene-1.33-mRNA-1	1.146245	0.91616	0.659961	0.123253	0.045236	0.030797	-3.779144797	1.85E-10	1.83E-08	Uncharacterized protein	Q9SL03	Callose synthase 2	UniRef90_M5XJT0	Amygdaloideae TaxID 171637	GO:0003843	GO:0006075]---[GO:0071555]---[GO:0008360	GO:0000148]---[GO:0016021]---[GO:0005886
858	858	maker-Fvb2-3-augustus-gene-99.36-mRNA-1	0.602824	1.517283	1.207943	9.611313	9.159436	8.1879	2.947375263	1.45E-14	2.68E-12	protein LONGIFOLIA 1	Q9LF24	Protein LONGIFOLIA 1	UniRef90_UPI0002C3493D	Fragaria vesca subsp. vesca TaxID 101020	-	-	-
859	859	MSTRG.52815.7	59.707821	23.490318	1.455097	0	0	0	-13.75461195	6.27E-10	5.63E-08	Uncharacterized protein	P43288	Shaggy-related protein kinase alpha	UniRef90_I1NEV7	fabids TaxID 91835	GO:0005524]---[GO:0004672]---[GO:0004674	GO:0042538]---[GO:0009933]---[GO:1901002]---[GO:0009651	GO:0005829
860	860	MSTRG.54614.1	0.347109	1.424567	19.960449	0.612202	0.246367	0.321938	-4.205358734	0.002462091	0.026499959	Putative glucan endo-1 3-beta-D-glucosidase	P50694	Glucan endo-1 3-beta-glucosidase	UniRef90_A0A2P6SI73	Rosoideae TaxID 171638	GO:0042973	GO:0008152	-
861	861	MSTRG.54614.2	18.406624	0.173076	15.885942	0.169817	0.133195	0.220104	-6.010346938	9.09E-06	0.000298436	Putative glucan endo-1 3-beta-D-glucosidase	P50694	Glucan endo-1 3-beta-glucosidase	UniRef90_A0A2P6SI73	Rosoideae TaxID 171638	GO:0042973	GO:0008152	-
862	862	MSTRG.64285.7	0	5.462995	7.039306	0	0	0	-11.93718738	0.002247459	0.024798446	Putative phosphoric monoester hydrolase	Q9SIZ2	Eukaryotic translation initiation factor 2 subunit alpha homolog	UniRef90_A0A2P6SLE6	Rosoideae TaxID 171638	GO:0016791	-	-
863	863	MSTRG.44786.2	0	0	0	0	1.997806	2.024031	10.25279523	0.000621153	0.00938712	Putative exportin-1/Importin-beta	Q7PC79	Exportin-T	UniRef90_A0A2P6RYR1	Rosoideae TaxID 171638	GO:0005049]---[GO:0008536]---[GO:0000049	GO:0009908]---[GO:0010014]---[GO:0006409]---[GO:0008033]---[GO:0071528	GO:0005737]---[GO:0005829]---[GO:0016363]---[GO:0005643
864	864	MSTRG.31485.3	5.254385	2.177816	3.49429	9.553145	6.453317	10.171211	1.207247106	0.002137677	0.023878557	endoribonuclease Dicer homolog 2	-	-	UniRef90_UPI0005CB552F	Fragaria vesca subsp. vesca TaxID 101020	-	-	-
865	865	maker-Fvb2-1-augustus-gene-7.38-mRNA-1	3.51066	3.58782	3.817022	12.067048	12.417435	10.724192	1.628738882	2.43E-29	2.51E-26	Putative L-galactose 1-dehydrogenase	O81884	L-galactose dehydrogenase	UniRef90_A0A2P6PJG2	Rosa chinensis TaxID 74649	GO:0010349]---[GO:0016491	GO:0006012]---[GO:0019853	GO:0005829
866	866	MSTRG.62116.2	0.858082	1.663866	1.117892	4.148046	2.549265	2.506122	1.281473847	0.001520371	0.018510952	Uncharacterized protein	B0X1Q4	O-glucosyltransferase rumi homolog	UniRef90_A0A2P6SN29	Rosoideae TaxID 171638	GO:0016757	-	GO:0016021
867	867	maker-Fvb6-3-augustus-gene-343.43-mRNA-1	0.365838	0.685795	0.499549	1.880919	1.304506	1.953765	1.648620779	4.14E-06	0.000152072	LOW QUALITY PROTEIN fructokinase-like 1 chloroplastic	Q9M394	Fructokinase-like 1 chloroplastic	UniRef90_UPI0005CB14FC	Fragaria vesca subsp. vesca TaxID 101020	GO:0019200]---[GO:0008865]---[GO:0043621	GO:0009658]---[GO:0042793	GO:0009507]---[GO:0042644]---[GO:0005737]---[GO:0009295]---[GO:0005634
868	868	augustus_masked-Fvb7-2-processed-gene-311.0-mRNA-1	0.845145	1.742545	0.983765	3.45566	3.482508	2.269835	1.303605238	0.001743817	0.020512838	WD repeat-containing protein RUP2	Q9FFA7	WD repeat-containing protein RUP2	UniRef90_UPI0005C9E629	Fragaria vesca subsp. vesca TaxID 101020	-	-	-
869	869	augustus_masked-Fvb2-3-processed-gene-25.2-mRNA-1	0	0	0	0.311623	0.31616	0.076523	4.855169073	0.005154301	0.045525651	Putative mitochondrial glycoprotein	Q8W487	Uncharacterized protein At2g39795 mitochondrial	UniRef90_A0A2P6PYC0	Rosoideae TaxID 171638	-	-	GO:0005759
870	870	maker-Fvb4-3-augustus-gene-66.44-mRNA-1	2.222838	2.534462	2.219311	5.812119	5.982553	5.239659	1.228113963	3.97E-16	9.08E-14	15-cis-zeta-carotene isomerase chloroplastic	Q9SAC0	15-cis-zeta-carotene isomerase chloroplastic	UniRef90_UPI0005C9545F	Fragaria vesca subsp. vesca TaxID 101020	-	-	-
871	871	MSTRG.52536.2	33.56395	32.578617	26.690294	9.202304	11.825618	19.978449	-1.24241269	3.42E-05	0.000915969	Uncharacterized protein	P17801	Putative receptor protein kinase ZmPK1	UniRef90_A0A2P6R9L4	Rosoideae TaxID 171638	GO:0005524]---[GO:0004674	GO:0006468]---[GO:0048544	GO:0016021]---[GO:0005886
872	872	MSTRG.47919.7	0.418645	1.567418	1.224678	10.966139	4.290722	2.211614	2.379169005	0.002843377	0.029548622	1-aminocyclopropane-1-carboxylate oxidase homolog 4-like isoform X1	Q43383	1-aminocyclopropane-1-carboxylate oxidase homolog 5	UniRef90_UPI0002C31AAE	Fragaria vesca subsp. vesca TaxID 101020	-	-	-
873	873	MSTRG.60306.2	5.956354	28.009369	18.092402	4.893271	2.226781	6.395124	-2.025493315	0.001825518	0.021214999	two-component response regulator-like PRR95 isoform X1	Q689G6	Two-component response regulator-like PRR95	UniRef90_UPI0002C33D8E	Fragaria vesca subsp. vesca TaxID 101020	-	-	-
874	874	MSTRG.42098.1	0.613348	1.081683	1.022602	2.030423	1.946934	2.210015	1.118308402	0.000778697	0.011170248	-	-	-	-	-	-	-	-
875	875	MSTRG.31636.2	0.660005	0.225071	0.594674	1.570211	2.119968	1.349028	1.676160621	0.000844429	0.011871157	uncharacterized protein LOC101313986	-	-	UniRef90_UPI0002C2F46F	Fragaria vesca subsp. vesca TaxID 101020	-	-	-
876	876	augustus_masked-Fvb1-4-processed-gene-159.1-mRNA-1	5.02585	3.083205	3.487302	1.732586	2.642351	1.553922	-1.007012506	0.003993719	0.037860292	-	-	-	-	-	-	-	-
877	877	MSTRG.56551.2	27.905678	2.475876	6.74086	0.507601	0.67987	0.740347	-4.28020587	1.74E-07	9.21E-06	uncharacterized protein LOC101309290 isoform X1	Q9LHH5	Protein LNK3	UniRef90_UPI0002C33700	Fragaria vesca subsp. vesca TaxID 101020	-	-	-
878	878	MSTRG.11807.1	8.265505	8.262413	1.554747	1.490021	1.086412	0.346332	-2.637224178	0.00088108	0.012259883	myosin heavy chain kinase C	O48716	Protein JINGUBANG	UniRef90_UPI0005C99B0C	Fragaria vesca subsp. vesca TaxID 101020	-	-	-
879	879	MSTRG.26731.3	1.115397	3.251228	0	0	0	0	-9.950410527	0.001074057	0.014252183	Uncharacterized protein	-	-	UniRef90_A0A2P6QVT3	Rosoideae TaxID 171638	-	-	-
880	880	maker-Fvb6-3-augustus-gene-72.41-mRNA-1	3.896713	3.319894	1.740852	10.503909	18.563099	21.672461	2.451970313	2.63E-10	2.56E-08	Putative transcription factor interactor and regulator Znf-B family	Q9SSE5	Zinc finger protein CONSTANS-LIKE 9	UniRef90_A0A2P6S1A1	Rosoideae TaxID 171638	GO:0008270	-	-
881	881	MSTRG.27885.2	31.797924	17.874916	18.887924	8.128317	5.993005	15.856719	-1.252933003	0.002994721	0.03070603	Putative oxidoreductase	Q8S528	Aldehyde dehydrogenase family 2 member B7 mitochondrial	UniRef90_A0A2P6R409	Rosoideae TaxID 171638	GO:0004029]---[GO:0043878	-	GO:0005759
882	882	MSTRG.31563.1	7.971304	5.095656	8.204484	1.925433	2.563969	1.281241	-1.918628855	9.07E-06	0.000297918	-	-	-	-	-	-	-	-
883	883	MSTRG.47289.1	0.153372	1.121917	0.990549	2.808712	4.381661	4.40266	2.265059145	0.00214347	0.023927571	transcription factor bHLH87	Q8S3D2	Transcription factor bHLH87	UniRef90_UPI0005C85EFD	Fragaria vesca subsp. vesca TaxID 101020	-	-	-
884	884	MSTRG.28110.4	0	0	0	3.947211	0	6.53257	9.191064759	0.00213867	0.023881813	Peptidyl-prolyl cis-trans isomerase	A6QPY8	Peptidyl-prolyl cis-trans isomerase NIMA-interacting 4	UniRef90_A0A2P6R2S0	Rosaceae TaxID 3745	GO:0003755	-	-
885	885	MSTRG.5015.4	26.604586	0	25.770208	0	0	0	-12.97458006	0.000896945	0.012433239	uncharacterized protein LOC103967744 isoform X2	Q50228	Formamidase	UniRef90_UPI0005110CE8	Rosales TaxID 3744	-	-	-
886	886	MSTRG.38599.1	6.686807	5.404721	4.186339	15.506097	17.208315	11.490231	1.39812436	2.69E-08	1.75E-06	cinnamoyl-CoA reductase 2-like	Q6K9A2	Cinnamoyl-CoA reductase 1	UniRef90_UPI0002C376A2	Fragaria vesca subsp. vesca TaxID 101020	-	-	-
887	887	MSTRG.12722.2	11.435315	18.686937	10.275861	5.934898	6.33316	7.165844	-1.110941501	3.66E-05	0.000967105	ATP sulfurylase 2	Q43870	ATP sulfurylase 2	UniRef90_UPI0002C319EB	Fragaria vesca subsp. vesca TaxID 101020	GO:0004020]---[GO:0005524]---[GO:0004781	GO:0009970]---[GO:0070814]---[GO:0000103	GO:0009507]---[GO:0009570]---[GO:0005829
888	888	maker-Fvb6-2-augustus-gene-284.73-mRNA-1	0	0	0	0.037624	0.40791	0.351472	6.566184318	0.000268922	0.004897013	uncharacterized protein LOC101314587	-	-	UniRef90_UPI0005CAF059	Fragaria vesca subsp. vesca TaxID 101020	-	-	-
889	889	maker-Fvb6-1-snap-gene-88.66-mRNA-1	0.030218	0	0.022603	0.094028	0.123537	0.100791	2.491079651	0.002602999	0.027669726	putative B3 domain-containing protein Os03g0621600 isoform X1	Q2QMT6	B3 domain-containing protein LOC_Os12g40080	UniRef90_UPI0005C864F7	Fragaria vesca subsp. vesca TaxID 101020	-	-	-
890	890	MSTRG.64658.4	0	13.996398	2.037564	0	0	0	-12.72401595	0.001126526	0.014760716	Putative transcription factor MYB-HB-like family	Q6R0H1	Protein LHY	UniRef90_A0A2P6SIW1	Rosoideae TaxID 171638	GO:0003677	-	GO:0005634
891	891	maker-Fvb3-2-augustus-gene-143.21-mRNA-1	0.800143	1.011692	0.435496	2.421866	2.812063	1.740816	1.560287927	0.00039772	0.006624879	Putative RNA polymerase archaeal subunit P/eukaryotic subunit RPABC4	Q9FLM8	DNA-directed RNA polymerases II IV and V subunit 12	UniRef90_A0A2P6QCI9	Rosa chinensis TaxID 74649	GO:0003677]---[GO:0003899]---[GO:0008270	GO:0006351	-
892	892	maker-Fvb3-2-augustus-gene-174.29-mRNA-1	13.168463	11.932253	10.338795	5.357728	5.026776	4.646526	-1.287748313	2.91E-27	2.44E-24	protein FAF-like chloroplastic	Q0V865	Protein FAF-like chloroplastic	UniRef90_UPI0002C33D05	Fragaria vesca subsp. vesca TaxID 101020	-	-	-
893	893	maker-Fvb4-1-augustus-gene-132.46-mRNA-1	0	0	0	0.080974	0.073624	0.115516	5.286075865	0.000183721	0.003627389	cytochrome P450 78A5-like	Q9LMX7	Cytochrome P450 78A5	UniRef90_UPI0002C3200C	Fragaria vesca subsp. vesca TaxID 101020	-	-	-
894	894	MSTRG.55186.2	3.701273	6.636956	4.032955	10.097198	9.753915	10.911421	1.03755079	0.000243774	0.00453361	protein Mpv17 isoform X1	Q4P9K6	Protein SYM1	UniRef90_UPI0005CA19BA	Fragaria vesca subsp. vesca TaxID 101020	-	-	-
895	895	maker-Fvb7-3-augustus-gene-197.26-mRNA-1	1.142126	1.03695	0.773966	0.3629	0.529117	0.261331	-1.368465351	0.001259451	0.016027687	-	-	-	-	-	-	-	-
896	896	maker-Fvb7-4-augustus-gene-61.57-mRNA-1	5.497272	1.618469	5.563117	1.141424	1.137711	1.359501	-1.865082023	0.000423205	0.006960884	Uncharacterized protein	Q9LZM4	Wall-associated receptor kinase-like 20	UniRef90_A0A2P6SKS6	Rosoideae TaxID 171638	GO:0005524]---[GO:0030247]---[GO:0004674	-	GO:0016021]---[GO:0005886
897	897	maker-Fvb4-4-augustus-gene-257.30-mRNA-1	0.10354	0.127981	0.071551	0.484509	0.337912	0.889775	2.407932309	2.45E-06	9.69E-05	Uncharacterized protein	Q9LHP4	Receptor-like protein kinase 2	UniRef90_A0A2P6QS08	Rosoideae TaxID 171638	GO:0005524]---[GO:0004674	GO:0010449]---[GO:0016032	GO:0016021]---[GO:0005886
898	898	MSTRG.63863.1	0	2.242775	2.347256	0	0	0	-8.369379586	0.004913813	0.043998673	uncharacterized protein LOC101313935	-	-	UniRef90_UPI0002C3681F	Fragaria vesca subsp. vesca TaxID 101020	-	-	-
899	899	MSTRG.34097.3	2.707629	3.13241	3.496791	1.979273	1.131548	0.879223	-1.273318979	0.002452947	0.02643775	histone acetyltransferase GCN5-like isoform X3	Q338B9	Histone acetyltransferase GCN5	UniRef90_UPI0005C9B99F	Fragaria vesca subsp. vesca TaxID 101020	-	-	-
900	900	MSTRG.24964.1	2.08318	1.503863	0.570446	0.074198	0	0.222283	-3.784160847	0.000521863	0.008198247	-	-	-	-	-	-	-	-
901	901	augustus_masked-Fvb6-1-processed-gene-199.7-mRNA-1	0.781373	0.796585	1.045996	0	0	0	-6.013016985	7.79E-06	0.00026169	Uncharacterized protein	-	-	UniRef90_A0A2P6RWW5	Rosa chinensis TaxID 74649	-	-	-
902	902	maker-Fvb4-3-augustus-gene-6.35-mRNA-1	0.46817	0.648841	0.157736	1.199963	2.084597	1.233359	1.779415216	0.002844425	0.029550499	transcription factor bHLH111 isoform X1	Q9FYJ6	Transcription factor bHLH111	UniRef90_UPI0005C7E963	Fragaria vesca subsp. vesca TaxID 101020	-	-	-
903	903	MSTRG.42882.3	4.820255	8.899954	6.045702	2.69802	3.301356	3.047663	-1.185694015	0.000153556	0.00315622	Putative glyceraldehyde-3-phosphate dehydrogenase (NADP( )) (Phosphorylating)	-	-	UniRef90_A0A2P6PC69	Rosoideae TaxID 171638	GO:0047100	-	-
904	904	MSTRG.63696.3	1.994887	11.394289	10.596177	44.766846	64.593307	26.456863	2.42717244	0.000539151	0.008410346	Chalcone synthase	Q9AU11	Polyketide synthase 1	UniRef90_Q8L5N6	Pentapetalae TaxID 1437201	GO:0016210]---[GO:0042803	GO:0009813	-
905	905	maker-Fvb3-1-snap-gene-158.35-mRNA-1	15.730209	5.327019	14.59966	2.963674	2.794787	3.675565	-1.976930683	2.22E-05	0.000637375	Uncharacterized protein	-	-	UniRef90_A0A2P6QE37	Rosoideae TaxID 171638	-	-	-
906	906	maker-Fvb7-1-snap-gene-293.52-mRNA-1	5.779317	2.631152	2.683079	1.841198	1.929727	1.616303	-1.077121031	0.005292955	0.046469124	Hexosyltransferase	Q94F27	Hydroxyproline O-galactosyltransferase HPGT1	UniRef90_A0A2P6SNR1	Rosoideae TaxID 171638	GO:0008378	GO:0006486	GO:0000139]---[GO:0016021
907	907	MSTRG.1565.1	10.599232	1.08847	3.48693	0.109084	0.49819	0.587746	-3.693404926	8.62E-05	0.001972462	Putative tetratricopeptide-like helical domain-containing protein	Q8S9D1	Pentatricopeptide repeat-containing protein At5g21222	UniRef90_A0A2P6RJE2	Rosoideae TaxID 171638	GO:0005524]---[GO:0004672	-	-
908	908	MSTRG.44330.1	9.759395	8.486091	5.828729	2.714066	1.416731	2.475357	-1.911500797	1.87E-09	1.54E-07	cyclic nucleotide-gated ion channel 1-like	O65717	Cyclic nucleotide-gated ion channel 1	UniRef90_UPI0005C8275F	Fragaria vesca subsp. vesca TaxID 101020	-	-	-
909	909	MSTRG.14660.5	2.046556	5.450844	2.530904	15.234458	7.250268	16.097052	1.881388943	0.00027112	0.004928765	protein TIC 62 chloroplastic	Q8SKU2	Protein TIC 62 chloroplastic	UniRef90_UPI0002C2F571	Fragaria vesca subsp. vesca TaxID 101020	-	-	-
910	910	MSTRG.47425.1	3.252193	1.661697	1.208754	0.721603	0.628832	0.706001	-1.561860488	0.004105135	0.03859779	-	-	-	-	-	-	-	-
911	911	maker-Fvb3-4-augustus-gene-261.60-mRNA-1	36.732845	59.574432	31.32449	109.695351	92.497017	90.8377	1.148353366	3.93E-05	0.001023267	Putative aldolase-type TIM barrel	Q1XDB4	Uncharacterized protein ycf23	UniRef90_A0A2P6Q5E3	Rosoideae TaxID 171638	GO:0003824	-	-
912	912	maker-Fvb4-3-augustus-gene-7.34-mRNA-1	0.703867	4.088705	2.525497	36.098747	35.201294	11.689155	3.435484854	4.15E-06	0.000152211	non-specific lipid-transfer protein 4	-	-	UniRef90_UPI0002C319AC	Fragaria vesca subsp. vesca TaxID 101020	-	-	-
913	913	maker-Fvb6-1-augustus-gene-3.36-mRNA-1	1.456835	3.794543	1.864942	6.971793	5.087371	7.607859	1.40308258	0.001214373	0.015593642	Tubulin alpha-6 chain	P33629	Tubulin alpha chain	UniRef90_P29511	Eukaryota TaxID 2759	GO:0005525]---[GO:0003924]---[GO:0005200	GO:0007017	GO:0005737]---[GO:0005874
914	914	MSTRG.43232.5	0.034756	0.046659	0.000604	0.055843	4.361766	1.644954	5.899142645	2.16E-05	0.000623863	Uncharacterized protein	Q9SB50	AP-4 complex subunit mu	UniRef90_M5XD37	Rosales TaxID 3744	-	GO:0006886]---[GO:0016192	GO:0030124]---[GO:0030131]---[GO:0005905]---[GO:0005829]---[GO:0005802
915	915	MSTRG.43232.6	1.62532	4.011973	6.05524	0.094353	0.201026	0.128634	-4.828884871	7.95E-14	1.30E-11	Uncharacterized protein	Q9SB50	AP-4 complex subunit mu	UniRef90_M5XD37	Rosales TaxID 3744	-	GO:0006886]---[GO:0016192	GO:0030124]---[GO:0030131]---[GO:0005905]---[GO:0005829]---[GO:0005802
916	916	maker-Fvb7-3-snap-gene-13.96-mRNA-1	0.001136	1.923832	1.078736	0	0	0	-10.40124599	1.12E-05	0.000356485	transducin beta-like protein 3	Q9M9M4	Cellulose synthase-like protein D3	UniRef90_UPI0002C3454D	Rosoideae TaxID 171638	GO:0016760]---[GO:0051753	GO:0071555]---[GO:0030244]---[GO:0009833]---[GO:0009409	GO:0005783]---[GO:0005768]---[GO:0005794]---[GO:0000139]---[GO:0016021]---[GO:0005886]---[GO:0005802
917	917	maker-Fvb4-3-augustus-gene-8.43-mRNA-1	10.455544	31.986118	54.293571	247.116592	258.456787	171.942612	2.721972275	1.00E-05	0.00032351	Putative 7-deoxyloganetin glucosyltransferase	G3FIN9	Linamarin synthase 2	UniRef90_A0A2P6R4C2	Rosoideae TaxID 171638	GO:0050057	GO:0006952	-
918	918	maker-Fvb5-3-augustus-gene-78.36-mRNA-1	349.580658	683.352417	504.805267	258.398438	226.138992	246.896912	-1.135665131	9.44E-05	0.002120255	chlorophyll a-b binding protein CP24 10A chloroplastic	P27524	Chlorophyll a-b binding protein CP24 10A chloroplastic	UniRef90_UPI0002C3586F	Fragaria vesca subsp. vesca TaxID 101020	-	-	-
919	919	augustus_masked-Fvb5-3-processed-gene-38.12-mRNA-1	45.087387	22.544682	28.42149	8.673368	7.738351	15.986559	-1.624871367	2.62E-05	0.000732361	AT-hook motif nuclear-localized protein	Q9LTA2	AT-hook motif nuclear-localized protein 17	UniRef90_A0A2P6PH42	Rosoideae TaxID 171638	GO:0003680]---[GO:0003700	-	GO:0016021]---[GO:0005634
920	920	maker-Fvb1-2-augustus-gene-38.48-mRNA-1	0.536502	0.312547	0.611668	0.921854	1.263432	0.985837	1.049390819	0.004495806	0.041304888	DEAD-box ATP-dependent RNA helicase 52B-like	Q6Z4K6	DEAD-box ATP-dependent RNA helicase 52B	UniRef90_UPI0002C335C6	Fragaria vesca subsp. vesca TaxID 101020	GO:0005524]---[GO:0004386]---[GO:0003723	-	-
921	921	MSTRG.37286.4	0	0	0	3.060736	0	0.296507	9.59185673	0.00255039	0.027238017	GDSL esterase/lipase At4g10955-like	Q680C0	GDSL esterase/lipase At4g10955	UniRef90_UPI0002C3789F	Fragaria vesca subsp. vesca TaxID 101020	-	-	-
922	922	MSTRG.30421.2	0.867621	0.681681	0.526878	1.651093	1.582712	3.085932	1.542866551	4.65E-05	0.001179615	Putative FMN-binding split barrel	Q0WMN5	Uncharacterized protein At3g49140	UniRef90_A0A2P6QV14	Rosoideae TaxID 171638	-	-	-
923	923	maker-Fvb6-3-augustus-gene-93.35-mRNA-1	0	0	0	4.106276	0	1.01713	10.99355891	0.000294734	0.005273986	Uncharacterized protein	P28583	Calcium-dependent protein kinase SK5	UniRef90_A0A2P6RZ11	Rosoideae TaxID 171638	GO:0005524]---[GO:0005509]---[GO:0009931]---[GO:0005516]---[GO:0004683	GO:0009738]---[GO:0035556]---[GO:0018105]---[GO:0046777	GO:0005737]---[GO:0005634
924	924	MSTRG.54304.1	15.276729	1.005832	10.445502	0.691592	0.10259	0.293047	-4.637277923	7.21E-06	0.00024516	uncharacterized protein LOC101309361	Q4FE47	Putative E3 ubiquitin-protein ligase XBAT35	UniRef90_UPI0002C2F22E	Fragaria vesca subsp. vesca TaxID 101020	-	-	-
925	925	MSTRG.36663.3	1.300523	1.821186	0.884993	2.962771	3.627367	2.76301	1.176407503	0.000477046	0.007637453	Putative symplekin	-	-	UniRef90_A0A2P6PG16	Rosoideae TaxID 171638	-	-	-
926	926	MSTRG.36758.3	0	0	0	27.230995	0	17.236628	12.94480664	0.000921732	0.012683903	laccase-14-like	Q6Z8L2	Putative laccase-9	UniRef90_UPI0002C338E0	Fragaria vesca subsp. vesca TaxID 101020	-	-	-
927	927	maker-Fvb6-3-augustus-gene-25.35-mRNA-1	1.057618	1.324427	0	0	0	0	-8.26714858	0.005411433	0.047233318	Putative transcription factor C2H2 family	P34909	General negative regulator of transcription subunit 4	UniRef90_A0A2P6S4Z1	Rosoideae TaxID 171638	-	-	-
928	928	MSTRG.56623.2	0	7.973887	8.308002	0	0	0	-11.67076597	0.002815387	0.029311407	Exocyst subunit Exo70 family protein	Q9LZD3	Exocyst complex component EXO70A1	UniRef90_A0A2P6SBM4	Rosaceae TaxID 3745	-	GO:0006887	GO:0005618]---[GO:0005856]---[GO:0005829]---[GO:0000145]---[GO:0005576]---[GO:0009524]---[GO:0005886
929	929	maker-Fvb4-2-augustus-gene-24.31-mRNA-1	0	0.051485	0	0.737474	0.093447	0.87278	4.803767495	0.004118804	0.038687151	uncharacterized protein LOC101299178	Q67Y69	Protein WVD2-like 7	UniRef90_UPI0002C3765B	Fragaria vesca subsp. vesca TaxID 101020	-	-	-
930	930	augustus_masked-Fvb4-2-processed-gene-136.4-mRNA-1	0	0	0	0.296208	0.209471	0.195702	6.082364734	6.27E-06	0.000217326	probable glucan endo-1 3-beta-glucosidase A6	Q06915	Probable glucan endo-1 3-beta-glucosidase A6	UniRef90_UPI0005C917AE	Fragaria vesca subsp. vesca TaxID 101020	-	-	-
931	931	maker-Fvb3-1-augustus-gene-256.36-mRNA-1	0	0	0	2.181377	0	1.67842	8.871993727	0.0029375	0.030259007	Putative peptide-O-fucosyltransferase	Q9MA87	O-fucosyltransferase 23	UniRef90_A0A2P6Q718	Rosoideae TaxID 171638	GO:0016757	GO:0006004]---[GO:0009856	GO:0016021
932	932	maker-Fvb2-4-augustus-gene-251.44-mRNA-1	0	0.021436	0	0.104597	0.503329	1.79198	6.164995222	0.000252588	0.00465851	Cytokinin riboside 5'-monophosphate phosphoribohydrolase	B9F166	Probable cytokinin riboside 5'-monophosphate phosphoribohydrolase LOGL2	UniRef90_A0A2P6PZ31	Rosoideae TaxID 171638	GO:0016787	GO:0009691	-
933	933	MSTRG.29186.3	0	0	0	2.24974	2.840611	2.282371	10.65110301	1.06E-18	3.46E-16	Putative adenosylmethionine--8-amino-7-oxononanoate transaminase Dethiobiotin synthase	B0F481	Bifunctional dethiobiotin synthetase/7 8-diamino-pelargonic acid aminotransferase mitochondrial	UniRef90_A0A2P6QTG5	Rosoideae TaxID 171638	GO:0004015]---[GO:0005524]---[GO:0004141]---[GO:0000287]---[GO:0042803]---[GO:0030170	GO:0009102	GO:0005759]---[GO:0005739
934	934	maker-Fvb7-2-snap-gene-180.68-mRNA-1	1.259943	0.774968	0.593567	0.165591	0.082641	0.392224	-2.079173221	0.001147068	0.014958736	receptor like protein 30-like	Q6JN46	Receptor-like protein EIX2	UniRef90_UPI000B7B685F	Prunus avium TaxID 42229	-	-	-
935	935	MSTRG.26213.1	0	4.042335	10.256134	0	0	0	-11.22463835	0.00017895	0.00354896	Putative dual-specificity kinase TKL-Pl-4 family	Q9ZQ31	Serine/threonine-protein kinase STY13	UniRef90_A0A2P6QNR5	Rosaceae TaxID 3745	GO:0005524]---[GO:0004674]---[GO:0004712]---[GO:0004713	GO:0006468]---[GO:0045995]---[GO:0010344	GO:0005886
936	936	augustus_masked-Fvb1-3-processed-gene-151.8-mRNA-1	0.159062	0.124709	0.14049	0.168892	1.475389	3.444709	3.268774906	0.004567018	0.041742115	Uncharacterized protein	Q8L8Q8	Uncharacterized protein At5g64816	UniRef90_M5W011	Prunus persica TaxID 3760	-	-	-
937	937	MSTRG.27955.3	1.517233	11.196489	0	0	0	0	-11.62453413	0.002926351	0.030186762	Putative microtubule-associated protein	Q9C9X0	Microtubule-associated protein 70-1	UniRef90_A0A2P6R3T5	Rosaceae TaxID 3745	GO:0008017	GO:0071555]---[GO:0007010]---[GO:0009832]---[GO:0010051	GO:0010005]---[GO:0009524]---[GO:0005819
938	938	MSTRG.58528.2	0.013416	0.011814	0.008378	2.383013	0.032008	1.551242	6.634306072	5.94E-07	2.77E-05	Uncharacterized protein	Q0J7U6	Protein TOPLESS-RELATED PROTEIN 2	UniRef90_A0A251QPX0	Rosaceae TaxID 3745	-	GO:0010229]---[GO:0006355	GO:0005634
939	939	MSTRG.24963.1	14.218557	5.00775	3.963867	1.838507	1.08504	3.475441	-1.885153814	0.005631532	0.04868035	-	-	-	-	-	-	-	-
940	940	augustus_masked-Fvb1-1-processed-gene-242.6-mRNA-1	0.618635	1.171647	0.895018	1.904277	3.252008	2.730018	1.472544675	0.000193115	0.003766272	uncharacterized protein LOC105350210	-	-	UniRef90_UPI0005CAA7D1	Fragaria vesca subsp. vesca TaxID 101020	-	-	-
941	941	MSTRG.37744.1	2.17227	1.622912	1.031747	3.605061	3.344222	3.30318	1.038450154	0.001038607	0.013884559	Putative transcription factor WD40-like family	-	-	UniRef90_A0A2P6RLC3	Rosoideae TaxID 171638	-	-	-
942	942	augustus_masked-Fvb7-4-processed-gene-54.12-mRNA-1	1.569166	1.203079	1.222331	0.373885	0.745763	0.70686	-1.159255711	0.002024827	0.022923731	UDP-glucose flavonoid 3-O-glucosyltransferase 7	Q2V6J9	UDP-glucose flavonoid 3-O-glucosyltransferase 7	UniRef90_Q2V6J9	Fragaria TaxID 3746	GO:0102360]---[GO:0047893]---[GO:0102425	-	-
943	943	maker-Fvb6-3-augustus-gene-90.43-mRNA-1	1.864007	0.331329	0.769671	0.13006	0.110538	0.255179	-2.557739832	0.001111374	0.014612618	ATP-dependent 6-phosphofructokinase	Q94AA4	ATP-dependent 6-phosphofructokinase 3	UniRef90_A0A2P6RXG8	Rosoideae TaxID 171638	GO:0003872]---[GO:0005524]---[GO:0046872	GO:0006002	GO:0005737
944	944	maker-Fvb7-4-augustus-gene-191.16-mRNA-1	12.847378	6.512029	10.650034	4.131344	6.676876	4.03618	-1.067723709	0.0035176	0.034535487	Transcription factor TGA2-like	Q6IVC3	Transcription factor TGA2.2	UniRef90_A0A314YVR0	Prunus TaxID 3754	GO:0003700]---[GO:0043565	GO:0006351	-
945	945	MSTRG.43591.3	3.667888	0.086672	0.104045	0	0	0	-6.759493922	0.004922226	0.044046979	Ribulose-phosphate 3-epimerase cytoplasmic (Fragment)	Q9SE42	Ribulose-phosphate 3-epimerase cytoplasmic isoform	UniRef90_A0A2K3KED9	Trifolium pratense TaxID 57577	GO:0016857	GO:0005975	-
946	946	maker-Fvb4-1-augustus-gene-132.39-mRNA-1	0.283438	1.209126	2.975639	0.234674	0.237268	0.332944	-2.561669799	0.00327271	0.032760767	Putative peptidase M28	Q7Z2K6	Endoplasmic reticulum metallopeptidase 1	UniRef90_A0A2P6R0H1	Rosoideae TaxID 171638	-	-	GO:0016021
947	947	augustus_masked-Fvb1-3-processed-gene-262.1-mRNA-1	0.295273	0.066418	0.130107	0	0	0	-5.92719106	0.000200975	0.003893561	-	-	-	-	-	-	-	-
948	948	maker-Fvb6-2-snap-gene-346.53-mRNA-1	0.39456	1.688838	1.18599	4.598361	4.846862	3.617769	1.920275664	0.001052472	0.01403868	SNF1-related protein kinase regulatory subunit beta-2-like	Q9SCY5	SNF1-related protein kinase regulatory subunit beta-2	UniRef90_UPI0002C33C09	Fragaria vesca subsp. vesca TaxID 101020	-	-	-
949	949	maker-Fvb5-3-snap-gene-170.57-mRNA-1	0.535015	0.451485	0.435873	0.117641	0.099618	0.187927	-1.821179333	1.38E-06	5.84E-05	cyclin-dependent kinase F-4-like	Q6Z8C8	Cyclin-dependent kinase F-4	UniRef90_UPI0005C83B80	Fragaria vesca subsp. vesca TaxID 101020	-	-	-
950	950	augustus_masked-Fvb3-1-processed-gene-91.1-mRNA-1	1.057449	1.244741	1.772623	3.192708	3.762879	3.023847	1.22025403	0.000139168	0.002905487	lysM domain receptor-like kinase 3	F4IB81	LysM domain receptor-like kinase 3	UniRef90_UPI0002C37358	Fragaria vesca subsp. vesca TaxID 101020	-	-	-
951	951	maker-Fvb3-1-augustus-gene-87.19-mRNA-1	3.484114	6.113996	5.417613	11.688613	13.711094	10.848176	1.205837623	2.98E-05	0.000815688	Cytokinin riboside 5'-monophosphate phosphoribohydrolase	Q8RUN2	Cytokinin riboside 5'-monophosphate phosphoribohydrolase LOG1	UniRef90_A0A2P6QH62	Rosoideae TaxID 171638	GO:0016787	GO:0009691	-
952	952	augustus_masked-Fvb6-1-processed-gene-264.12-mRNA-1	15.944735	8.34389	8.253747	1.424938	2.552273	2.131627	-2.451611182	2.18E-11	2.52E-09	exocyst complex component EXO70A1-like	Q8VY27	Exocyst complex component EXO70H1	UniRef90_UPI0002C348A1	Fragaria vesca subsp. vesca TaxID 101020	-	-	-
953	953	maker-Fvb3-1-snap-gene-61.41-mRNA-1	1949.57666	973.090454	623.02533	3034.639404	4376.473145	2394.068848	1.441702415	0.002435975	0.026299215	Putative Metallothionein family 15 plant	-	-	UniRef90_A0A2P6QIP0	Rosa chinensis TaxID 74649	GO:0046872	-	-
954	954	maker-Fvb5-3-augustus-gene-140.17-mRNA-1	4.562318	3.007014	2.65174	1.248895	1.707281	1.982978	-1.096540702	0.000392778	0.006558816	uncharacterized protein LOC101299301	-	-	UniRef90_UPI0002C373A9	Fragaria vesca subsp. vesca TaxID 101020	-	-	-
955	955	MSTRG.9026.3	0	0	0	0	3.240031	6.46676	11.26279944	0.0039421	0.037538125	Putative oxysterol-binding protein	Q8L751	Oxysterol-binding protein-related protein 1C	UniRef90_A0A2P6PX21	Rosoideae TaxID 171638	GO:0008289]---[GO:0032934]---[GO:0015248	-	GO:0005829]---[GO:0043231]---[GO:0016020
956	956	MSTRG.48815.2	1.506378	1.761818	2.568875	0.534587	0.125776	0.277503	-2.627456272	1.17E-05	0.000370982	uncharacterized protein LOC103501059	-	-	UniRef90_A0A1S3CJA8	Cucumis melo TaxID 3656	-	-	-
957	957	MSTRG.30265.2	4.507176	2.93338	0.486677	0.418816	0.63875	0.590015	-2.27964963	0.003622871	0.035255435	uncharacterized protein LOC101314743	-	-	UniRef90_UPI0005C8B968	Fragaria vesca subsp. vesca TaxID 101020	-	-	-
958	958	maker-Fvb3-2-snap-gene-286.82-mRNA-1	0.146097	0.146229	0.100381	0.264247	0.325166	0.381195	1.223226219	0.000297275	0.005311075	putative pentatricopeptide repeat-containing protein At1g12700 mitochondrial isoform X1	P0C7Q7	Putative pentatricopeptide repeat-containing protein At1g12700 mitochondrial	UniRef90_UPI0005C917C1	Fragaria vesca subsp. vesca TaxID 101020	-	-	-
959	959	MSTRG.48739.1	0.280747	0	0	3.603935	1.43197	0.620923	4.236546303	0.003997107	0.037885386	universal stress protein A-like protein isoform X1	Q8LGG8	Universal stress protein A-like protein	UniRef90_UPI0002C31C49	Fragaria vesca subsp. vesca TaxID 101020	-	-	-
960	960	maker-Fvb6-3-snap-gene-40.49-mRNA-1	0.571497	1.373799	0.894018	2.640671	2.415715	2.835772	1.401999583	0.000228176	0.004303041	Putative regulator of chromosome condensation 1/beta-lactamase-inhibitor protein II	Q9FN03	Ultraviolet-B receptor UVR8	UniRef90_A0A2P6S3P7	Rosoideae TaxID 171638	-	-	-
961	961	MSTRG.5599.2	3.823621	2.43489	3.256341	10.224601	9.990645	6.643718	1.442127497	1.27E-06	5.46E-05	Putative insulin-induced protein family	Q93W77	NifU-like protein 1 chloroplastic	UniRef90_A0A2P6RFG0	Rosoideae TaxID 171638	-	-	GO:0016021
962	962	MSTRG.57550.5	12.243593	5.779209	12.387497	0.859061	0.55915	1.173285	-3.604905611	6.60E-15	1.28E-12	Putative transcription factor MYB-HB-like family	Q6R0H1	Protein LHY	UniRef90_A0A2P6SIW1	Rosoideae TaxID 171638	GO:0003677	-	GO:0005634
963	963	maker-Fvb6-2-augustus-gene-21.25-mRNA-1	4.003942	3.921906	9.213055	0.912054	0.117708	0.44824	-3.608674286	3.43E-06	0.00012929	Lipoxygenase	O24371	Linoleate 13S-lipoxygenase 3-1 chloroplastic	UniRef90_A0A2P6RYR4	Rosoideae TaxID 171638	GO:0016165]---[GO:0046872	GO:0031408	GO:0009570]---[GO:0009534
964	964	maker-Fvb6-1-snap-gene-44.51-mRNA-1	0.660316	0.896083	1.567306	3.862554	3.812557	3.153381	1.712976958	2.69E-05	0.000748523	protein LONGIFOLIA 1	Q9LF24	Protein LONGIFOLIA 1	UniRef90_UPI0002C31CBF	Fragaria vesca subsp. vesca TaxID 101020	-	-	-
965	965	maker-Fvb7-1-snap-gene-98.41-mRNA-1	0.982064	1.369417	0.832893	2.801903	2.995191	1.867888	1.214445094	0.000371009	0.00628862	uncharacterized protein LOC101311511 isoform X1	-	-	UniRef90_UPI0002C33F28	Fragaria vesca subsp. vesca TaxID 101020	-	-	-
966	966	augustus_masked-Fvb6-1-processed-gene-133.4-mRNA-1	0.523651	0.788737	0.439316	1.83425	1.798518	2.811741	1.804516018	7.48E-07	3.38E-05	transcription factor bHLH87	Q8S3D2	Transcription factor bHLH87	UniRef90_UPI0005C85EFD	Fragaria vesca subsp. vesca TaxID 101020	-	-	-
967	967	snap_masked-Fvb6-4-processed-gene-318.22-mRNA-1	7.815834	15.279416	9.760224	0.654972	0.051866	0.898131	-4.408409492	2.38E-07	1.22E-05	zinc finger protein CONSTANS-LIKE 9-like	Q9LRM4	B-box domain protein 31	UniRef90_UPI0002C37274	Fragaria vesca subsp. vesca TaxID 101020	-	-	-
968	968	maker-Fvb1-2-snap-gene-73.93-mRNA-1	1.428651	0.780655	1.071842	0.42636	0.347174	0.160291	-1.838980279	0.000294425	0.00526938	LOW QUALITY PROTEIN DNA-directed RNA polymerase II subunit 1	P18616	DNA-directed RNA polymerase II subunit 1	UniRef90_UPI0005CB28DB	Fragaria vesca subsp. vesca TaxID 101020	-	-	-
969	969	augustus_masked-Fvb6-4-processed-gene-234.5-mRNA-1	1.333414	0.961657	1.690188	0.67733	0.490545	0.63611	-1.182030831	0.00178124	0.020845055	F-box/kelch-repeat protein At1g15670-like	Q9LMR5	F-box/kelch-repeat protein At1g15670	UniRef90_UPI0002C2DD14	Fragaria vesca subsp. vesca TaxID 101020	-	-	-
970	970	maker-Fvb2-2-augustus-gene-118.44-mRNA-1	0	0	0	0.100989	0.133095	0.226907	5.865735106	3.07E-05	0.000836815	acyl- acyl-carrier-protein desaturase 6 chloroplastic	Q84VY3	Stearoyl- acyl-carrier-protein 9-desaturase 6 chloroplastic	UniRef90_UPI0002C2FF62	Fragaria vesca subsp. vesca TaxID 101020	GO:0045300]---[GO:0046872]---[GO:0102786	GO:0006633]---[GO:0006631	GO:0009570]---[GO:0016020
971	971	maker-Fvb3-2-augustus-gene-286.61-mRNA-1	7.195587	10.297317	13.197367	3.164589	2.88378	2.959231	-1.839629136	9.82E-10	8.53E-08	Putative Root phototropism protein	Q682S0	Root phototropism protein 2	UniRef90_A0A2P6QKZ9	Rosoideae TaxID 171638	-	GO:0009638]---[GO:0016567]---[GO:0007165	GO:0005737]---[GO:0005634
972	972	MSTRG.15897.2	0	0	0	4.769813	7.458884	3.825191	11.67412798	1.54E-20	6.42E-18	probable LRR receptor-like serine/threonine-protein kinase At1g56140	Q93WC4	Auxin-responsive protein IAA29	UniRef90_UPI0005C86188	Fragaria vesca subsp. vesca TaxID 101020	-	-	-
973	973	maker-Fvb2-3-snap-gene-216.49-mRNA-1	0.509695	1.466692	1.626483	7.512675	3.922395	4.753885	2.089723818	0.000108181	0.002365881	serine carboxypeptidase-like 17	Q9C7Z9	Serine carboxypeptidase-like 18	UniRef90_UPI0005C97EB2	Fragaria vesca subsp. vesca TaxID 101020	-	-	-
974	974	maker-Fvb7-1-augustus-gene-270.57-mRNA-1	0.101022	0.212116	0.307441	0.403725	1.265386	0.867338	1.924858466	0.003845777	0.036875211	protein NETWORKED 4A-like isoform X1	F4KEW8	Protein NETWORKED 4A	UniRef90_UPI0002C31B12	Rosoideae TaxID 171638	-	-	-
975	975	MSTRG.42080.2	4.525731	2.120217	3.178787	0.860752	0.705883	1.417866	-1.775544204	2.32E-05	0.000661544	subtilisin-like protease SBT3.3	Q9MAP7	Subtilisin-like protease SBT3.5	UniRef90_UPI0005C9C179	Fragaria vesca subsp. vesca TaxID 101020	GO:0004252	GO:0040008	GO:0005618]---[GO:0005615
976	976	MSTRG.59247.1	0.061346	0.019441	0.014167	2.940786	3.011869	1.18399	6.12520027	2.68E-17	7.08E-15	Uncharacterized protein	Q8N9R8	Protein SCAI	UniRef90_A0A2P6SCV6	Rosoideae TaxID 171638	GO:0003714	GO:0006351	-
977	977	MSTRG.41407.2	3.566905	2.229273	2.700636	1.515975	1.47344	1.404367	-1.000621531	8.28E-05	0.001910315	Putative small auxin-up RNA	O22150	Auxin-responsive protein SAUR36	UniRef90_A0A2P6P831	Rosoideae TaxID 171638	-	GO:0009733	-
978	978	MSTRG.7185.2	3.087985	3.047703	3.442046	0	0	0	-10.45685628	3.32E-18	1.02E-15	Putative transcription factor bZIP family	Q39237	Transcription factor TGA1	UniRef90_A0A2P6RR43	Rosoideae TaxID 171638	GO:0003700]---[GO:0043565]---[GO:0044212	GO:0042742]---[GO:0006351	GO:0005634
979	979	MSTRG.18644.1	2.854193	2.342849	1.18522	0.85812	0.603653	0.27018	-1.904870367	0.001786674	0.020878541	-	-	-	-	-	-	-	-
980	980	MSTRG.7400.1	66.841034	30.899097	30.687878	15.91087	23.02347	23.824392	-1.075325426	0.0033984	0.033627546	-	-	-	-	-	-	-	-
981	981	snap_masked-Fvb2-3-processed-gene-179.10-mRNA-1	0.65103	0.462387	0.677232	0.340036	0.112771	0.112677	-1.681761625	0.005123926	0.045323965	proteasome assembly chaperone 2	-	-	UniRef90_UPI0002C3471C	Fragaria vesca subsp. vesca TaxID 101020	-	-	-
982	982	maker-Fvb1-3-snap-gene-47.65-mRNA-1	0.561656	0.882946	0.731706	0.050202	0.077457	0.202149	-2.688825395	1.01E-05	0.000326365	Uncharacterized protein	-	-	UniRef90_A0A2P6RL39	Rosoideae TaxID 171638	-	-	-
983	983	MSTRG.32665.2	19.89554	19.651371	16.857948	9.810866	9.862128	8.412773	-1.057517689	3.75E-19	1.32E-16	Putative SLC26A/SulP transporter	Q9SXS2	Probable sulfate transporter 3.3	UniRef90_A0A2P6R3D3	Rosoideae TaxID 171638	GO:0015301]---[GO:0008271]---[GO:0015116]---[GO:0015293	-	GO:0005887
984	984	MSTRG.64022.2	4.679937	1.485468	1.875747	5.403131	12.26751	12.40199	1.858051921	0.000736812	0.010721136	protein TRANSPARENT TESTA 12-like	F4JH46	Protein DETOXIFICATION 34	UniRef90_UPI0002C3196F	Fragaria vesca subsp. vesca TaxID 101020	GO:0015297]---[GO:0015238	GO:0006855	GO:0016021
985	985	maker-Fvb1-4-augustus-gene-26.49-mRNA-1	0.159122	0.327804	0.098039	1.120436	0.743772	0.70802	2.050062033	0.000139409	0.002909333	Pectinesterase	Q8VYZ3	Probable pectinesterase 53	UniRef90_M5W8L4	Rosaceae TaxID 3745	GO:0045330]---[GO:0030599	GO:0042545]---[GO:0045490	GO:0005618]---[GO:0005737]---[GO:0005576
986	986	maker-Fvb6-1-snap-gene-28.100-mRNA-1	0.069623	0.130611	0.210185	0.77869	0.586213	1.065605	2.457338729	4.65E-06	0.000167961	U-box domain-containing protein 40	Q9FL17	U-box domain-containing protein 40	UniRef90_UPI0002C2E22D	Fragaria vesca subsp. vesca TaxID 101020	-	-	-
987	987	maker-Fvb7-2-snap-gene-213.53-mRNA-1	0	0.085354	0.066602	0.4274	0.493392	0.782338	3.254538494	0.000291508	0.005226324	uncharacterized protein LOC101299044 isoform X1	-	-	UniRef90_UPI0005CB56C8	Fragaria vesca subsp. vesca TaxID 101020	-	-	-
988	988	maker-Fvb4-3-snap-gene-260.28-mRNA-1	0.087426	0.03865	0.048799	0.157393	0.531824	0.30364	2.427419943	0.000768561	0.011069595	Putative homogentisate phytyltransferase	Q8VWJ1	Homogentisate phytyltransferase 1 chloroplastic	UniRef90_A0A2P6QT12	Rosoideae TaxID 171638	GO:0016765	-	GO:0016021
989	989	maker-Fvb2-1-augustus-gene-98.27-mRNA-1	5.370882	10.634177	7.925687	28.265034	22.727146	23.657732	1.578045575	2.38E-07	1.22E-05	Putative 3 8-divinyl protochlorophyllide a 8-vinyl-reductase (NADPH)	P48279	Uncharacterized protein ycf39	UniRef90_A0A2P6PT58	Rosaceae TaxID 3745	GO:0033728	-	-
990	990	MSTRG.49387.3	0	0	0	6.069262	9.910159	0	11.37298218	0.003603081	0.035154335	Putative transcription factor TCP family	Q9S7W5	Transcription factor TCP13	UniRef90_A0A2P6S3U8	Rosoideae TaxID 171638	-	-	-
991	991	augustus_masked-Fvb6-1-processed-gene-238.9-mRNA-1	0.682708	0.671845	0.730712	2.202909	2.093446	1.04426	1.301002353	0.001808382	0.021068574	Putative cytochrome P450	Q9ZUX1	Cytochrome P450 94C1	UniRef90_A0A2P6RBN4	Rosoideae TaxID 171638	GO:0018685]---[GO:0020037]---[GO:0005506	GO:0009611	GO:0005789]---[GO:0016021]---[GO:0043231
992	992	MSTRG.49621.10	5.073802	11.33208	11.126717	1.206055	4.728631	1.675672	-1.919879649	0.002452749	0.02643775	uncharacterized protein LOC112188788	Q9C7A2	Ankyrin repeat-containing protein ITN1	UniRef90_UPI000D08C1F3	Rosa chinensis TaxID 74649	-	-	-
993	993	MSTRG.31282.1	0	0	0	3.163159	0	4.291871	10.98544741	0.000214457	0.004104164	Carboxypeptidase	Q93Y09	Serine carboxypeptidase-like 45	UniRef90_A0A2P6R032	Rosa chinensis TaxID 74649	GO:0004185	GO:0051603	GO:0005576]---[GO:0009505]---[GO:0009506]---[GO:0005773
994	994	maker-Fvb7-2-snap-gene-154.45-mRNA-1	0.323773	0.764627	0.871903	1.827649	2.606766	2.633544	1.763767861	0.000257866	0.004734514	uncharacterized protein LOC101311511 isoform X1	-	-	UniRef90_UPI0002C33F28	Fragaria vesca subsp. vesca TaxID 101020	-	-	-
995	995	MSTRG.34055.3	1.955732	2.739745	3.014167	32.401447	30.787109	30.506308	3.532763285	1.01E-57	6.07E-54	Subtilisin-like protease SBT2.5	Q9SZV5	Subtilisin-like protease SBT2.6	UniRef90_A0A314ZF05	Rosaceae TaxID 3745	GO:0004252	-	GO:0005576
996	996	MSTRG.34055.2	9.682148	22.527567	18.775467	3.2765	4.609878	3.714597	-2.203431798	6.31E-09	4.67E-07	Subtilisin-like protease SBT2.5	Q9SZV5	Subtilisin-like protease SBT2.6	UniRef90_A0A314ZF05	Rosaceae TaxID 3745	GO:0004252	-	GO:0005576
997	997	MSTRG.21812.3	0	0	0	2.764266	0.960128	1.832526	10.35896222	1.21E-14	2.26E-12	uncharacterized protein LOC101297914	-	-	UniRef90_UPI0002C315E6	Fragaria vesca subsp. vesca TaxID 101020	-	-	-
998	998	maker-Fvb2-2-snap-gene-118.63-mRNA-1	0.386421	0.4506	0.845068	0.105046	0.006621	0.004619	-3.639385141	0.000149165	0.003078977	Alcohol dehydrogenase	P17648	Alcohol dehydrogenase	UniRef90_P17648	rosids TaxID 71275	GO:0004022]---[GO:0008270	-	GO:0005737
999	999	MSTRG.26317.2	3.50967	7.478787	6.617963	17.426439	13.914686	13.505177	1.280898683	0.000342097	0.005907033	protein WVD2-like 1	Q84WL6	Protein WVD2-like 3	UniRef90_UPI0005C93E93	Fragaria vesca subsp. vesca TaxID 101020	-	-	-
1000	1000	MSTRG.6628.2	3.342731	3.522235	0	0	0	0	-10.80063001	0.000284476	0.00512725	Putative glucan endo-1 3-beta-D-glucosidase	Q9M088	Glucan endo-1 3-beta-glucosidase 5	UniRef90_A0A2P6Q1V7	Rosoideae TaxID 171638	GO:0042973	GO:0005975	-
1001	1001	MSTRG.50843.2	0.18186	0.448169	0.658769	1.131786	2.252875	2.939049	2.19537691	0.000780897	0.011195191	Uncharacterized protein	-	-	UniRef90_A0A2P6S0P8	Rosoideae TaxID 171638	-	-	GO:0016021
1002	1002	maker-Fvb5-4-augustus-gene-30.38-mRNA-1	1.734568	2.146132	3.104659	6.443549	5.047964	6.235876	1.266371126	5.43E-05	0.001343518	Uncharacterized protein	Q2MHE4	Serine/threonine/tyrosine-protein kinase HT1	UniRef90_A0A2P6P5V2	Rosoideae TaxID 171638	GO:0005524]---[GO:0004672	-	-
1003	1003	maker-Fvb6-2-snap-gene-37.40-mRNA-1	0.331365	0.506756	0.334036	1.030632	1.11758	0.911688	1.257623459	0.001145162	0.014943296	neurofilament medium polypeptide-like	-	-	UniRef90_UPI0005CA5DAE	Fragaria vesca subsp. vesca TaxID 101020	-	-	-
1004	1004	maker-Fvb6-3-augustus-gene-37.37-mRNA-1	0.362212	0.210983	0.39527	0.7627	0.885374	0.646644	1.156858857	0.001782731	0.020851644	uncharacterized protein LOC101297367 isoform X2	Q9FL87	Protein CHLORORESPIRATORY REDUCTION 7 chloroplastic	UniRef90_UPI0005CA1778	Fragaria vesca subsp. vesca TaxID 101020	-	-	-
1005	1005	MSTRG.27362.3	0	0	0	2.989017	3.134392	2.274325	9.777405835	1.53E-15	3.28E-13	uncharacterized protein LOC101305065	Q8BRX9	E3 ubiquitin-protein ligase MARCH3	UniRef90_UPI0002C33A04	Fragaria vesca subsp. vesca TaxID 101020	-	-	-
1006	1006	maker-Fvb3-1-augustus-gene-287.74-mRNA-1	1.943567	1.822392	0.625527	0.471343	0.493088	0.57776	-1.53358484	0.001948425	0.022316951	Putative transcription factor WRKY family	Q8VWJ2	WRKY transcription factor 28	UniRef90_A0A2P6Q5A4	Rosoideae TaxID 171638	GO:0003700]---[GO:0043565	-	GO:0005634
1007	1007	maker-Fvb6-4-augustus-gene-325.42-mRNA-1	2.841811	2.126076	1.258822	0.459882	0.475354	0.734697	-1.939545284	3.16E-07	1.57E-05	putative receptor-like protein kinase At3g47110	C0LGP4	Probable LRR receptor-like serine/threonine-protein kinase At3g47570	UniRef90_UPI0005CADD5E	Fragaria vesca subsp. vesca TaxID 101020	GO:0005524]---[GO:0004674	-	GO:0016021]---[GO:0005886
1008	1008	maker-Fvb5-1-augustus-gene-92.56-mRNA-1	1.867285	4.644674	3.144785	1.286124	1.405788	1.104288	-1.404584682	0.000990062	0.013371944	Putative triacylglycerol lipase	Q9CA68	GDSL esterase/lipase At1g74460	UniRef90_A0A2P6P2N9	Rosoideae TaxID 171638	GO:0016788	GO:0016042	GO:0005576
1009	1009	maker-Fvb2-4-augustus-gene-253.41-mRNA-1	246.966537	150.942993	258.430237	88.103912	77.814484	98.526459	-1.375849106	1.67E-07	8.89E-06	Uncharacterized protein	P35016	Endoplasmin homolog	UniRef90_M5XMY9	Rosaceae TaxID 3745	GO:0005524]---[GO:0051082	GO:0006457	GO:0005788
1010	1010	augustus_masked-Fvb6-2-processed-gene-181.3-mRNA-1	0.379866	0.434446	0.348185	1.186839	1.078109	1.0738	1.46309241	1.95E-12	2.68E-10	Putative interactor of constitutive active ROPs	Q9ZQC5	Interactor of constitutive active ROPs 2 chloroplastic	UniRef90_A0A2P6RAM3	Rosoideae TaxID 171638	-	-	-
1011	1011	maker-Fvb6-3-augustus-gene-38.58-mRNA-1	2.003096	1.795288	1.610901	3.89944	3.945462	4.803825	1.168708065	4.25E-24	2.63E-21	protein LONGIFOLIA 1	Q9LF24	Protein LONGIFOLIA 1	UniRef90_UPI0002C31CBF	Fragaria vesca subsp. vesca TaxID 101020	-	-	-
1012	1012	snap_masked-Fvb3-4-processed-gene-228.43-mRNA-1	0.35136	0.308839	0.174789	0.978965	0.616338	0.641198	1.376981288	0.000560672	0.008666671	pentatricopeptide repeat-containing protein At2g26790 mitochondrial	O81028	Pentatricopeptide repeat-containing protein At2g26790 mitochondrial	UniRef90_UPI0005C8C7FA	Fragaria vesca subsp. vesca TaxID 101020	-	-	GO:0005739
1013	1013	MSTRG.1279.2	15.396504	43.584591	27.256578	80.32592	66.801353	64.447662	1.23169709	0.002801219	0.029229429	Putative peroxiredoxin	Q6QPJ6	Peroxiredoxin Q chloroplastic	UniRef90_A0A2P6RKY4	Rosa chinensis TaxID 74649	GO:0004601]---[GO:0051920	GO:0045454	GO:0005623
1014	1014	snap_masked-Fvb3-2-processed-gene-61.21-mRNA-1	0.105033	0	0	1.286496	0.993781	1.187848	4.295066472	0.000252714	0.004659991	-	-	-	-	-	-	-	-
1015	1015	maker-Fvb6-3-augustus-gene-415.47-mRNA-1	3.915591	15.251175	11.080967	36.447475	30.886322	32.345913	1.648248292	0.001220236	0.015639436	Putative Acid phosphatase	Q9ZVL6	UPF0603 protein At1g54780 chloroplastic	UniRef90_A0A2P6R6T0	Rosoideae TaxID 171638	GO:0003993	-	GO:0016021
1016	1016	MSTRG.23318.2	112.929695	76.019173	86.429657	272.799194	289.366455	227.103195	1.469779431	1.06E-13	1.72E-11	uncharacterized protein LOC101302629 isoform X1	-	-	UniRef90_UPI0005C9C079	Fragaria vesca subsp. vesca TaxID 101020	-	-	-
1017	1017	snap_masked-Fvb2-2-processed-gene-230.14-mRNA-1	4.223252	2.267094	1.435204	0.800728	0.801313	1.313805	-1.467720695	0.005079461	0.045051552	Uncharacterized protein	-	-	UniRef90_A0A2P6QB22	Rosoideae TaxID 171638	-	-	GO:0016021
1018	1018	MSTRG.53913.2	0.195355	0.685526	9.067224	0	0	0	-12.19953401	2.24E-09	1.81E-07	receptor-like protein 12 isoform X1	Q9SRL2	Receptor-like protein 34	UniRef90_UPI0005C8AAEB	Fragaria vesca subsp. vesca TaxID 101020	-	-	-
1019	1019	maker-Fvb2-2-augustus-gene-168.15-mRNA-1	1.751183	2.159181	1.663035	1.049806	1.044432	0.597723	-1.101597975	0.001034682	0.013842957	dehydrodolichyl diphosphate syntase complex subunit NUS1	Q96E22	Dehydrodolichyl diphosphate synthase complex subunit NUS1	UniRef90_UPI0005CB5EAF	Fragaria vesca subsp. vesca TaxID 101020	-	-	-
1020	1020	MSTRG.26956.1	0.143608	0.210178	0.803529	2.804484	2.969076	2.830063	2.757183481	0.000173275	0.003464651	Putative ELMO domain-containing protein	Q54YW1	ELMO domain-containing protein A	UniRef90_A0A2P6R0E5	Rosoideae TaxID 171638	-	-	-
1021	1021	maker-Fvb1-1-snap-gene-233.75-mRNA-1	0	0	0	0.17212	0.091314	0.26284	5.338754496	0.000425664	0.006997937	Pectinesterase	Q9FF77	Probable pectinesterase/pectinesterase inhibitor 47	UniRef90_A0A251NDS7	Prunus TaxID 3754	GO:0045330]---[GO:0004857]---[GO:0030599	GO:0042545]---[GO:0045490	-
1022	1022	MSTRG.51237.1	0	1.635373	2.318317	0	0.025729	0	-7.084043447	0.004926043	0.044069559	Putative transcription factor MYB-HB-like family	Q7XC57	Transcription factor MYBS3	UniRef90_A0A2P6RXC1	Rosoideae TaxID 171638	GO:0003677	-	GO:0005634
1023	1023	maker-Fvb2-1-augustus-gene-212.68-mRNA-1	3.668162	2.535639	1.263489	8.675281	6.897241	8.366406	1.644106294	1.54E-05	0.000468965	protein EARLY FLOWERING 3	O82804	Protein EARLY FLOWERING 3	UniRef90_UPI0002C322B2	Fragaria vesca subsp. vesca TaxID 101020	-	-	-
1024	1024	maker-Fvb2-3-augustus-gene-40.44-mRNA-1	153.443665	97.385643	164.307373	63.504253	61.163338	72.954216	-1.135641416	5.23E-06	0.000185607	Uncharacterized protein	P35016	Endoplasmin homolog	UniRef90_M5XMY9	Rosaceae TaxID 3745	GO:0005524]---[GO:0051082	GO:0006457	GO:0005788
1025	1025	MSTRG.65009.2	2.390286	3.553822	2.723393	0.702363	1.307579	1.809655	-1.245876911	0.003089306	0.031415078	Putative transcription factor bHLH family	Q9M128	Transcription factor bHLH57	UniRef90_A0A2P6SIV4	Rosoideae TaxID 171638	GO:0046983	-	-
1026	1026	maker-Fvb6-1-augustus-gene-65.47-mRNA-1	27.217876	15.759222	9.144171	3.722664	3.093402	6.051512	-2.059221427	6.02E-06	0.00020934	Putative ribonuclease III	Q69KJ0	Ribonuclease 3-like protein 3	UniRef90_A0A2P6S237	Rosoideae TaxID 171638	GO:0004525	GO:0006396	-
1027	1027	maker-Fvb1-2-augustus-gene-132.21-mRNA-1	0.098162	0.093333	0.09072	0.6608	0.600816	0.282804	2.261178356	0.000841101	0.011839024	uncharacterized protein LOC105352635	-	-	UniRef90_UPI0005C8D55A	Fragaria vesca subsp. vesca TaxID 101020	-	-	-
1028	1028	maker-Fvb3-3-augustus-gene-171.32-mRNA-1	0	0	0	0.068669	0.013001	0.068378	5.132620838	0.002879124	0.029813971	protein TOC75-3 chloroplastic-like isoform X1	Q9STE8	Protein TOC75-3 chloroplastic	UniRef90_UPI0005CB5932	Fragaria vesca subsp. vesca TaxID 101020	GO:0015450	GO:0009658]---[GO:0048598]---[GO:0045037]---[GO:0045036]---[GO:0009735	GO:0009507]---[GO:0009941]---[GO:0031359]---[GO:0016020]---[GO:0009536]---[GO:0010006]---[GO:0061927]---[GO:0005774
1029	1029	MSTRG.30749.2	43.254379	94.052498	97.798645	31.899099	23.526657	49.092155	-1.253006055	0.004293236	0.039961868	Glutamate--glyoxylate aminotransferase 2 (Fragment)	Q9S7E9	Glutamate--glyoxylate aminotransferase 2	UniRef90_A0A0V0RDD5	Eukaryota TaxID 2759	GO:0008453]---[GO:0047958]---[GO:0004021]---[GO:0030170	GO:0009058]---[GO:0042853	GO:0009507]---[GO:0009570]---[GO:0005777
1030	1030	MSTRG.5233.2	95.143532	166.567154	111.512871	27.758617	32.124722	20.035936	-2.276945342	4.37E-13	6.57E-11	Inositol-3-phosphate synthase	Q9FYV1	Inositol-3-phosphate synthase	UniRef90_Q9FYV1	Mesangiospermae TaxID 1437183	GO:0004512	GO:0006021]---[GO:0008654	GO:0005737
1031	1031	snap_masked-Fvb6-4-processed-gene-244.15-mRNA-1	17.557247	45.728268	25.66202	5.239476	11.795881	8.097249	-1.880551128	0.000297779	0.00531729	Chlorophyll a-b binding protein chloroplastic	P10707	Chlorophyll a-b binding protein 1D (Fragment)	UniRef90_B9EXX3	Oryza sativa subsp. japonica TaxID 39947	GO:0016168]---[GO:0046872	GO:0009768]---[GO:0018298]---[GO:0009416	GO:0009941]---[GO:0009535]---[GO:0016021]---[GO:0009522]---[GO:0009523]---[GO:0010287
1032	1032	maker-Fvb6-1-augustus-gene-45.47-mRNA-1	1.79505	3.209949	2.341565	6.483182	4.922272	4.062349	1.009745401	0.00422915	0.039502091	Uncharacterized protein	-	-	UniRef90_A0A2P6S3Q3	Rosoideae TaxID 171638	-	-	-
1033	1033	MSTRG.24280.1	1.716402	2.320349	5.081386	4.758626	18.21106	12.52507	1.870346687	0.00511919	0.0452903	Putative ribosomal protein L4/L1e	O80361	50S ribosomal protein L4 chloroplastic	UniRef90_A0A2P6QJR3	Rosoideae TaxID 171638	GO:0003735	GO:0006412	GO:0005840
1034	1034	maker-Fvb4-1-augustus-gene-110.24-mRNA-1	24.767601	20.672318	10.002852	4.128448	3.63823	3.234896	-2.366856233	1.13E-11	1.37E-09	protein NRT1/ PTR FAMILY 3.1-like	Q9SX20	Protein NRT1/ PTR FAMILY 3.1	UniRef90_UPI0005CAA3D4	Fragaria vesca subsp. vesca TaxID 101020	GO:0035673]---[GO:1904680]---[GO:0015333	GO:0010336]---[GO:0042128	GO:0016021]---[GO:0097708]---[GO:0005886
1035	1035	maker-Fvb3-2-augustus-gene-262.29-mRNA-1	0.423227	0.872559	0.391538	3.241521	2.186634	2.184045	2.101493053	2.56E-06	0.00010075	Putative E3 ubiquitin-protein ligase MARCH	-	-	UniRef90_A0A2P6QJF0	Rosoideae TaxID 171638	GO:0016874]---[GO:0008270	-	GO:0016021
1036	1036	maker-Fvb6-3-augustus-gene-312.49-mRNA-1	2.924094	4.795634	3.364979	7.899468	8.989783	7.129307	1.059402438	0.000125282	0.002676846	Uncharacterized protein	-	-	UniRef90_A0A2P6RB33	Rosoideae TaxID 171638	-	-	-
1037	1037	MSTRG.5662.1	1.393192	1.048848	0.94866	4.573964	3.184348	2.663955	1.573870194	7.94E-08	4.60E-06	Uncharacterized protein	Q8LFN2	Probable inactive leucine-rich repeat receptor-like protein kinase At3g03770	UniRef90_A0A2P6RHF2	Rosoideae TaxID 171638	GO:0005524]---[GO:0004672	GO:0046777	GO:0016021]---[GO:0005886]---[GO:0009506
1038	1038	MSTRG.65536.2	1.732962	2.252715	0.328379	7.213116	6.86328	4.606003	2.08423889	0.002049557	0.023131942	Putative IQ motif EF-hand binding protein	Q8LPG9	Protein IQ-DOMAIN 14	UniRef90_A0A2P6S8E0	Rosoideae TaxID 171638	-	-	-
1039	1039	maker-Fvb4-2-augustus-gene-85.25-mRNA-1	5.262233	2.249816	1.520589	0.904578	1.333783	1.272938	-1.39229148	0.005170479	0.045617281	Putative xenobiotic-transporting ATPase	Q9FWX7	ABC transporter B family member 11	UniRef90_A0A2P6QZK4	Rosoideae TaxID 171638	GO:0005524]---[GO:0042626]---[GO:0010329	GO:0010540	GO:0016021]---[GO:0005886]---[GO:0009506
1040	1040	augustus_masked-Fvb2-2-processed-gene-62.1-mRNA-1	0.003279	0	0	0.006358	1.132302	0.100741	7.79371503	0.000268085	0.004883506	uncharacterized protein LOC101306776 isoform X1	Q93YS2	Probable protein phosphatase 2C 51	UniRef90_UPI0005C84964	Fragaria vesca subsp. vesca TaxID 101020	-	-	-
1041	1041	augustus_masked-Fvb7-2-processed-gene-312.7-mRNA-1	0.630125	0.873624	0.211568	0.07464	0.079175	0.024845	-3.124000489	0.000104492	0.002299481	cytochrome P450 89A2-like isoform X4	Q42602	Cytochrome P450 89A2	UniRef90_UPI0005C9B46E	Fragaria vesca subsp. vesca TaxID 101020	GO:0020037]---[GO:0005506]---[GO:0016709	-	GO:0016021]---[GO:0016020
1042	1042	maker-Fvb4-4-augustus-gene-91.25-mRNA-1	0.270396	0.2291	0.122921	0.63557	0.62725	0.697653	1.577710321	4.10E-06	0.000150626	Protein DETOXIFICATION	Q9FHB6	Protein DETOXIFICATION 16	UniRef90_A0A2P6QTQ8	Rosoideae TaxID 171638	GO:0015297]---[GO:0015238	-	GO:0016021
1043	1043	MSTRG.21026.1	0.503193	1.030297	0.537116	4.471157	4.550463	4.261362	2.617839539	1.21E-13	1.94E-11	Putative ( )-abscisic acid 8'-hydroxylase	O81077	Abscisic acid 8'-hydroxylase 2	UniRef90_A0A2P6QJ20	Rosoideae TaxID 171638	GO:0010295]---[GO:0020037]---[GO:0005506	-	GO:0016021
1044	1044	augustus_masked-Fvb6-1-processed-gene-342.5-mRNA-1	0.290404	0.6774	0.607698	0.004168	0.057813	0.014544	-4.339968879	2.08E-07	1.08E-05	Uncharacterized protein	Q2QMH1	Serine/threonine-protein kinase Nek2	UniRef90_A0A2P6R669	Rosoideae TaxID 171638	GO:0005524]---[GO:0004674	-	-
1045	1045	MSTRG.55782.1	3.779775	2.156997	2.317764	10.691907	14.291408	8.19388	1.961657246	6.46E-08	3.81E-06	-	-	-	-	-	-	-	-
1046	1046	maker-Fvb6-3-augustus-gene-0.33-mRNA-1	1.795564	3.565686	3.034518	17.30196	25.536707	13.151202	2.785927501	2.36E-14	4.16E-12	CO-like protein	Q96502	Zinc finger protein CONSTANS-LIKE 2	UniRef90_I3QIJ9	Rosoideae TaxID 171638	GO:0008270	-	GO:0005634
1047	1047	maker-Fvb3-2-snap-gene-80.62-mRNA-1	0.30718	0.529441	0.176457	0.077815	0.046563	0.110204	-2.077431796	0.000718907	0.010522028	G-type lectin S-receptor-like serine/threonine-protein kinase B120 isoform X1	Q40541	Mitogen-activated protein kinase kinase kinase NPK1	UniRef90_UPI0002C2E910	Fragaria vesca subsp. vesca TaxID 101020	-	-	-
1048	1048	MSTRG.47124.1	0.631682	0.818057	0.544998	1.74184	1.360202	1.836845	1.234911256	4.46E-05	0.001138873	-	-	-	-	-	-	-	-
1049	1049	maker-Fvb1-4-augustus-gene-120.42-mRNA-1	0.093582	0.244691	0.043572	0.425777	0.451468	0.623986	1.847304776	0.004581103	0.041837163	uncharacterized protein LOC101302005	-	-	UniRef90_UPI0002C2FDDB	Fragaria vesca subsp. vesca TaxID 101020	-	-	-
1050	1050	MSTRG.50756.1	1004.726929	1819.317505	1245.141357	602.991699	568.953125	612.208862	-1.250534664	2.63E-06	0.000103099	Chlorophyll a-b binding protein 2.1 chloroplastic	P12062	Chlorophyll a-b binding protein 37 chloroplastic	UniRef90_Q9SHR7	Eukaryota TaxID 2759	GO:0016168]---[GO:0046872	GO:0009765]---[GO:0018298	GO:0009535]---[GO:0016021]---[GO:0009522]---[GO:0009523
1051	1051	maker-Fvb2-2-snap-gene-237.61-mRNA-1	0.299594	0.728013	0.843792	1.724126	1.621006	2.301737	1.502329021	0.001665854	0.019811514	Glucose-1-phosphate adenylyltransferase	Q00081	Glucose-1-phosphate adenylyltransferase large subunit 1 (Fragment)	UniRef90_Q6R2I7	Fragaria TaxID 3746	GO:0005524]---[GO:0008878	GO:0005978]---[GO:0019252	GO:0009501]---[GO:0009507
1052	1052	MSTRG.10897.2	0.053922	0	0	6.325749	4.807486	4.771338	8.176433835	1.16E-10	1.18E-08	Non-specific serine/threonine protein kinase	Q6TGC6	Serine/threonine-protein kinase CBK1	UniRef90_A0A251N1L3	rosids TaxID 71275	GO:0005524]---[GO:0004674	-	GO:0016021
1053	1053	augustus_masked-Fvb7-2-processed-gene-190.11-mRNA-1	1.726221	1.871084	0.752537	0	0	0	-7.682622136	1.61E-08	1.10E-06	Putative translation protein SH3	Q9STN3	Putative transcription elongation factor SPT5 homolog 1	UniRef90_A0A2P6SI88	Rosa chinensis TaxID 74649	-	GO:0032784]---[GO:0006357	-
1054	1054	augustus_masked-Fvb4-3-processed-gene-297.3-mRNA-1	0	0	0	0.219991	0.23159	0.396095	4.729647021	0.002166875	0.0241361	-	-	-	-	-	-	-	-
1055	1055	maker-Fvb3-4-augustus-gene-251.46-mRNA-1	3.534163	0.450113	0	0	0.031012	0.012168	-6.343031011	0.004765743	0.043004485	Uncharacterized protein	Q8VY22	Protein trichome birefringence-like 38	UniRef90_A0A2P6Q4M4	Rosoideae TaxID 171638	-	-	-
1056	1056	maker-Fvb1-3-augustus-gene-109.28-mRNA-1	78.221764	102.328468	196.124771	48.936977	65.384102	59.167706	-1.201884251	0.003896059	0.037221113	Xyloglucan endotransglucosylase/hydrolase	Q8LF99	Probable xyloglucan endotransglucosylase/hydrolase protein 6	UniRef90_A0A2P6RPE4	Rosoideae TaxID 171638	GO:0004553]---[GO:0016762	GO:0042546]---[GO:0071555]---[GO:0010411	GO:0048046]---[GO:0005618
1057	1057	MSTRG.11322.3	0.555247	0.306143	0.129684	2.894614	2.127427	1.292608	2.648612077	1.10E-05	0.000350371	Uncharacterized protein	-	-	UniRef90_A0A2P6PT53	Rosoideae TaxID 171638	-	GO:0071249	-
1058	1058	MSTRG.56529.1	0	0	0	2.740153	2.506003	0	8.296491544	0.005485107	0.047713336	Putative NADH ubiquinone reductase (H( )-translocating)	Q9LHI0	NADH dehydrogenase ubiquinone 1 alpha subcomplex subunit 6	UniRef90_A0A2P6SA49	Rosoideae TaxID 171638	GO:0008137	-	-
1059	1059	maker-Fvb4-1-snap-gene-177.65-mRNA-1	0.122882	0.196478	0.034885	0.410691	0.427422	0.57244	1.911845003	0.001858848	0.021515985	SNF1-related protein kinase regulatory subunit gamma-1-like	Q9CAR3	SNF1-related protein kinase regulatory subunit gamma-1-like	UniRef90_UPI0005C99A27	Fragaria vesca subsp. vesca TaxID 101020	-	-	-
1060	1060	maker-Fvb7-2-augustus-gene-197.19-mRNA-1	2.693299	3.901414	4.060197	7.863708	7.201283	8.213713	1.059117882	3.50E-06	0.000131527	Auxin response factor	Q9XED8	Auxin response factor 9	UniRef90_A0A2P6SIM7	Rosoideae TaxID 171638	GO:0003700]---[GO:0043565	GO:0009734	GO:0005634
1061	1061	MSTRG.50771.1	29.682499	18.678089	10.064836	10.401637	8.773628	8.384136	-1.114668002	0.00378451	0.036400737	Putative transcription factor C3H family	Q9SJ41	Zinc finger CCCH domain-containing protein 18	UniRef90_A0A2P6S1J1	Rosoideae TaxID 171638	GO:0046872]---[GO:0003723	-	-
1062	1062	MSTRG.54620.4	0.087628	0.526763	0.325188	0	0	0	-8.901052061	1.47E-08	1.01E-06	Putative condensin complex subunit 1	F4IP13	Protein SHOOT GRAVITROPISM 6	UniRef90_A0A2P6RB83	Rosoideae TaxID 171638	-	GO:0009660]---[GO:0009630]---[GO:0009959	GO:0009705
1063	1063	MSTRG.5680.5	0	1.558871	2.544398	0	0	0	-8.257240064	0.00571385	0.049204605	-	-	-	-	-	-	-	-
1064	1064	maker-Fvb1-3-augustus-gene-17.59-mRNA-1	1.783721	2.112157	2.893327	5.398103	8.13996	5.629629	1.425665025	8.68E-06	0.000287662	DEAD-box ATP-dependent RNA helicase 52B-like	Q6Z4K6	DEAD-box ATP-dependent RNA helicase 52B	UniRef90_UPI0002C335C6	Fragaria vesca subsp. vesca TaxID 101020	GO:0005524]---[GO:0004386]---[GO:0003723	-	-
1065	1065	MSTRG.21177.4	0	0.282161	0.083781	0.763408	4.345794	5.008315	4.662544868	0.00064074	0.009610201	Putative Zinc finger RanBP2-type nucleotide-binding alpha-beta plait domain-containing protein	Q94KD0	Transcription initiation factor TFIID subunit 15b	UniRef90_A0A2P6QKD9	Rosoideae TaxID 171638	GO:0046872]---[GO:0003723	-	-
1066	1066	augustus_masked-Fvb2-3-processed-gene-65.12-mRNA-1	4.158551	3.865347	5.331146	9.930188	8.615907	9.892214	1.023227325	7.99E-07	3.59E-05	U-box domain-containing protein 30-like	Q058P4	U-box domain-containing protein 30	UniRef90_UPI0002C3491C	Fragaria vesca subsp. vesca TaxID 101020	GO:0061630	GO:0071472]---[GO:1901001	-
1067	1067	maker-Fvb2-3-snap-gene-89.40-mRNA-1	1.065817	0.454899	0.58778	0.063173	0.060788	0.047419	-3.62253519	9.55E-14	1.56E-11	Serine/threonine-protein phosphatase	Q8L7U5	Serine/threonine-protein phosphatase BSL1	UniRef90_M5VZJ4	rosids TaxID 71275	GO:0046872]---[GO:0004722	GO:0009742	GO:0005737]---[GO:0005634]---[GO:0005886
1068	1068	maker-Fvb6-1-augustus-gene-0.41-mRNA-1	1.433746	0.939659	0.923931	0.33326	0.311429	0.502721	-1.569501674	6.52E-08	3.84E-06	Uncharacterized protein	O94915	Protein furry homolog-like	UniRef90_A0A314URP0	Prunus yedoensis var. nudiflora TaxID 2094558	-	GO:0000902	-
1069	1069	maker-Fvb6-1-augustus-gene-261.38-mRNA-1	0.747765	0.458543	0.359391	4.466526	2.029671	1.058313	2.234911158	0.000470895	0.007563865	Putative tetratricopeptide-like helical domain pentacotripeptide-repeat region of PROPR	Q8GYL7	Pentatricopeptide repeat-containing protein At5g02830 chloroplastic	UniRef90_A0A2P6RAI1	Rosoideae TaxID 171638	-	-	GO:0009507
1070	1070	maker-Fvb1-2-snap-gene-61.64-mRNA-1	0	0	0	0.308788	0.104103	0.402405	6.451397684	2.72E-05	0.000755133	Uncharacterized protein	Q9SD85	Flavonoid 3'-monooxygenase	UniRef90_A0A251NE03	Prunus TaxID 3754	GO:0020037]---[GO:0005506]---[GO:0004497]---[GO:0016705	-	-
1071	1071	augustus_masked-Fvb4-1-processed-gene-128.9-mRNA-1	34.595604	25.173828	31.948996	9.013542	12.149909	8.555184	-1.679034736	9.50E-12	1.17E-09	Putative thioredoxin-disulfide reductase	Q9LIF1	Monothiol glutaredoxin-S10	UniRef90_A0A2P6QY54	rosids TaxID 71275	GO:0009055]---[GO:0015035]---[GO:0004791	GO:0045454]---[GO:0000122	GO:0005623
1072	1072	MSTRG.28298.1	0	0	0	1.301458	0.164316	0.562555	5.573322934	0.002509116	0.026881503	-	-	-	-	-	-	-	-
1073	1073	MSTRG.58425.5	6.658945	18.805872	0	0	0.012954	0.020051	-9.507601586	0.000893026	0.012388997	Putative glutamate synthase (NADH)	Q03460	Glutamate synthase NADH amyloplastic	UniRef90_A0A2P6SNZ7	Rosoideae TaxID 171638	GO:0051538]---[GO:0050660]---[GO:0010181]---[GO:0016040]---[GO:0005506	GO:0006541]---[GO:0097054	GO:0009501
1074	1074	MSTRG.27736.1	3.473905	4.015926	4.187301	13.2732	9.917924	10.862386	1.480714049	3.79E-13	5.72E-11	Superoxide dismutase (Fragment)	Q9FMX0	Superoxide dismutase Fe 3 chloroplastic	UniRef90_M9R5M2	Rosoideae TaxID 171638	GO:0046872]---[GO:0004784	-	-
1075	1075	maker-Fvb7-4-augustus-gene-205.28-mRNA-1	0	7.367887	4.621268	0	0	0	-12.13742704	0.001891977	0.021801366	Putative transcription factor C3H family	Q0D3J9	Zinc finger CCCH domain-containing protein 53	UniRef90_A0A2P6S8C1	Rosoideae TaxID 171638	GO:0046872]---[GO:0003723	-	-
1076	1076	MSTRG.31934.4	6.236099	4.272348	2.957146	0	0	0	-11.96995705	4.95E-22	2.46E-19	Putative splicing factor 3A subunit 1	Q8RXF1	Probable splicing factor 3A subunit 1	UniRef90_A0A2P6QSR5	Rosoideae TaxID 171638	GO:0003723	GO:0000398	GO:0071013]---[GO:0005686]---[GO:0071004]---[GO:0005684
1077	1077	MSTRG.6892.2	0	0	0	4.582499	0	5.688789	11.26072459	0.003948753	0.037583893	RING-type E3 ubiquitin transferase	O22193	U-box domain-containing protein 4	UniRef90_A0A2P6RNZ0	Rosoideae TaxID 171638	GO:0004842	-	GO:0005737]---[GO:0005634
1078	1078	maker-Fvb3-1-snap-gene-10.60-mRNA-1	0	0.008988	0	0.09016	0.153551	0.047174	4.282019341	0.003461526	0.034076781	shikimate O-hydroxycinnamoyltransferase-like	Q9FI78	Shikimate O-hydroxycinnamoyltransferase	UniRef90_UPI0005C8B67E	Fragaria vesca subsp. vesca TaxID 101020	GO:0047205]---[GO:0047172	GO:0010252]---[GO:0071555]---[GO:0009809]---[GO:0009963	GO:0005737]---[GO:0005829]---[GO:0016020
1079	1079	augustus_masked-Fvb3-2-processed-gene-44.1-mRNA-1	1.880987	2.152823	4.751411	10.332641	9.171013	7.162046	1.520193252	0.001345726	0.016866975	3'-N-debenzoyl-2'-deoxytaxol N-benzoyltransferase	Q8GYW8	Spermidine coumaroyl-CoA acyltransferase	UniRef90_UPI0002C2E939	Fragaria vesca subsp. vesca TaxID 101020	-	-	-
1080	1080	snap_masked-Fvb4-3-processed-gene-44.51-mRNA-1	211.132141	165.337906	305.621368	59.710133	66.208237	74.030701	-1.843359186	1.89E-10	1.86E-08	S-adenosylmethionine decarboxylase proenzyme	Q9M4D8	S-adenosylmethionine decarboxylase proenzyme	UniRef90_A0A2P6R254	Rosoideae TaxID 171638	GO:0004014	GO:0006557]---[GO:0008295]---[GO:0006597	-
1081	1081	augustus_masked-Fvb6-3-processed-gene-334.4-mRNA-1	2.002762	1.821602	1.54308	2.952414	3.631796	6.321121	1.201042178	0.000236251	0.004425101	telomere repeat-binding protein 5-like	Q9C7B1	Telomere repeat-binding protein 3	UniRef90_UPI0002C2E774	Fragaria vesca subsp. vesca TaxID 101020	-	-	-
1082	1082	MSTRG.50169.1	1.790915	3.319844	2.761305	1.394463	1.318433	1.230479	-1.052429537	0.005798504	0.049732402	F-box/LRR-repeat protein 4	-	-	UniRef90_UPI0002C33FEF	Fragaria vesca subsp. vesca TaxID 101020	-	-	-
1083	1083	maker-Fvb6-1-augustus-gene-49.78-mRNA-1	0.767108	0.489661	0.108727	0.060947	0.024155	0.014559	-3.565182372	0.000180503	0.003572137	EVI5-like protein	Q96CN4	EVI5-like protein	UniRef90_UPI0002C328C4	Fragaria vesca subsp. vesca TaxID 101020	-	-	-
1084	1084	maker-Fvb6-2-snap-gene-215.41-mRNA-1	0.106591	0.156486	0.11926	0.267355	0.307287	0.437831	1.324099291	0.00052213	0.008200486	Putative D-alanine--D-alanine ligase	Q1LIM8	D-alanine--D-alanine ligase	UniRef90_A0A2P6R8K0	Rosoideae TaxID 171638	GO:0005524]---[GO:0008716]---[GO:0046872	-	-
1085	1085	MSTRG.12830.2	8.432929	10.154293	10.019119	19.733986	27.572445	14.410706	1.053602416	0.000406572	0.006739052	1 4-alpha-glucan-branching enzyme 1 chloroplastic/amyloplastic-like	Q41059	1 4-alpha-glucan-branching enzyme 1 chloroplastic/amyloplastic (Fragment)	UniRef90_UPI0002C30154	Fragaria vesca subsp. vesca TaxID 101020	GO:0003844]---[GO:0102752]---[GO:0043169]---[GO:0004553	GO:0005978]---[GO:0019252	GO:0009501]---[GO:0009507
1086	1086	MSTRG.30473.1	0	0	0	4.003892	0	5.85823	10.54960148	0.000407513	0.006751686	protein ROOT PRIMORDIUM DEFECTIVE 1	A0MFS5	Protein WHAT'S THIS FACTOR 1 homolog chloroplastic	UniRef90_UPI0002C330FB	Fragaria vesca subsp. vesca TaxID 101020	-	-	-
1087	1087	maker-Fvb1-1-augustus-gene-186.46-mRNA-1	285.545227	328.361969	236.155899	723.415039	1052.144531	342.495392	1.27571774	0.004225537	0.039475561	dehydrin Xero 2	P42758	Dehydrin Xero 2	UniRef90_UPI0002C33022	Fragaria vesca subsp. vesca TaxID 101020	-	-	-
1088	1088	maker-Fvb2-3-augustus-gene-239.62-mRNA-1	2.13618	1.924082	4.619351	12.265363	12.89062	8.007424	1.856820286	8.56E-05	0.001960952	Uncharacterized protein	Q38967	Amino acid permease 2	UniRef90_M5W064	Rosaceae TaxID 3745	GO:0015171]---[GO:0015293	GO:0015800]---[GO:0003333]---[GO:0015804	GO:0005887]---[GO:0005886
1089	1089	snap_masked-Fvb2-4-processed-gene-51.14-mRNA-1	0.06198	0.219754	0.221072	1.512483	0.621514	0.938711	2.449629361	0.000522247	0.008200486	protein ECERIFERUM 1-like	Q39048	Protein ECERIFERUM 2	UniRef90_UPI0002C3544E	Fragaria vesca subsp. vesca TaxID 101020	-	-	-
1090	1090	maker-Fvb3-3-snap-gene-6.55-mRNA-1	0.883491	0.271434	0.021823	0.011054	0	0.000419	-5.802098581	0.000201511	0.003902462	Katanin p80 WD40 repeat-containing subunit B1 homolog	Q8H0T9	Katanin p80 WD40 repeat-containing subunit B1 homolog	UniRef90_A0A2P6Q3T3	Rosoideae TaxID 171638	GO:0008017	GO:0051013	GO:0008352]---[GO:0005874
1091	1091	maker-Fvb1-2-augustus-gene-33.53-mRNA-1	6.526986	8.068492	3.858929	4.007009	1.91568	2.023622	-1.252315164	0.003701881	0.035807978	Putative tetratricopeptide-like helical domain-containing protein	Q8S9D1	Pentatricopeptide repeat-containing protein At5g21222	UniRef90_A0A2P6RJE2	Rosoideae TaxID 171638	GO:0005524]---[GO:0004672	-	-
1092	1092	augustus_masked-Fvb6-4-processed-gene-222.5-mRNA-1	0	0	0	0.140577	0.171487	0.028076	5.322575676	0.002956934	0.030405464	Putative leucine-rich repeat domain L domain-containing protein	Q9SSD1	Protein TOO MANY MOUTHS	UniRef90_A0A2P6RW19	Rosoideae TaxID 171638	GO:0042277]---[GO:0033612	GO:0008356]---[GO:0071215]---[GO:0050832]---[GO:0045087]---[GO:1905034]---[GO:0009737]---[GO:0010376]---[GO:0010375]---[GO:0010090	GO:0031225]---[GO:0016021]---[GO:0016020]---[GO:0005886
1093	1093	MSTRG.38438.1	0.092179	0.476771	0.000544	13.255348	0.332051	11.143481	5.356125004	0.000216243	0.0041282	inactive poly ADP-ribose polymerase RCD1-like	Q8RY59	Inactive poly ADP-ribose polymerase RCD1	UniRef90_UPI0002C2F813	Fragaria vesca subsp. vesca TaxID 101020	-	-	-
1094	1094	maker-Fvb6-3-augustus-gene-8.39-mRNA-1	1.57949	4.626436	3.266841	12.638579	6.793303	9.688342	1.548014415	0.002317802	0.025374633	uncharacterized protein LOC101296410	-	-	UniRef90_UPI0002C32586	Fragaria vesca subsp. vesca TaxID 101020	-	-	-
1095	1095	augustus_masked-Fvb1-4-processed-gene-41.13-mRNA-1	0	0.329854	0.146069	2.168946	1.545382	1.848693	3.419439709	1.26E-05	0.000395594	Putative small auxin-up RNA	Q29PU2	Auxin-responsive protein SAUR76	UniRef90_A0A2P6RKZ4	Rosoideae TaxID 171638	-	GO:0009733	-
1096	1096	maker-Fvb5-1-augustus-gene-34.41-mRNA-1	0.559218	0.195833	6.780172	0.094841	0.220931	0.135546	-4.159916425	0.000984674	0.013315126	uncharacterized protein LOC101290859	-	-	UniRef90_UPI0002C34CC4	Fragaria vesca subsp. vesca TaxID 101020	-	-	-
1097	1097	maker-Fvb1-1-augustus-gene-105.22-mRNA-1	1.920295	3.531485	6.085754	1.321667	0.928412	1.521024	-1.696310938	0.001700842	0.020125482	probable glycosyltransferase At5g03795	Q9FFN2	Probable glycosyltransferase At5g03795	UniRef90_UPI0005C9E6CB	Fragaria vesca subsp. vesca TaxID 101020	-	-	-
1098	1098	maker-Fvb6-3-augustus-gene-31.47-mRNA-1	31.534609	25.258717	31.072269	13.573986	8.248862	13.069328	-1.390106654	2.02E-07	1.05E-05	Uncharacterized protein	-	-	UniRef90_A0A2P6S4G2	Rosa chinensis TaxID 74649	-	-	-
1099	1099	snap_masked-Fvb7-3-processed-gene-12.20-mRNA-1	0	2.494173	1.960594	0	0	0	-8.836060326	0.003085974	0.031402428	Alkyl transferase	Q8S2T1	Dehydrodolichyl diphosphate synthase 6	UniRef90_A0A2P6PVA9	Rosoideae TaxID 171638	GO:0016765	-	GO:0016021
1100	1100	maker-Fvb6-1-augustus-gene-30.64-mRNA-1	0.632384	0.496073	0.626933	0.057919	0.081918	0.144595	-2.616541313	1.08E-07	6.05E-06	Putative RNA helicase	P41380	Eukaryotic initiation factor 4A-3	UniRef90_A0A2P6S510	Rosoideae TaxID 171638	GO:0005524]---[GO:0004386]---[GO:0003743	-	-
1101	1101	maker-Fvb4-4-augustus-gene-260.18-mRNA-1	0	6.385205	5.87021	0	0	0	-12.3579084	0.001560815	0.018890818	Putative von Willebrand factor type A Zinc finger Sec23/Sec24-type sec23/Sec24 trunk	Q9M291	Protein transport protein Sec24-like CEF	UniRef90_A0A2P6QRT4	Rosoideae TaxID 171638	GO:0008270	GO:0006888]---[GO:0006886]---[GO:0006979	GO:0030127]---[GO:0005829]---[GO:0005789]---[GO:0033116]---[GO:0000139
1102	1102	augustus_masked-Fvb1-3-processed-gene-195.11-mRNA-1	0.844472	0.851795	0.090118	0	0.007768	0	-7.49051699	8.24E-07	3.70E-05	Protein translocase subunit SecA	Q9SYI0	Protein translocase subunit SECA1 chloroplastic	UniRef90_A0A251PSY7	Rosaceae TaxID 3745	GO:0005524]---[GO:0015462	GO:0009658]---[GO:0017038]---[GO:0006605]---[GO:0010109	GO:0009941]---[GO:0009570]---[GO:0009535
1103	1103	maker-Fvb1-3-augustus-gene-30.49-mRNA-1	0.984265	1.007626	1.113104	3.953978	1.646378	2.672464	1.348333285	0.000869473	0.012149673	Uncharacterized protein	-	-	UniRef90_A0A2P6RJY9	Rosoideae TaxID 171638	-	-	-
1104	1104	MSTRG.58348.2	0.981767	2.44154	1.766559	6.390146	6.017343	3.074438	1.51922883	0.002438283	0.02631301	Putative very-long-chain 3-oxoacyl-CoA reductase	Q6RVV4	Short-chain dehydrogenase TIC 32 chloroplastic	UniRef90_A0A2P6SN78	Rosoideae TaxID 171638	GO:0102339]---[GO:0102340]---[GO:0102342]---[GO:0102341	-	-
1105	1105	maker-Fvb7-2-augustus-gene-166.30-mRNA-1	0.731623	0.247179	0.284269	0.057632	0.00141	0.000262	-4.198902978	8.71E-05	0.001988565	Kinesin-like protein	Q9LPC6	Kinesin-like protein KIN-UB	UniRef90_A0A2P6SG69	Rosoideae TaxID 171638	GO:0005524]---[GO:0016887]---[GO:0008017]---[GO:0003777	GO:0007018]---[GO:0032886]---[GO:0048364	GO:0005737]---[GO:0005871]---[GO:0005874
1106	1106	maker-Fvb4-4-augustus-gene-143.21-mRNA-1	25.550611	20.59037	12.555466	7.844724	10.38123	9.169866	-1.141282835	4.14E-05	0.001068885	Putative DnaJ domain-containing protein	Q9SDN0	Chaperone protein dnaJ 20 chloroplastic	UniRef90_A0A2P6QW48	Rosoideae TaxID 171638	-	-	-
1107	1107	augustus_masked-Fvb6-2-processed-gene-241.16-mRNA-1	0.455254	2.034558	1.263064	10.192043	6.718781	5.279817	2.482962084	7.78E-05	0.001809455	uncharacterized protein LOC105352058	-	-	UniRef90_UPI0005CAD392	Fragaria vesca subsp. vesca TaxID 101020	-	-	-
1108	1108	MSTRG.49920.1	0.829022	0.941078	0.164975	5.335335	7.495385	3.593103	3.059501959	4.22E-06	0.00015423	probable polyamine oxidase 2	Q9SKX5	Polyamine oxidase 2	UniRef90_UPI0002C37740	Rosoideae TaxID 171638	-	-	-
1109	1109	snap_masked-Fvb6-2-processed-gene-231.18-mRNA-1	0	0	0	0.278655	0.261998	0.619773	4.819436591	0.001988093	0.022613092	Uncharacterized protein	-	-	UniRef90_A0A2P6R7P1	Rosa chinensis TaxID 74649	-	-	GO:0016021
1110	1110	maker-Fvb2-1-augustus-gene-33.34-mRNA-1	29.593521	6.69959	10.579515	5.690166	1.845723	3.708448	-2.087194232	0.002387596	0.025935849	uncharacterized protein LOC101291778	-	-	UniRef90_UPI0002C36849	Fragaria vesca subsp. vesca TaxID 101020	-	-	-
1111	1111	MSTRG.15396.3	3.473155	3.723462	2.49872	0.166491	0.082234	0	-5.254901971	1.77E-07	9.39E-06	transcription factor PIF1	Q10CH5	Transcription factor PHYTOCHROME INTERACTING FACTOR-LIKE 13	UniRef90_UPI0005C88880	Fragaria vesca subsp. vesca TaxID 101020	-	-	-
1112	1112	MSTRG.56241.1	3.999974	3.760545	4.162479	11.356792	11.493935	11.244648	1.455344363	1.67E-51	6.84E-48	L04	Q9LJX0	ABC transporter B family member 19	UniRef90_B6CG42	eudicotyledons TaxID 71240	GO:0005524]---[GO:0042626]---[GO:0010329	GO:0010541]---[GO:0043481]---[GO:0009926]---[GO:0060918]---[GO:0009734]---[GO:0010540]---[GO:0090691]---[GO:0048527]---[GO:0009640]---[GO:0009958]---[GO:0008361]---[GO:0009733]---[GO:0009637]---[GO:0010218]---[GO:0009639]---[GO:0048364]---[GO:0048443	GO:0016021]---[GO:0005886
1113	1113	MSTRG.39719.2	2.127342	1.700821	0.865937	3.62025	3.620836	3.123206	1.103994507	0.001707824	0.020177721	Putative RNA helicase	Q9SW44	DEAD-box ATP-dependent RNA helicase 16	UniRef90_A0A2P6PD96	Rosoideae TaxID 171638	GO:0005524]---[GO:0004386]---[GO:0003723	-	-
1114	1114	MSTRG.17907.2	0.850265	0.120778	3.743721	0.291026	0.054698	0.050921	-3.591903666	0.005241488	0.046100458	Uncharacterized protein	Q43714	( )-delta-cadinene synthase isozyme A	UniRef90_A0A251PN10	Prunus persica TaxID 3760	GO:0000287]---[GO:0010333	-	-
1115	1115	MSTRG.53487.4	0	1.63069	0.976471	0	0	0	-8.244811219	0.005709814	0.049195197	Putative glucuronosyltransferase	Q9LFQ0	Beta-glucuronosyltransferase GlcAT14B	UniRef90_A0A2P6S4T9	Rosaceae TaxID 3745	GO:0008375]---[GO:0015020	-	GO:0016021
1116	1116	MSTRG.17816.5	0	0	0	0.769816	3.224801	0	9.330429639	0.00249901	0.02679571	Putative vacuolar protein sorting-associated protein	Q557H3	UPF0505 protein	UniRef90_A0A2P6QCM2	Rosoideae TaxID 171638	-	GO:0015031]---[GO:0042147	GO:0005829]---[GO:0030906
1117	1117	maker-Fvb7-1-augustus-gene-294.33-mRNA-1	12.485196	11.998398	7.126454	4.532982	5.7385	4.96435	-1.097368658	5.53E-06	0.000194349	Putative RNA polymerase sigma-70 like domain-containing protein	Q9ZNX9	RNA polymerase sigma factor sigE chloroplastic/mitochondrial	UniRef90_A0A2P6SNX6	Rosoideae TaxID 171638	GO:0003677]---[GO:0003700]---[GO:0016987	GO:0071483]---[GO:0071472]---[GO:0009658]---[GO:0006352]---[GO:0009553]---[GO:0010207]---[GO:0045893]---[GO:2001141]---[GO:0010218]---[GO:0010114	GO:0009507]---[GO:0005739
1118	1118	MSTRG.2851.2	0	0	0	3.484102	23.735321	0.57788	10.8708975	6.28E-08	3.72E-06	dehydrin Xero 2	P25863	Dehydrin Xero 1	UniRef90_UPI0002C33022	Fragaria vesca subsp. vesca TaxID 101020	-	-	-
1119	1119	snap_masked-Fvb5-4-processed-gene-238.19-mRNA-1	0.211007	0.218956	0.356529	0.981999	1.248572	0.963226	1.885321343	0.000141776	0.002949698	protein ECERIFERUM 1-like	Q39048	Protein ECERIFERUM 2	UniRef90_UPI0002C3544E	Fragaria vesca subsp. vesca TaxID 101020	-	-	-
1120	1120	MSTRG.50852.2	17.862146	1.222129	0	0	0	0	-11.67735094	0.002799898	0.029222841	Glycosyltransferase	D3UAG2	UDP-glycosyltransferase 71K2	UniRef90_A0A387IZV4	Fragaria TaxID 3746	GO:0016758	-	-
1121	1121	MSTRG.18079.1	16.594551	13.751789	0.02825	0	0.017896	0.037313	-8.965383875	1.93E-07	1.01E-05	phosphoenolpyruvate carboxylase 2	Q02909	Phosphoenolpyruvate carboxylase housekeeping isozyme	UniRef90_UPI0002C35FB0	Fragaria vesca subsp. vesca TaxID 101020	GO:0008964	GO:0015977]---[GO:0048366]---[GO:0015979]---[GO:0006099	GO:0048046]---[GO:0009507]---[GO:0005829
1122	1122	augustus_masked-Fvb1-1-processed-gene-106.3-mRNA-1	0.313846	0.340903	0.296113	0	0	0	-5.524963361	5.78E-05	0.001410137	uncharacterized protein At4g02000-like	-	-	UniRef90_UPI0005CA6BE5	Fragaria vesca subsp. vesca TaxID 101020	-	-	-
1123	1123	maker-Fvb2-4-augustus-gene-72.33-mRNA-1	0.191434	0.427884	0.313861	0.899687	0.838033	0.829407	1.380179406	0.000302084	0.005375263	DNA helicase	Q0WVF5	DNA replication licensing factor MCM4	UniRef90_M5VVB9	Rosaceae TaxID 3745	GO:0005524]---[GO:0003677]---[GO:0003678]---[GO:0046872	GO:0007049]---[GO:0006270]---[GO:0006268	GO:0005829]---[GO:0042555]---[GO:0000347
1124	1124	maker-Fvb5-2-augustus-gene-227.45-mRNA-1	12.839679	12.588505	22.897549	47.102699	38.90118	34.452129	1.24599956	0.00025646	0.004716303	phospho-2-dehydro-3-deoxyheptonate aldolase 2 chloroplastic-like	P27608	Phospho-2-dehydro-3-deoxyheptonate aldolase 1 chloroplastic	UniRef90_UPI0002C2E042	Fragaria vesca subsp. vesca TaxID 101020	GO:0003849	GO:0009073]---[GO:0009423	GO:0009507
1125	1125	maker-Fvb7-2-snap-gene-137.51-mRNA-1	1.623448	1.927109	1.426842	0.171672	0.111482	0.350412	-3.008078801	2.34E-11	2.69E-09	Putative transcription factor MYB-HB-like family	Q6R0H1	Protein LHY	UniRef90_A0A2P6SIW1	Rosoideae TaxID 171638	GO:0003677	-	GO:0005634
1126	1126	maker-Fvb6-1-snap-gene-272.66-mRNA-1	1.754249	1.713824	3.338979	10.457071	9.525193	6.989229	1.9119841	1.16E-06	5.06E-05	Putative (S)-norcoclaurine synthase	Q39224	Protein SRG1	UniRef90_A0A2P6R9X7	Rosa chinensis TaxID 74649	GO:0050474]---[GO:0016491	-	-
1127	1127	augustus_masked-Fvb6-1-processed-gene-314.2-mRNA-1	0	0	0	0.030962	0.131372	0.123673	5.004933729	0.003817596	0.036660047	aspartic proteinase nepenthesin-1-like	Q766C3	Aspartic proteinase nepenthesin-1	UniRef90_UPI0002C35A86	Fragaria vesca subsp. vesca TaxID 101020	-	-	-
1128	1128	augustus_masked-Fvb7-1-processed-gene-61.2-mRNA-1	0	0.06228	0	0.201168	0.469892	0.312237	3.743520866	0.003904348	0.037279395	Putative rlpA-like protein double-psi beta-barrel	Q6H5X0	Putative ripening-related protein 2	UniRef90_A0A2P6SCI0	Rosoideae TaxID 171638	-	-	-
1129	1129	maker-Fvb2-4-augustus-gene-109.38-mRNA-1	1.973162	1.109864	1.69217	0	0.000316	0.05856	-6.150176663	1.48E-10	1.48E-08	Putative rossmann-like alpha/beta/alpha sandwich protein	P87055	Uncharacterized protein C57A10.07	UniRef90_A0A2P6PSD1	Rosoideae TaxID 171638	-	-	GO:0016021
1130	1130	MSTRG.53643.2	1.970528	0.943917	0	0	0	0	-9.459013332	0.001690741	0.020040773	Putative ankyrin repeat-containing domain-containing protein	Q1RJR6	Putative ankyrin repeat protein RBE_0317	UniRef90_A0A2P6S648	Rosoideae TaxID 171638	-	-	-
1131	1131	maker-Fvb2-1-augustus-gene-137.32-mRNA-1	0.506287	0.078559	0.089418	3.04277	1.024968	1.758205	3.088146936	0.000293001	0.005249416	Non-specific serine/threonine protein kinase	Q6TGC6	Serine/threonine-protein kinase CBK1	UniRef90_A0A251N1L3	rosids TaxID 71275	GO:0005524]---[GO:0004674	-	GO:0016021
1132	1132	maker-Fvb6-3-augustus-gene-34.51-mRNA-1	2.497697	2.741707	2.582651	15.250594	15.578643	19.088438	2.606778929	1.36E-77	3.47E-73	uncharacterized protein LOC101304985	Q5LDK5	UPF0301 protein BF2109	UniRef90_UPI0005C96CAB	Fragaria vesca subsp. vesca TaxID 101020	-	-	-
1133	1133	MSTRG.2400.2	0.967641	3.689565	1.127647	0.10882	0.077927	0.044329	-4.586897537	4.29E-09	3.27E-07	uncharacterized protein LOC101294691	-	-	UniRef90_UPI0002C32311	Fragaria vesca subsp. vesca TaxID 101020	-	-	-
1134	1134	maker-Fvb6-1-augustus-gene-66.53-mRNA-1	9.773481	13.525617	12.43048	3.508118	5.129975	4.200154	-1.538812058	3.89E-11	4.32E-09	Putative nitrate-transporting ATPase	Q9LVE0	Protein NRT1/ PTR FAMILY 6.4	UniRef90_A0A2P6S1Y4	Rosoideae TaxID 171638	GO:0015414	-	GO:0016021
1135	1135	maker-Fvb3-2-augustus-gene-47.55-mRNA-1	7.641972	14.029086	12.976999	32.446259	31.398979	19.762125	1.208163298	0.000968918	0.013163041	squamosa promoter-binding-like protein 3	P93015	Squamosa promoter-binding-like protein 3	UniRef90_UPI0002C2F31A	Fragaria vesca subsp. vesca TaxID 101020	-	-	-
1136	1136	maker-Fvb2-3-augustus-gene-199.29-mRNA-1	6.332457	9.103271	10.272692	0.920991	1.759885	1.069587	-2.840636942	3.67E-14	6.30E-12	Uncharacterized protein	Q9C6D2	Methylthioribose kinase	UniRef90_M5W2M0	Amygdaloideae TaxID 171637	GO:0005524]---[GO:0042802]---[GO:0046522	GO:0071369]---[GO:0071281]---[GO:0071732]---[GO:0019509	GO:0005829
1137	1137	maker-Fvb2-3-augustus-gene-33.42-mRNA-1	1.176547	0.61578	0.786268	0	0	0	-6.092244787	8.75E-06	0.000289619	Putative defensin plant	P82787	Defensin-like protein 19	UniRef90_A0A2P6PYU2	Rosoideae TaxID 171638	-	GO:0006952	-
1138	1138	MSTRG.51572.1	0.496624	0.261728	0.102348	0.993338	3.961698	1.471668	2.862692536	0.000256333	0.004714816	transcription factor VOZ1	Q9SGQ0	Transcription factor VOZ1	UniRef90_UPI0002C2FD35	Fragaria vesca subsp. vesca TaxID 101020	-	-	-
1139	1139	MSTRG.34450.5	2.88949	2.643881	0	0	0	0	-10.03498684	0.000802266	0.011413462	Uncharacterized protein	-	-	UniRef90_A0A2P6P5R0	Rosoideae TaxID 171638	-	-	GO:0016021
1140	1140	MSTRG.28763.2	13.109824	8.887704	8.063705	6.077073	3.430805	3.132084	-1.289286659	0.000338031	0.005852954	alanine--tRNA ligase mitochondrial	O57734	Alanyl-tRNA editing protein AlaX-L	UniRef90_UPI0002C2F7BA	Fragaria vesca subsp. vesca TaxID 101020	-	-	-
1141	1141	MSTRG.28763.3	0	0	0	0	2.275997	2.47719	9.337923233	0.001832062	0.021271696	alanine--tRNA ligase mitochondrial	O57734	Alanyl-tRNA editing protein AlaX-L	UniRef90_UPI0002C2F7BA	Fragaria vesca subsp. vesca TaxID 101020	-	-	-
1142	1142	maker-Fvb6-2-augustus-gene-18.44-mRNA-1	0.166761	0.279129	0.161105	0.614235	0.465173	0.394722	1.226033589	0.003016602	0.030881113	Uncharacterized protein	-	-	UniRef90_A0A2P6RYY1	Rosoideae TaxID 171638	-	-	-
1143	1143	augustus_masked-Fvb3-4-processed-gene-253.11-mRNA-1	15.530302	12.935545	25.040413	7.666542	8.720898	9.029578	-1.147853582	0.000899155	0.012453729	Uncharacterized protein	-	-	UniRef90_A0A2P6Q4P8	Rosoideae TaxID 171638	-	-	-
1144	1144	MSTRG.13236.2	3.370863	4.004359	9.741469	0	0	0	-11.31404706	2.05E-16	4.86E-14	calcium uptake protein 1 mitochondrial	Q9SZ45	Calcium uptake protein mitochondrial	UniRef90_UPI0002C31606	Fragaria vesca subsp. vesca TaxID 101020	-	-	-
1145	1145	MSTRG.53664.3	5.278895	0	5.931278	0	0	0	-9.308442593	0.001902068	0.021897096	Ribulose-phosphate 3-epimerase	Q9SE42	Ribulose-phosphate 3-epimerase cytoplasmic isoform	UniRef90_A0A2P6S6C8	Rosoideae TaxID 171638	GO:0046872]---[GO:0004750	GO:0005975]---[GO:0006098	-
1146	1146	maker-Fvb6-3-snap-gene-360.52-mRNA-1	32.495682	84.294212	111.470978	237.647446	246.098938	228.612289	1.559623511	0.001149274	0.014980381	Non-specific lipid-transfer protein	Q9M5X7	Non-specific lipid-transfer protein	UniRef90_Q4PLT5	Fragaria TaxID 3746	GO:0008289	GO:0006869	-
1147	1147	MSTRG.62225.1	15.071661	12.890532	13.51966	4.167619	7.255872	3.883088	-1.486874631	1.95E-06	7.91E-05	23.6 kDa heat shock protein mitochondrial	Q96331	23.6 kDa heat shock protein mitochondrial	UniRef90_UPI0002C336DC	Fragaria vesca subsp. vesca TaxID 101020	-	-	-
1148	1148	MSTRG.62683.1	0.936532	0.824426	0.633059	3.838742	1.869872	4.663784	2.02882733	1.61E-05	0.000485402	Uncharacterized protein	-	-	UniRef90_A0A2P6SJG7	Rosa chinensis TaxID 74649	-	-	-
1149	1149	augustus_masked-Fvb4-3-processed-gene-191.1-mRNA-1	0.488923	0.100815	0.021358	3.055992	5.306048	4.17717	4.080326727	5.73E-08	3.43E-06	Uncharacterized protein	Q0E1D7	Flowering-promoting factor 1-like protein 3	UniRef90_A0A1R3G6H3	rosids TaxID 71275	-	GO:0009909	-
1150	1150	MSTRG.33646.3	0.593519	1.049389	0.977007	2.497765	2.176437	2.479199	1.379443105	5.01E-06	0.000178632	uncharacterized protein LOC101292108	-	-	UniRef90_UPI0002C32A2B	Fragaria vesca subsp. vesca TaxID 101020	-	-	-
1151	1151	MSTRG.33646.5	0	0	0	6.305679	0	10.530355	11.68332952	0.002785833	0.029128371	RNA-binding protein cabeza	Q9M8K5	Heavy metal-associated isoprenylated plant protein 32	UniRef90_UPI0002C2F26B	Fragaria vesca subsp. vesca TaxID 101020	-	-	-
1152	1152	augustus_masked-Fvb6-3-processed-gene-12.1-mRNA-1	0.370869	0.368555	0.071306	1.749555	1.373489	0.62924	2.164514265	0.003392856	0.033607976	uncharacterized protein LOC105349248	-	-	UniRef90_UPI0005CAEDC2	Fragaria vesca subsp. vesca TaxID 101020	-	-	-
1153	1153	MSTRG.62973.1	3.218866	2.951044	1.770927	7.908743	8.567339	7.578147	1.554337232	8.41E-11	8.83E-09	Beta-amylase	O65258	Beta-amylase 2 chloroplastic	UniRef90_A0A2P6SHA2	Rosoideae TaxID 171638	GO:0102229]---[GO:0016161	GO:0000272	GO:0009507]---[GO:0009570
1154	1154	MSTRG.25858.2	0.106163	0.180884	0.213421	3.815046	2.200015	3.061409	4.072875428	8.19E-25	5.40E-22	Auxin response factor	O23661	Auxin response factor 3	UniRef90_A0A2P6Q4C7	Rosoideae TaxID 171638	GO:0003677]---[GO:0003700	GO:0010158]---[GO:0009850]---[GO:0009734]---[GO:0010582]---[GO:0009733]---[GO:0010050	GO:0005634
1155	1155	maker-Fvb7-2-snap-gene-172.56-mRNA-1	2.066576	0	2.203442	0	0	0	-9.211809894	0.002103004	0.02359183	ATPase	A8IXB8	ATPase ARSA2	UniRef90_A0A2P5EI30	Rosales TaxID 3744	GO:0005524]---[GO:0016887	GO:0045048	GO:0005783
1156	1156	snap_masked-Fvb6-1-processed-gene-142.28-mRNA-1	0.334094	0.159566	0.593688	0	0.039161	0.021037	-3.733409748	0.00480475	0.043272396	ATP binding microtubule motor family protein	Q8LEM8	60S ribosomal protein L37-3	UniRef90_A0A2U1KTB2	Artemisia annua TaxID 35608	GO:0005524]---[GO:0008017]---[GO:0003777]---[GO:0003735	GO:0007018]---[GO:0006412	GO:0005840
1157	1157	snap_masked-Fvb4-3-processed-gene-23.37-mRNA-1	32.578514	27.87183	20.834127	16.523468	14.380038	10.772535	-1.005414775	4.93E-05	0.001238355	F-box/kelch-repeat protein At1g23390	Q9LDE3	F-box/kelch-repeat protein At1g23390	UniRef90_UPI0002C3079A	Fragaria vesca subsp. vesca TaxID 101020	-	-	-
1158	1158	maker-Fvb1-3-snap-gene-207.27-mRNA-1	0	0	0	0.307089	0.082116	0.267529	4.902515011	0.004037737	0.038128996	Sucrose synthase	Q7XNX6	Sucrose synthase 7	UniRef90_A0A2P6RFT1	Rosoideae TaxID 171638	GO:0016157	GO:0005985	-
1159	1159	MSTRG.35780.2	6.664145	8.753545	4.51618	0.641663	2.237403	3.182571	-1.777329884	0.003202342	0.032254425	Putative aluminum-activated malate transporter	O49696	Aluminum-activated malate transporter 12	UniRef90_A0A2P6PI90	Rosoideae TaxID 171638	GO:0008509	GO:0015743]---[GO:0010118]---[GO:0008272	GO:0012505]---[GO:0016021]---[GO:0009705]---[GO:0005886
1160	1160	augustus_masked-Fvb7-2-processed-gene-295.12-mRNA-1	44.728264	21.189571	19.816048	12.157249	10.698417	18.202625	-1.108008261	0.005292954	0.046469124	Putative transcription factor C2H2 family	Q9SLD4	Zinc finger protein ZAT11	UniRef90_A0A2P6SK74	Rosoideae TaxID 171638	GO:0003676	-	-
1161	1161	maker-Fvb6-2-augustus-gene-303.50-mRNA-1	12.023886	29.245066	15.42018	61.508373	30.970873	55.078831	1.318908234	0.002671941	0.028205966	Tubulin alpha-3 chain-like	P33629	Tubulin alpha chain	UniRef90_A0A2Z7BER9	Dorcoceras hygrometricum TaxID 472368	GO:0005525]---[GO:0003924]---[GO:0005200	GO:0007017	GO:0005737]---[GO:0005874
1162	1162	MSTRG.44335.3	7.299489	4.900349	6.364712	2.649637	2.845941	2.632146	-1.247350646	5.39E-11	5.84E-09	Putative transcription factor C3H family	Q9SJ41	Zinc finger CCCH domain-containing protein 18	UniRef90_A0A2P6S1J1	Rosoideae TaxID 171638	GO:0046872]---[GO:0003723	-	-
1163	1163	maker-Fvb2-3-augustus-gene-42.55-mRNA-1	4.663344	1.801146	0.80957	7.338775	8.83913	7.886995	1.704554073	0.004402581	0.040705247	Putative prolyl oligopeptidase	Q9QUR6	Prolyl endopeptidase	UniRef90_A0A2P6PZE2	Rosoideae TaxID 171638	GO:0004175]---[GO:0070012]---[GO:0042277]---[GO:0004252]---[GO:0070008	GO:0019538]---[GO:0006508	GO:0005737]---[GO:0005829]---[GO:0005634
1164	1164	maker-Fvb4-3-snap-gene-12.70-mRNA-1	1.944867	1.150879	1.443846	0	0	0	-10.51603803	1.39E-17	3.88E-15	Putative RNA helicase	B9DFG3	DExH-box ATP-dependent RNA helicase DExH15 chloroplastic	UniRef90_A0A2P6R489	Rosoideae TaxID 171638	GO:0005524]---[GO:0003723]---[GO:0003724	GO:0009793]---[GO:0031047]---[GO:0000373]---[GO:0006397]---[GO:0010497]---[GO:0016441	GO:0009507]---[GO:0009570]---[GO:0010494
1165	1165	maker-Fvb4-3-augustus-gene-116.45-mRNA-1	63.494835	59.785343	46.79377	28.843067	25.994644	30.47982	-1.047173366	9.76E-19	3.24E-16	Putative Pyruvate dehydrogenase (Acetyl-transferring) kinase	Q9SBJ1	Pyruvate dehydrogenase (acetyl-transferring) kinase mitochondrial	UniRef90_A0A2P6QZM6	Rosaceae TaxID 3745	GO:0005524]---[GO:0009927]---[GO:0042803]---[GO:0004740	GO:0046777	GO:0005739
1166	1166	MSTRG.7047.2	2.667976	2.2339	4.101184	8.067997	9.295092	9.949843	1.526519075	2.28E-07	1.17E-05	Putative minus-end-directed kinesin ATPase	Q9FKP4	Kinesin-like protein KIN-14B	UniRef90_A0A2P6RPX6	Rosoideae TaxID 171638	GO:0005524]---[GO:0016887]---[GO:0008017]---[GO:0003777	GO:0009904]---[GO:0009903]---[GO:0007018]---[GO:0031022	GO:0005829]---[GO:0005871]---[GO:0005874]---[GO:0005886
1167	1167	maker-Fvb1-4-augustus-gene-78.30-mRNA-1	2.890682	2.735872	0.880405	0.471796	0.291606	0.360714	-2.555970457	4.66E-06	0.000168259	Putative gamma-glutamyl-gamma-aminobutyrate hydrolase	Q8H0Z4	Putative glutamine amidotransferase GAT1_2.1	UniRef90_A0A2P6RNC6	Rosoideae TaxID 171638	GO:0033969	GO:0006541	-
1168	1168	MSTRG.26526.2	3.792203	0	1.728958	0	0	0	-10.78977796	0.000321452	0.005631755	Putative pumilio domain-containing protein	Q9C5E7	Pumilio homolog 6 chloroplastic	UniRef90_A0A2P6QSS7	Rosoideae TaxID 171638	GO:0003729	GO:0006417	GO:0009507
1169	1169	maker-Fvb5-2-augustus-gene-46.48-mRNA-1	3.383845	2.325222	2.979529	0.663465	1.362737	0.335483	-1.92001069	0.000974484	0.01321405	TITAN-like protein	F4JRR5	TITAN-like protein	UniRef90_UPI0002C2E2D4	Fragaria vesca subsp. vesca TaxID 101020	-	-	-
1170	1170	MSTRG.36534.3	0.027211	0.016878	0	0.01844	2.318548	5.405117	6.885015876	6.47E-05	0.001550439	Putative ankyrin repeat-containing domain-containing protein	Q9SQK3	Ankyrin repeat domain-containing protein EMB506 chloroplastic	UniRef90_A0A2P6PED5	Rosoideae TaxID 171638	-	-	-
1171	1171	augustus_masked-Fvb4-2-processed-gene-96.5-mRNA-1	0.607189	0.185259	0.760495	6.830989	9.710731	7.829837	3.848017987	2.50E-13	3.89E-11	Uncharacterized protein	Q0E1D7	Flowering-promoting factor 1-like protein 3	UniRef90_A0A1R3G6H3	rosids TaxID 71275	-	GO:0009909	-
1172	1172	maker-Fvb3-1-snap-gene-231.43-mRNA-1	4.6803	4.065114	5.673749	0.007849	0.001867	0.135883	-6.604572953	1.19E-11	1.43E-09	Putative winged helix-turn-helix DNA-binding domain toll-like receptor	Q9SZ66	Disease resistance-like protein DSC1	UniRef90_A0A2P6Q8U3	Rosa chinensis TaxID 74649	GO:0043531]---[GO:0003677	GO:0007165	-
1173	1173	MSTRG.17677.2	1.864053	2.624974	1.609809	4.80785	4.26249	3.754848	1.019409138	5.37E-05	0.0013329	polyadenylate-binding protein 7-like	Q9ZQA8	Polyadenylate-binding protein 7	UniRef90_UPI0005CAE5AA	Fragaria vesca subsp. vesca TaxID 101020	-	-	-
1174	1174	MSTRG.17209.1	1.157745	1.056973	1.123446	1.197038	6.583911	6.042567	1.973695733	0.003364774	0.033406262	CAX-interacting protein 4-like	Q84Y18	CAX-interacting protein 4	UniRef90_UPI0002C309BE	Fragaria vesca subsp. vesca TaxID 101020	-	-	-
1175	1175	MSTRG.57630.2	5.435694	11.044857	11.609627	23.393965	22.733543	19.737007	1.157658235	0.001218271	0.015625373	Chorismate synthase	P57720	Chorismate synthase chloroplastic	UniRef90_A0A2P6SJH3	Rosoideae TaxID 171638	GO:0004107]---[GO:0010181	GO:0009073]---[GO:0009423	GO:0009507]---[GO:0009570]---[GO:0005829]---[GO:0005730]---[GO:0009536
1176	1176	snap_masked-Fvb4-2-processed-gene-99.22-mRNA-1	147.601074	67.09343	98.566277	20.368778	35.73595	24.614534	-2.002498485	7.91E-08	4.59E-06	Putative thioredoxin-disulfide reductase	Q8L8Z8	Monothiol glutaredoxin-S2	UniRef90_A0A2P6QY32	Rosaceae TaxID 3745	GO:0009055]---[GO:0015035]---[GO:0004791	GO:0045454	GO:0005623
1177	1177	maker-Fvb5-4-augustus-gene-57.53-mRNA-1	151.699173	81.257027	136.906464	55.215309	44.180328	53.221268	-1.335528552	1.59E-06	6.62E-05	Uncharacterized protein	P49118	Luminal-binding protein	UniRef90_A0A059C3Q0	eudicotyledons TaxID 71240	GO:0005524]---[GO:0016887]---[GO:0042623]---[GO:0031072]---[GO:0051787]---[GO:0044183]---[GO:0051082	GO:0034605]---[GO:0034620]---[GO:0051085]---[GO:0030968]---[GO:0042026]---[GO:0006986]---[GO:0030433	GO:0005737]---[GO:0034663]---[GO:0005788]---[GO:0016020]---[GO:0005634
1178	1178	maker-Fvb3-1-augustus-gene-153.35-mRNA-1	0.249847	0.451715	0.424701	0.726624	0.927473	0.763738	1.026226722	0.003650708	0.035447222	Putative Ulp1 protease family catalytic domain-containing protein	-	-	UniRef90_A0A2P6RD30	Rosa chinensis TaxID 74649	GO:0008234	-	-
1179	1179	augustus_masked-Fvb3-4-processed-gene-195.2-mRNA-1	7.551365	2.839376	17.022358	44.654659	35.507309	43.074459	2.07634775	0.001541497	0.018712426	homeobox-leucine zipper protein ATHB-52	Q9FN29	Homeobox-leucine zipper protein ATHB-52	UniRef90_UPI0005CB3249	Fragaria vesca subsp. vesca TaxID 101020	-	-	-
1180	1180	maker-Fvb4-2-augustus-gene-9.61-mRNA-1	7.473929	7.262753	5.914475	2.766235	2.813593	3.413107	-1.253397495	3.24E-23	1.86E-20	uncharacterized protein LOC101302063	-	-	UniRef90_UPI0002C35BAE	Fragaria vesca subsp. vesca TaxID 101020	-	-	-
1181	1181	MSTRG.12115.5	0	0.054947	0	1.933161	4.634326	0.044947	6.064365725	0.002563843	0.027332829	Uncharacterized protein	-	-	UniRef90_A0A2P6PJ72	Rosa chinensis TaxID 74649	-	-	-
1182	1182	maker-Fvb2-3-augustus-gene-0.30-mRNA-1	1.027182	1.22434	1.01484	2.093532	2.691882	2.328291	1.054533903	1.33E-06	5.67E-05	uncharacterized protein LOC101308481	Q8H0P8	RNA-binding protein 1	UniRef90_UPI0002C32177	Fragaria vesca subsp. vesca TaxID 101020	-	-	-
1183	1183	maker-Fvb6-1-snap-gene-81.53-mRNA-1	2.181128	2.411826	2.143899	5.185266	4.353396	4.62003	1.01235086	4.06E-14	6.90E-12	Tyrosine--tRNA ligase	Q9M876	Tyrosine--tRNA ligase chloroplastic/mitochondrial	UniRef90_A0A2P6PD00	Rosoideae TaxID 171638	GO:0005524]---[GO:0003723]---[GO:0004831	GO:0009793]---[GO:0043039]---[GO:0006437	GO:0009507]---[GO:0009570]---[GO:0005829]---[GO:0005739
1184	1184	MSTRG.46600.2	0	0	0	3.278922	2.766719	2.296807	9.788906408	1.58E-15	3.39E-13	branched-chain-amino-acid aminotransferase-like protein 2	Q9ASR4	Branched-chain-amino-acid aminotransferase-like protein 2	UniRef90_UPI0005C8E491	Fragaria vesca subsp. vesca TaxID 101020	GO:0004084	-	GO:0005829
1185	1185	MSTRG.7453.2	3.654878	4.055483	2.393022	15.408068	15.511676	5.135469	1.799716972	0.000286906	0.00516103	Putative transcription factor MYB-HB-like family	Q6NNN0	Protein RADIALIS-like 3	UniRef90_A0A2P6RF51	Rosoideae TaxID 171638	GO:0003677	-	-
1186	1186	maker-Fvb7-2-snap-gene-88.30-mRNA-1	0	0	0	0.054487	0.134461	0.033045	5.384680869	0.001035614	0.0138518	receptor-like protein 12	O48851	Receptor like protein 22	UniRef90_UPI0005CAAE83	Fragaria vesca subsp. vesca TaxID 101020	-	-	-
1187	1187	augustus_masked-Fvb3-2-processed-gene-121.1-mRNA-1	17.325449	13.592753	3.954949	2.425112	1.021993	2.937016	-2.481388434	9.34E-05	0.002101624	Putative transcription factor NAM family	Q9LD44	NAC transcription factor 56	UniRef90_A0A2P6QB23	Rosoideae TaxID 171638	GO:0003677	GO:0006355	GO:0005634
1188	1188	augustus_masked-Fvb3-3-processed-gene-95.10-mRNA-1	2.030447	3.092368	6.694906	33.322327	24.924116	31.93169	2.83646955	4.61E-08	2.83E-06	homeobox-leucine zipper protein ATHB-52	Q9FN29	Homeobox-leucine zipper protein ATHB-52	UniRef90_UPI0005CB3249	Fragaria vesca subsp. vesca TaxID 101020	-	-	-
1189	1189	MSTRG.41052.6	0.565833	2.816808	1.727633	0	0	0	-10.12176196	9.23E-12	1.13E-09	Putative RNA helicase	Q5N7W4	DEAD-box ATP-dependent RNA helicase 30	UniRef90_A0A2P6P5M1	Rosoideae TaxID 171638	GO:0005524]---[GO:0004386]---[GO:0003723	GO:0000184]---[GO:0006364	GO:0005634
1190	1190	augustus_masked-Fvb6-2-processed-gene-327.10-mRNA-1	15.246569	22.419641	14.099652	1.263091	1.831597	2.083674	-3.377056669	6.41E-32	8.37E-29	zinc finger protein CONSTANS-LIKE 9-like	Q9LRM4	B-box domain protein 31	UniRef90_UPI0002C37274	Fragaria vesca subsp. vesca TaxID 101020	-	-	-
1191	1191	augustus_masked-Fvb5-1-processed-gene-116.0-mRNA-1	6.087617	2.69998	2.673072	0.69192	1.372759	0.760699	-2.030613535	0.000164426	0.003327475	Uncharacterized protein	-	-	UniRef90_A0A2P6P8D2	Rosa chinensis TaxID 74649	-	-	GO:0016021
1192	1192	augustus_masked-Fvb6-3-processed-gene-334.5-mRNA-1	0.233004	0.173985	0.172967	0.138054	6.017547	7.231925	4.441454521	8.88E-05	0.002019024	Uncharacterized protein	O80933	Scarecrow-like protein 9	UniRef90_A0A251NVY7	Prunus TaxID 3754	GO:0003700]---[GO:0043565	GO:0006355	GO:0005634
1193	1193	MSTRG.45809.2	0.499314	0.059624	0.255308	5.300181	2.685344	3.506156	3.758539196	2.33E-07	1.19E-05	Uncharacterized protein	-	-	UniRef90_A0A2P6RB38	Rosa chinensis TaxID 74649	-	-	GO:0016021
1194	1194	MSTRG.39723.1	1.581807	2.320508	1.740282	0.810692	1.226152	0.872522	-1.008736421	0.003949849	0.037583893	-	-	-	-	-	-	-	-
1195	1195	MSTRG.59781.3	25.248808	25.883749	18.14467	1.229835	1.834091	1.242447	-4.05350766	5.67E-67	5.79E-63	Putative transcription factor MYB-HB-like family	Q6R0H1	Protein LHY	UniRef90_A0A2P6SIW1	Rosoideae TaxID 171638	GO:0003677	-	GO:0005634
1196	1196	maker-Fvb4-3-snap-gene-57.69-mRNA-1	0.074692	0.074144	0.339174	0	0	0	-7.33996088	1.46E-05	0.000447889	palmitoyl-acyl carrier protein thioesterase chloroplastic-like	Q9SQI3	Palmitoyl-acyl carrier protein thioesterase chloroplastic	UniRef90_UPI0005CA72FF	Fragaria vesca subsp. vesca TaxID 101020	-	-	-
1197	1197	MSTRG.61087.3	7.1472	1.960238	0.575388	0.025787	0	0.106689	-5.888648493	1.37E-05	0.000423542	cyclic nucleotide-gated ion channel 1-like	O65717	Cyclic nucleotide-gated ion channel 1	UniRef90_UPI0002C3737F	Fragaria vesca subsp. vesca TaxID 101020	-	-	-
1198	1198	augustus_masked-Fvb6-1-processed-gene-349.5-mRNA-1	3.194792	5.423774	8.44478	16.84906	14.223627	19.981672	1.492263649	0.000683321	0.010089359	ethylene-responsive transcription factor 1B-like	Q8LDC8	Ethylene-responsive transcription factor 1B	UniRef90_UPI0002C34F1B	Fragaria vesca subsp. vesca TaxID 101020	-	-	-
1199	1199	maker-Fvb4-1-snap-gene-114.40-mRNA-1	0.029762	0.065329	0	0.233446	0.140894	0.416185	2.932263251	0.004606837	0.042012104	Putative mitogen-activated protein kinase kinase kinase STE-STE11 family	Q40541	Mitogen-activated protein kinase kinase kinase NPK1	UniRef90_A0A2P6QX25	Rosoideae TaxID 171638	GO:0005524]---[GO:0004709	GO:0000919]---[GO:0006952	GO:0005856]---[GO:0005634]---[GO:0009524
1200	1200	MSTRG.56590.1	10.89132	8.208023	5.403229	3.920358	2.643365	3.747393	-1.29008576	1.69E-05	0.000505118	Putative major facilitator superfamily	Q94BZ1	Protein ZINC INDUCED FACILITATOR-LIKE 1	UniRef90_A0A2P6SB85	Rosa chinensis TaxID 74649	GO:0022821	GO:0010540]---[GO:0009630]---[GO:0090333]---[GO:0080167]---[GO:0009414]---[GO:0048364	GO:0016021]---[GO:0009705]---[GO:0005886
1201	1201	maker-Fvb7-1-snap-gene-301.81-mRNA-1	0	0	0	5.965132	3.330778	0	11.50291827	0.00323749	0.032506934	uncharacterized protein LOC101301835 isoform X1	-	-	UniRef90_UPI0005C881C5	Fragaria vesca subsp. vesca TaxID 101020	-	-	-
1202	1202	MSTRG.16760.2	0.719382	0.671274	0.812216	3.054751	2.321631	1.979889	1.674340591	9.01E-08	5.13E-06	uncharacterized protein LOC101314258	-	-	UniRef90_UPI0002C37642	Fragaria vesca subsp. vesca TaxID 101020	-	-	-
1203	1203	maker-Fvb3-3-augustus-gene-263.41-mRNA-1	12.377152	22.731146	42.310898	99.690041	78.546295	54.027935	1.504726335	0.004758474	0.04296354	Expansin	O22874	Expansin-A8	UniRef90_D8L306	Rosoideae TaxID 171638	-	GO:0009664	GO:0005618]---[GO:0005576]---[GO:0016020
1204	1204	maker-Fvb6-1-augustus-gene-279.37-mRNA-1	3.912004	2.908091	1.655162	1.001557	1.115094	0.853512	-1.543850165	2.72E-05	0.000756121	uncharacterized protein At1g04910	Q9M393	O-fucosyltransferase 28	UniRef90_UPI0002C35299	Fragaria vesca subsp. vesca TaxID 101020	GO:0016757	GO:0006004	GO:0005737]---[GO:0016021
1205	1205	augustus_masked-Fvb5-3-processed-gene-223.19-mRNA-1	20.386269	17.848593	17.927036	6.160052	7.382647	10.524206	-1.283597274	1.00E-08	7.07E-07	RING-H2 finger protein ATL79-like	Q9FGJ6	RING-H2 finger protein ATL79	UniRef90_UPI0002C30DE3	Fragaria vesca subsp. vesca TaxID 101020	-	-	-
1206	1206	maker-Fvb7-4-augustus-gene-180.28-mRNA-1	0.468438	0.721654	0.425953	0.064437	0.097705	0.164143	-2.314569241	6.43E-06	0.000222274	Putative transcription factor C2H2 family	Q9FG01	Splicing factor SF3a60 homolog	UniRef90_A0A2P6SBN6	Rosoideae TaxID 171638	GO:0003723]---[GO:0008270	GO:0000398	GO:0005681
1207	1207	MSTRG.14737.6	10.32345	1.120993	0	0	0	0	-9.536100083	0.002520977	0.026988771	glycine-rich RNA-binding abscisic acid-inducible protein-like isoform X1	Q03250	Glycine-rich RNA-binding protein 7	UniRef90_UPI0002C2F655	Rosoideae TaxID 171638	-	-	-
1208	1208	maker-Fvb3-4-augustus-gene-142.30-mRNA-1	0	0.435871	0	3.735619	6.492537	5.222854	5.079248202	0.005710225	0.049195197	Putative NADH ubiquinone reductase (Non-electrogenic)	Q54NS8	Apoptosis-inducing factor homolog B	UniRef90_A0A2P6QEH7	Rosoideae TaxID 171638	GO:0016491	-	-
1209	1209	augustus_masked-Fvb2-4-processed-gene-253.5-mRNA-1	34.70927	47.917099	34.809975	7.035977	10.417852	5.15789	-2.426417506	3.14E-13	4.79E-11	clock-controlled protein 8	-	-	UniRef90_UPI0005CB67FB	Fragaria vesca subsp. vesca TaxID 101020	-	-	-
1210	1210	maker-Fvb3-4-augustus-gene-158.29-mRNA-1	5.187655	3.865597	3.441964	16.505821	15.611415	14.628194	1.851285337	4.63E-24	2.83E-21	uncharacterized protein LOC101308266	-	-	UniRef90_UPI0002C2EC1F	Fragaria vesca subsp. vesca TaxID 101020	-	-	-
1211	1211	maker-Fvb7-1-snap-gene-108.52-mRNA-1	0.262183	0.260242	0.255532	0.597072	0.705728	0.922096	1.463715539	0.000940345	0.01288227	Uncharacterized protein	-	-	UniRef90_A0A2P6SG35	Rosoideae TaxID 171638	-	-	-
1212	1212	MSTRG.64566.3	3.115175	4.549935	3.726023	1.402198	1.596117	1.67052	-1.350191258	4.09E-09	3.13E-07	Putative transcription factor interactor and regulator CCHC(Zn) family	Q8VYA5	Serine/arginine-rich splicing factor RS2Z33	UniRef90_A0A2P6SJW4	Rosoideae TaxID 171638	GO:0003723]---[GO:0008270	-	-
1213	1213	maker-Fvb2-1-augustus-gene-136.45-mRNA-1	0.504776	0.430801	0.28813	0.183953	0.102	0.152848	-1.49528637	0.001760127	0.020645271	Putative glutathione gamma-glutamylcysteinyltransferase	Q2TSC7	Glutathione gamma-glutamylcysteinyltransferase 1	UniRef90_A0A2P6PV45	Rosoideae TaxID 171638	GO:0016756]---[GO:0046872	GO:0046938]---[GO:0010038	-
1214	1214	maker-Fvb6-1-augustus-gene-101.35-mRNA-1	0.027222	0.025882	0	1.154999	1.440738	1.180145	5.942725463	1.05E-23	6.28E-21	beta-amyrin synthase-like	Q8W3Z1	Beta-amyrin synthase	UniRef90_UPI0002C3423E	Fragaria vesca subsp. vesca TaxID 101020	GO:0042300	GO:0019745	-
1215	1215	maker-Fvb5-2-augustus-gene-34.25-mRNA-1	0.940414	0.488375	0	0	0	0	-8.794801535	0.003337499	0.033223349	Uncharacterized protein	-	-	UniRef90_A0A2P6P5R0	Rosoideae TaxID 171638	-	-	GO:0016021
1216	1216	maker-Fvb4-4-augustus-gene-70.53-mRNA-1	4.332385	3.039103	3.485686	6.972644	17.563711	49.033993	2.680953498	0.00012607	0.002691432	uncharacterized protein LOC109003181	-	-	UniRef90_A0A2I4FYM5	fabids TaxID 91835	-	-	-
1217	1217	maker-Fvb3-4-snap-gene-48.44-mRNA-1	3.427227	0.011126	1.320936	0	0	0	-9.883324268	1.11E-05	0.000352031	Putative transcription factor C3H family	Q9LUZ4	Zinc finger CCCH domain-containing protein 66	UniRef90_A0A2P6QK32	Rosoideae TaxID 171638	GO:0003677]---[GO:0003700]---[GO:0046872	GO:0006355	-
1218	1218	maker-Fvb3-1-augustus-gene-25.36-mRNA-1	0.873621	1.144497	1.202346	5.36208	2.894068	4.040582	1.865539031	1.57E-08	1.07E-06	Putative alpha-galactosidase	Q84VX0	Probable galactinol--sucrose galactosyltransferase 1	UniRef90_A0A2P6QLE8	Rosoideae TaxID 171638	GO:0047274	GO:0010325	-
1219	1219	maker-Fvb4-4-augustus-gene-240.15-mRNA-1	0.721391	0.616498	0.702854	0.288011	0.34684	0.140366	-1.448790335	0.0005143	0.008107417	plant intracellular Ras-group-related LRR protein 6	O64566	Plant intracellular Ras-group-related LRR protein 6	UniRef90_UPI0004988F98	Amygdaloideae TaxID 171637	-	-	-
1220	1220	MSTRG.29855.4	44.188595	0	37.283192	0	0	0	-13.09591187	0.000802116	0.011412919	Putative oxidoreductase	Q8S528	Aldehyde dehydrogenase family 2 member B7 mitochondrial	UniRef90_A0A2P6R409	Rosoideae TaxID 171638	GO:0004029]---[GO:0043878	-	GO:0005759
1221	1221	maker-Fvb1-1-augustus-gene-264.52-mRNA-1	4.019008	2.790882	3.468264	6.510542	11.4034	6.067137	1.171634664	0.00088108	0.012259883	protein SRG1-like	Q39224	Protein SRG1	UniRef90_UPI0002C301A7	Fragaria vesca subsp. vesca TaxID 101020	-	-	-
1222	1222	maker-Fvb2-1-augustus-gene-200.46-mRNA-1	0	0.0307	0	0.331447	0.183931	0.526837	4.84529831	6.67E-05	0.001590784	cyclin-A2-2	Q147G5	Cyclin-A2-2	UniRef90_UPI0005C9F7BA	Fragaria vesca subsp. vesca TaxID 101020	-	-	-
1223	1223	MSTRG.10905.2	2.397882	2.452597	1.318961	0.704231	0.862133	1.080069	-1.264796012	0.000138064	0.002887172	Putative long-chain-alcohol oxidase	B5WWZ9	Long-chain-alcohol oxidase FAO2	UniRef90_A0A2P6PV17	Rosoideae TaxID 171638	GO:0050660]---[GO:0046577	-	GO:0016021
1224	1224	maker-Fvb1-3-augustus-gene-64.31-mRNA-1	16.467438	38.355881	42.219002	235.505371	299.749939	154.038895	2.758990258	5.02E-09	3.77E-07	Flavanone 3-hydroxylase	Q06942	Naringenin 2-oxoglutarate 3-dioxygenase	UniRef90_Q66ME9	Rosaceae TaxID 3745	GO:0031418]---[GO:0046872]---[GO:0045486	GO:0009813	-
1225	1225	snap_masked-Fvb6-4-processed-gene-40.18-mRNA-1	0.433812	8.410889	0.087889	0.07341	0.035509	0.084576	-5.473953507	0.000120903	0.002600129	Putative diacylglycerol acyltransferase serine aminopeptidase S33 alpha/Beta hydrolase	Q9ZVN2	Acyltransferase-like protein At1g54570 chloroplastic	UniRef90_A0A2P6R6C9	Rosoideae TaxID 171638	GO:0004144	GO:0033306]---[GO:0019432	GO:0009507]---[GO:0010287
1226	1226	maker-Fvb3-1-snap-gene-126.17-mRNA-1	1.269557	1.330911	1.575787	3.482083	2.216701	3.123347	1.015893825	0.00010458	0.002300908	uncharacterized protein LOC101298677 isoform X1	P0AAD5	Tyrosine-specific transport protein	UniRef90_UPI0005C8787B	Fragaria vesca subsp. vesca TaxID 101020	-	-	-
1227	1227	augustus_masked-Fvb4-2-processed-gene-115.14-mRNA-1	0.243876	1.83775	1.378696	9.383547	5.150492	10.269524	2.74966625	0.000207497	0.003991904	Putative The fantastic four family protein	Q6NMR8	Protein FANTASTIC FOUR 3	UniRef90_A0A2P6QX09	Rosoideae TaxID 171638	-	-	-
1228	1228	maker-Fvb7-2-augustus-gene-267.57-mRNA-1	0.037505	0.071319	0.242631	1.560738	0.866046	1.562104	3.305420642	1.31E-05	0.000409619	Putative S-adenosyl-L-methionine-dependent methyltransferase	-	-	UniRef90_A0A2P6SMJ8	Rosoideae TaxID 171638	GO:0008168	-	-
1229	1229	maker-Fvb7-2-augustus-gene-27.40-mRNA-1	2.375533	2.486326	2.148246	5.234512	5.12125	4.452539	1.025572856	9.89E-13	1.42E-10	protein NRT1/ PTR FAMILY 5.4-like	Q9M1I2	Protein NRT1/ PTR FAMILY 5.4	UniRef90_UPI0002C36A00	Fragaria vesca subsp. vesca TaxID 101020	GO:0035673]---[GO:1904680]---[GO:0015333	-	GO:0016021
1230	1230	maker-Fvb6-1-augustus-gene-295.34-mRNA-1	0.578428	0.346225	0.289372	0	0	0.040209	-4.652156594	2.19E-05	0.000631667	Putative transcription factor MYB family	Q9SDW0	Trihelix transcription factor GT-3a	UniRef90_A0A2P6R924	Rosoideae TaxID 171638	GO:0003700]---[GO:0043565	-	GO:0005634
1231	1231	MSTRG.30564.2	0	0	0	13.453521	13.697812	14.662963	12.59839998	1.47E-26	1.18E-23	COP9 signalosome complex subunit 2	Q8W207	COP9 signalosome complex subunit 2	UniRef90_UPI000D630D03	Ziziphus jujuba TaxID 326968	GO:0003714	GO:0007275]---[GO:0045892]---[GO:0030163]---[GO:0000338]---[GO:0009585	GO:0008180]---[GO:0005829]---[GO:0005634
1232	1232	maker-Fvb7-1-augustus-gene-235.45-mRNA-1	0.176593	0.143012	0.263562	0.965542	0.75802	0.733114	1.992070742	6.41E-08	3.79E-06	Putative ABC transporter P-loop containing nucleoside triphosphate hydrolase	Q9MAG3	ABC transporter G family member 24	UniRef90_A0A2P6SJC3	Rosoideae TaxID 171638	GO:0005524]---[GO:0042626	GO:0055085	GO:0016021]---[GO:0005886
1233	1233	maker-Fvb3-3-augustus-gene-95.26-mRNA-1	2.787203	3.747123	1.944668	11.8734	7.448212	9.289109	1.706745924	8.54E-08	4.89E-06	Uncharacterized protein	-	-	UniRef90_A0A2P6QAD2	Rosoideae TaxID 171638	-	-	GO:0016021
1234	1234	maker-Fvb4-2-snap-gene-99.32-mRNA-1	37.979279	22.921724	32.071163	17.132706	17.51156	12.511097	-1.02920603	0.000169751	0.003409042	Glutaredoxin (Fragment)	Q8L8Z8	Monothiol glutaredoxin-S2	UniRef90_A0A103Y7J3	Cynara cardunculus var. scolymus TaxID 59895	GO:0009055]---[GO:0015035	GO:0045454	GO:0005623
1235	1235	maker-Fvb6-3-snap-gene-77.65-mRNA-1	15.511321	11.481836	6.765447	3.265976	2.283069	3.992233	-1.867534274	5.89E-08	3.51E-06	putative UDP-glucose flavonoid 3-O-glucosyltransferase 3	Q2V6K0	UDP-glucose flavonoid 3-O-glucosyltransferase 6	UniRef90_UPI0002C36C21	Fragaria vesca subsp. vesca TaxID 101020	GO:0102360]---[GO:0047893]---[GO:0102425	-	-
1236	1236	MSTRG.10784.3	2.408821	3.092291	2.926806	1.242629	1.013571	1.900857	-1.086486794	0.000362163	0.006178666	Uncharacterized protein	Q9LUH8	Heat stress transcription factor A-6b	UniRef90_A0A251N5G9	Prunus TaxID 3754	GO:0003700]---[GO:0043565	-	GO:0005634
1237	1237	snap_masked-Fvb4-1-processed-gene-190.23-mRNA-1	0.104921	0.496662	0.603711	0.0308	0.008119	0	-4.770677962	0.000101626	0.002248023	Putative transcription factor WD40-like family	O60508	Pre-mRNA-processing factor 17	UniRef90_A0A2P6R478	Rosoideae TaxID 171638	-	GO:0000398	GO:0071013
1238	1238	MSTRG.51015.4	0	0	0	11.608859	14.201092	0	11.74372742	0.002647998	0.028025605	alpha-1 2-Mannosidase	Q9C512	Mannosyl-oligosaccharide 1 2-alpha-mannosidase MNS1	UniRef90_A0A2P6RZR9	Rosoideae TaxID 171638	GO:0004559]---[GO:0005509]---[GO:0004571	GO:0006491]---[GO:0006486	GO:0005783]---[GO:0005768]---[GO:0005794]---[GO:0000139]---[GO:0016021]---[GO:0005802
1239	1239	snap_masked-Fvb6-3-processed-gene-430.20-mRNA-1	46.367088	48.754742	47.450821	19.076277	21.800547	22.334953	-1.233787662	4.79E-40	1.11E-36	Non-specific serine/threonine protein kinase	Q7X996	CBL-interacting protein kinase 2	UniRef90_A0A2P6R8I1	Rosoideae TaxID 171638	GO:0005524]---[GO:0004674	GO:0007165	-
1240	1240	maker-Fvb4-4-snap-gene-62.64-mRNA-1	0.8701	0.864681	0.600829	0.329588	0.354487	0.328678	-1.253564176	3.04E-06	0.000116289	ultraviolet-B receptor UVR8	Q4U2R1	E3 ubiquitin-protein ligase HERC2	UniRef90_A0A2I4EM21	rosids TaxID 71275	-	-	-
1241	1241	maker-Fvb5-1-augustus-gene-32.57-mRNA-1	1.636463	6.560658	9.5593	43.287525	17.742266	25.814623	2.20257191	0.001430162	0.017663102	Endoglucanase	Q42059	Endoglucanase 6	UniRef90_O65186	Rosoideae TaxID 171638	GO:0030246]---[GO:0008810	GO:0071555]---[GO:0030245	GO:0005576
1242	1242	snap_masked-Fvb1-4-processed-gene-72.23-mRNA-1	0	0.436935	1.614872	24.477322	9.717415	20.989296	4.573734653	0.000126862	0.002705524	Putative bifunctional inhibitor/plant lipid transfer protein/seed storage helical	-	-	UniRef90_A0A2P6R9J0	Rosoideae TaxID 171638	GO:0005504	GO:0009627	-
1243	1243	MSTRG.12801.2	0	3.231701	6.151054	0	0	0	-11.17476298	0.000178281	0.0035405	Putative prolyl oligopeptidase	Q9QUR6	Prolyl endopeptidase	UniRef90_A0A2P6PZE2	Rosoideae TaxID 171638	GO:0004175]---[GO:0070012]---[GO:0042277]---[GO:0004252]---[GO:0070008	GO:0019538]---[GO:0006508	GO:0005737]---[GO:0005829]---[GO:0005634
1244	1244	MSTRG.65007.2	36.424549	3.160578	20.051903	1.492646	2.883599	4.834241	-2.748762112	0.001301189	0.016427018	Uncharacterized protein	O80845	Peroxisomal membrane protein 11D	UniRef90_M5X201	Rosaceae TaxID 3745	-	GO:0016559	GO:0005779
1245	1245	maker-Fvb4-2-augustus-gene-0.56-mRNA-1	27.101347	33.704502	29.465652	7.810033	8.302794	1.493797	-2.398877846	0.000131413	0.002782256	Pyruvate kinase cytosolic isozyme	Q42806	Pyruvate kinase cytosolic isozyme	UniRef90_Q42806	Magnoliophyta TaxID 3398	GO:0005524]---[GO:0016301]---[GO:0000287]---[GO:0030955]---[GO:0004743	GO:0032869]---[GO:0006096	GO:0005737
1246	1246	MSTRG.39976.2	0	0	0	0	2.974041	3.680735	9.428705291	0.001668731	0.0198328	uncharacterized protein LOC101310906	-	-	UniRef90_UPI0002C3139F	Fragaria vesca subsp. vesca TaxID 101020	-	-	-
1247	1247	snap_masked-Fvb7-4-processed-gene-130.15-mRNA-1	36.295547	10.312634	23.519043	7.485676	8.80442	10.638519	-1.431878159	0.003229747	0.0324547	uncharacterized protein LOC108174907	-	-	UniRef90_UPI0007EC85B9	Malus domestica TaxID 3750	-	-	-
1248	1248	maker-Fvb1-1-augustus-gene-199.54-mRNA-1	1.416677	0.514357	0.008272	0.000693	0.037249	0	-5.294246536	0.002475469	0.026605222	Putative peptidylprolyl isomerase	Q9C566	Peptidyl-prolyl cis-trans isomerase CYP40	UniRef90_A0A2P6RN95	Rosoideae TaxID 171638	GO:0016018]---[GO:0003755]---[GO:0051082	GO:0010582]---[GO:0042026]---[GO:0010050	GO:0005737]---[GO:0005829
1249	1249	maker-Fvb2-1-augustus-gene-245.41-mRNA-1	2.964233	1.321405	3.267402	4.724194	7.315471	6.250709	1.208628432	0.004373205	0.04049961	Putative amino acid transporter transmembrane domain-containing protein	Q9SX98	Lysine histidine transporter-like 8	UniRef90_A0A2P6PZE7	Rosoideae TaxID 171638	-	-	GO:0016021
1250	1250	maker-Fvb1-3-augustus-gene-22.60-mRNA-1	4.792462	2.050689	1.824697	0.88237	0.990738	1.525579	-1.392978509	0.003095344	0.031459942	G-type lectin S-receptor-like serine/threonine-protein kinase At1g11330	Q9SXB8	G-type lectin S-receptor-like serine/threonine-protein kinase At1g11330	UniRef90_UPI0002C2FE13	Fragaria vesca subsp. vesca TaxID 101020	-	-	-
1251	1251	MSTRG.33538.3	0.007759	0.113273	0	0.482774	10.401956	12.661549	7.416749743	7.36E-07	3.34E-05	Putative isoleucine--tRNA ligase	Q8RXK8	Isoleucine--tRNA ligase chloroplastic/mitochondrial	UniRef90_A0A2P6QYB2	Rosoideae TaxID 171638	GO:0002161]---[GO:0005524]---[GO:0004822]---[GO:0046872]---[GO:0000049	GO:0006428]---[GO:0032543]---[GO:0048481	GO:0009507]---[GO:0009570]---[GO:0005739
1252	1252	MSTRG.25978.2	0	0.006402	0	2.637118	0	0.509199	8.647564238	0.00088487	0.012301318	Putative RNA recognition motif 2 nucleotide-binding alpha-beta plait domain-containing protein	Q6ZI17	Protein MEI2-like 2	UniRef90_A0A2P6Q599	Rosoideae TaxID 171638	GO:0003723	GO:0045836	-
1253	1253	maker-Fvb3-4-snap-gene-247.63-mRNA-1	1.841974	1.638798	1.849437	0.599923	0.731525	1.200266	-1.13220188	0.000452825	0.007328915	Uncharacterized protein	Q688X9	Protein DEHYDRATION-INDUCED 19	UniRef90_M5X282	Rosaceae TaxID 3745	-	-	-
1254	1254	maker-Fvb6-3-augustus-gene-335.54-mRNA-1	0.044647	0.035699	0	0.032659	2.243186	0.210626	4.725480786	0.005455637	0.047525767	Putative ATPase AAA-type core peptidase FtsH peptidase M41 FtsH extracellular	Q84WU8	ATP-dependent zinc metalloprotease FTSH 3 mitochondrial	UniRef90_A0A2P6R9Z7	Rosoideae TaxID 171638	GO:0005524]---[GO:0004176]---[GO:0004222]---[GO:0008270	GO:0042407]---[GO:0008053]---[GO:0034982]---[GO:0009735	GO:0009535]---[GO:0016021]---[GO:0005743]---[GO:0005739
1255	1255	maker-Fvb5-4-augustus-gene-13.56-mRNA-1	0.173374	0.62412	0.351339	1.197041	1.155624	1.165398	1.542276172	0.00273744	0.028741805	kinesin-4 isoform X2	B3H6Z8	Kinesin-like protein KIN-14J	UniRef90_UPI0002C36B69	Fragaria vesca subsp. vesca TaxID 101020	GO:0005524]---[GO:0016887]---[GO:0008017]---[GO:0003777	GO:0007018	GO:0005871]---[GO:0005874]---[GO:0005886
1256	1256	MSTRG.26815.3	0	0	0	1.795932	8.176418	0	11.3916407	0.003548371	0.034760769	Lipoxygenase	Q9LUW0	Linoleate 9S-lipoxygenase 5	UniRef90_Q7X9G5	Rosoideae TaxID 171638	GO:1990136]---[GO:0046872	GO:0010311]---[GO:0034440]---[GO:1900366]---[GO:0031408]---[GO:0048364	GO:0009507
1257	1257	augustus_masked-Fvb3-4-processed-gene-112.1-mRNA-1	39.725452	20.83869	13.49374	10.219928	11.178229	13.319336	-1.130045599	0.004636887	0.042214549	LOW QUALITY PROTEIN serine acetyltransferase 1 chloroplastic-like	Q39218	Serine acetyltransferase 3 mitochondrial	UniRef90_UPI0005C9F1EF	Fragaria vesca subsp. vesca TaxID 101020	-	-	-
1258	1258	maker-Fvb6-2-snap-gene-1.51-mRNA-1	0.883951	0.878649	0.473933	0	0.035412	0	-5.943110558	3.88E-09	2.99E-07	Hexosyltransferase	Q8L4B0	Probable galacturonosyltransferase 15	UniRef90_A0A2P6S051	Rosoideae TaxID 171638	GO:0047262	GO:0071555]---[GO:0045489	GO:0000139]---[GO:0016021
1259	1259	MSTRG.46947.10	4.987291	1.77235	0	0	0	0	-9.0109432	0.002908326	0.030025837	uncharacterized protein LOC105351995	-	-	UniRef90_UPI0005C7F74B	Fragaria vesca subsp. vesca TaxID 101020	-	-	-
1260	1260	maker-Fvb6-1-augustus-gene-50.57-mRNA-1	0.005729	0.024859	0	0.24552	0.420095	0.01317	4.249416421	0.004590778	0.041900306	putative nuclear matrix constituent protein 1-like protein	F4HRT5	Protein CROWDED NUCLEI 1	UniRef90_UPI0002C2FA34	Fragaria vesca subsp. vesca TaxID 101020	-	GO:0006997]---[GO:0097298	GO:0000789]---[GO:0005829]---[GO:0005635]---[GO:0005652]---[GO:0031965]---[GO:0034399]---[GO:0005654]---[GO:0005634
1261	1261	maker-Fvb3-4-augustus-gene-94.15-mRNA-1	0.86453	0.756402	0.414006	0.353852	0.149494	0.195717	-1.569201227	0.001374339	0.01713312	Putative nucleotide-diphospho-sugar transferase	-	-	UniRef90_A0A2P6QH70	Rosaceae TaxID 3745	GO:0016740	-	GO:0016021
1262	1262	MSTRG.40864.1	62.041798	32.82008	29.202461	17.135525	19.264519	22.876108	-1.109116066	0.000315052	0.005546248	uncharacterized protein LOC101300825	-	-	UniRef90_UPI0002C3149E	Fragaria vesca subsp. vesca TaxID 101020	-	-	-
1263	1263	augustus_masked-Fvb6-2-processed-gene-200.3-mRNA-1	1.154388	1.741347	1.141275	3.849719	2.207628	3.491473	1.181470094	0.000431068	0.007061978	uncharacterized protein LOC101303240	-	-	UniRef90_UPI0002C330D3	Fragaria vesca subsp. vesca TaxID 101020	-	-	-
1264	1264	MSTRG.25020.2	6.98272	5.610646	8.065659	3.236943	3.226323	2.828502	-1.212706707	3.87E-08	2.43E-06	Putative transcription factor GRAS family	Q9LDL7	Scarecrow-like transcription factor PAT1	UniRef90_A0A2P6QD52	Rosoideae TaxID 171638	GO:0003700]---[GO:0043565	GO:0009640]---[GO:0009585	GO:0005737]---[GO:0005634
1265	1265	MSTRG.55980.4	0	0	0	0.767396	0.722938	0.259239	6.95975903	1.72E-06	7.10E-05	anaphase-promoting complex subunit 11	Q9M9L0	Anaphase-promoting complex subunit 11	UniRef90_UPI0002C374AD	Fragaria vesca subsp. vesca TaxID 101020	-	-	-
1266	1266	snap_masked-Fvb6-3-processed-gene-405.39-mRNA-1	46.579571	34.624065	34.806252	15.021645	21.786091	23.311787	-1.001245798	1.34E-05	0.000415314	-	-	-	-	-	-	-	-
1267	1267	maker-Fvb6-1-augustus-gene-273.50-mRNA-1	14.16211	22.973543	22.254694	62.075729	44.571999	31.2584	1.155368108	0.001828356	0.021240736	high-light-induced protein chloroplastic	O81208	Light-harvesting complex-like protein OHP1 chloroplastic	UniRef90_UPI0002C319A4	Fragaria vesca subsp. vesca TaxID 101020	-	-	-
1268	1268	MSTRG.43073.2	0	0	0	0	2.850251	2.593441	9.40315461	0.00171164	0.020213453	Putative transcription factor WD40-like family	Q38942	Protein RAE1	UniRef90_A0A2P6PE86	Rosoideae TaxID 171638	-	-	-
1269	1269	MSTRG.64689.2	0	0	0	0	206.508118	218.874725	27.72660094	1.27E-12	1.79E-10	Chlorophyll a-b binding protein chloroplastic	P12360	Chlorophyll a-b binding protein 6A chloroplastic	UniRef90_A0A1J7GEL3	Lupinus angustifolius TaxID 3871	GO:0016168	GO:0009765]---[GO:0018298	GO:0009535]---[GO:0016021]---[GO:0009522]---[GO:0009523
1270	1270	MSTRG.60836.8	0	0.038406	0.030625	2.205022	0.524586	0.040117	5.147711983	0.001149633	0.014980715	F-box protein CPR30-like	Q949Q0	Glycerol-3-phosphate dehydrogenase NAD( ) 2 chloroplastic	UniRef90_UPI0005C993EB	Fragaria vesca subsp. vesca TaxID 101020	-	-	-
1271	1271	maker-Fvb7-2-augustus-gene-117.50-mRNA-1	3.159013	3.442532	4.365486	7.338383	8.158799	7.999571	1.031150535	1.87E-07	9.80E-06	BURP domain-containing protein 3-like	Q08298	BURP domain protein RD22	UniRef90_UPI0002C3672A	Fragaria vesca subsp. vesca TaxID 101020	-	-	-
1272	1272	maker-Fvb7-1-augustus-gene-148.37-mRNA-1	0	0	0	1.68621	1.588122	0	10.62392791	0.00038894	0.006515935	protein transport protein SEC16B homolog	Q9FGK8	Protein transport protein SEC16B homolog	UniRef90_UPI0005C8B368	Fragaria vesca subsp. vesca TaxID 101020	-	GO:0048208]---[GO:0007029]---[GO:0007030]---[GO:0070863]---[GO:0070973]---[GO:0015031	GO:0070971]---[GO:0012507]---[GO:0000139
1273	1273	maker-Fvb2-1-augustus-gene-146.51-mRNA-1	0.817134	1.218421	0.862266	2.564238	2.554675	2.331082	1.298685687	1.97E-08	1.32E-06	Putative primosome PriB/single-strand DNA-binding protein	O24542	Auxin-induced protein 22D	UniRef90_A0A2P6PVN1	Rosoideae TaxID 171638	GO:0003697	GO:0006260	-
1274	1274	maker-Fvb4-4-augustus-gene-74.41-mRNA-1	10.522094	12.016074	11.605989	5.470895	4.83853	5.679097	-1.154698396	4.46E-20	1.78E-17	Putative Protein-PII uridylyltransferase	Q8LJW3	ACT domain-containing protein ACR4	UniRef90_A0A2P6R084	Rosoideae TaxID 171638	GO:0008773	-	-
1275	1275	MSTRG.4561.2	0	0	0	2.416752	0	2.674642	9.591099797	0.001341346	0.016820329	Putative nucleotide-binding alpha-beta plait domain-containing protein	Q9M1S3	Probable RNA-binding protein ARP1	UniRef90_A0A2P6RL76	Rosoideae TaxID 171638	GO:0003723	-	-
1276	1276	maker-Fvb5-3-augustus-gene-195.39-mRNA-1	0	0	0	0.24269	0.194181	0.423999	6.489005529	2.34E-06	9.29E-05	myb-related protein 308-like	P81393	Myb-related protein 308	UniRef90_UPI0002C331AD	Fragaria vesca subsp. vesca TaxID 101020	-	-	-
1277	1277	maker-Fvb2-4-snap-gene-85.39-mRNA-1	0.717715	0.562014	0.910194	2.472869	2.117678	1.744072	1.456199466	1.28E-05	0.000400069	Carbonic anhydrase	Q94CE3	Beta carbonic anhydrase 5 chloroplastic	UniRef90_A0A2P6PQY3	Rosoideae TaxID 171638	GO:0004089]---[GO:0008270	GO:0015976	-
1278	1278	MSTRG.62384.1	8.68224	5.83494	2.629923	2.745162	2.240751	1.627062	-1.399606104	0.004247588	0.039634461	dehydration-responsive element-binding protein 2A-like	-	-	UniRef90_UPI0002C2F349	Fragaria vesca subsp. vesca TaxID 101020	-	-	-
1279	1279	maker-Fvb6-3-augustus-gene-30.69-mRNA-1	7.066484	12.078176	13.476976	87.966385	52.079956	92.497139	2.756464277	6.43E-14	1.06E-11	Putative gibberellin regulated protein	P46690	Gibberellin-regulated protein 4	UniRef90_A0A2P6S4M0	Rosoideae TaxID 171638	-	-	-
1280	1280	maker-Fvb4-2-augustus-gene-12.48-mRNA-1	1.546778	2.446531	2.643894	6.484765	6.868858	4.580218	1.36862144	4.05E-05	0.001048988	Uncharacterized protein	Q9XIK0	Protein PLASTID REDOX INSENSITIVE 2 chloroplastic	UniRef90_A0A2P6R447	Rosoideae TaxID 171638	-	-	-
1281	1281	MSTRG.18763.3	1.638576	0.71409	0.344029	5.168369	5.220982	4.91495	2.431448565	9.87E-06	0.000319675	-	-	-	-	-	-	-	-
1282	1282	MSTRG.16539.1	9.069902	2.277966	6.653811	0.187639	0.089798	1.063648	-3.808214001	8.31E-05	0.001914221	Alpha-amylase	Q8LFG1	Probable alpha-amylase 2	UniRef90_A0A2P6PZD3	Rosoideae TaxID 171638	GO:0004556]---[GO:0103025]---[GO:0005509	GO:0005975	GO:0005829]---[GO:0005576
1283	1283	MSTRG.40205.2	4.304608	4.726245	4.450729	10.61904	10.167173	9.810472	1.122309644	2.27E-20	9.35E-18	Putative (S)-ureidoglycine aminohydrolase	Q8GXV5	(S)-ureidoglycine aminohydrolase	UniRef90_A0A2P6P904	Rosoideae TaxID 171638	GO:0071522	-	-
1284	1284	maker-Fvb6-3-augustus-gene-401.55-mRNA-1	0	0	0	0.122523	0.931003	1.488163	7.711731677	1.39E-05	0.000428652	Uncharacterized protein	-	-	UniRef90_A0A2P6R5S7	Rosa chinensis TaxID 74649	-	-	-
1285	1285	MSTRG.32255.1	1.775363	0.193967	0.293161	0.098092	0	0.054172	-3.793510588	0.004770605	0.043029357	-	-	-	-	-	-	-	-
1286	1286	maker-Fvb2-1-augustus-gene-41.27-mRNA-1	0.471362	2.072558	2.733002	0.152575	0.094533	0.023539	-4.343079679	4.38E-06	0.000159005	Dolichyl-diphosphooligosaccharide--protein glycosyltransferase 48 kDa subunit	Q944K2	Dolichyl-diphosphooligosaccharide--protein glycosyltransferase 48 kDa subunit	UniRef90_A0A2P6PNT2	Rosoideae TaxID 171638	-	GO:0009664]---[GO:0018279]---[GO:0009826	GO:0005783]---[GO:0005794]---[GO:0016021]---[GO:0016020]---[GO:0005730]---[GO:0008250]---[GO:0009505]---[GO:0009506]---[GO:0005774]---[GO:0005773
1287	1287	maker-Fvb7-1-augustus-gene-258.54-mRNA-1	0.410078	0.366878	0.338747	1.270212	1.027381	1.15714	1.571763123	2.75E-13	4.25E-11	Auxin influx carrier (Fragment)	Q9FEL8	Auxin transporter-like protein 1	UniRef90_K9J8U9	Rosaceae TaxID 3745	GO:0015293	GO:0006865]---[GO:0009734	GO:0016021]---[GO:0005886
1288	1288	maker-Fvb4-1-snap-gene-191.56-mRNA-1	1.010363	1.942323	1.488715	3.640204	2.576822	3.532806	1.065329376	0.001584851	0.019104512	Putative six-bladed beta-propeller TolB	-	-	UniRef90_A0A2P6R408	Rosoideae TaxID 171638	-	-	GO:0016021
1289	1289	augustus_masked-Fvb3-3-processed-gene-229.0-mRNA-1	1.497952	2.727485	2.583594	0.706471	1.381844	0.686615	-1.35647881	0.003109751	0.031568687	Putative Jas TPL-binding domain-containing protein	-	-	UniRef90_A0A2P6QID8	Rosoideae TaxID 171638	-	-	-
1290	1290	maker-Fvb3-3-augustus-gene-77.41-mRNA-1	98.082253	89.481087	36.59309	23.281925	20.186224	30.795103	-1.635900322	2.34E-05	0.000666489	probable glutathione S-transferase	Q03666	Probable glutathione S-transferase	UniRef90_UPI0002C2F9E3	Fragaria vesca subsp. vesca TaxID 101020	-	-	-
1291	1291	augustus_masked-Fvb3-4-processed-gene-10.24-mRNA-1	7.180748	6.411372	12.047668	2.734762	2.521452	2.661607	-1.765649953	6.86E-07	3.14E-05	transmembrane protein 45B	-	-	UniRef90_UPI0002C35E5C	Fragaria vesca subsp. vesca TaxID 101020	-	-	-
1292	1292	MSTRG.51011.1	33.77618	13.661215	18.57822	4.93959	4.71476	8.168015	-1.93895584	1.83E-06	7.51E-05	Uncharacterized protein	-	-	UniRef90_A0A2P6RZR2	Rosa chinensis TaxID 74649	-	-	-
1293	1293	MSTRG.22511.2	1.702202	3.605083	0.989666	0	0.002839	0	-6.899278717	1.06E-06	4.64E-05	Uncharacterized protein	-	-	UniRef90_A0A2P6QBC2	Rosoideae TaxID 171638	-	-	-
1294	1294	MSTRG.22511.1	0.032544	0	0	1.416464	1.878295	0.930366	6.471353883	7.76E-07	3.50E-05	Uncharacterized protein	-	-	UniRef90_A0A2P6QBC2	Rosoideae TaxID 171638	-	-	-
1295	1295	MSTRG.38800.1	1.149728	2.723385	0.579676	0.070711	0.240934	0.167794	-3.039435995	0.001524446	0.018549518	-	-	-	-	-	-	-	-
1296	1296	maker-Fvb2-2-augustus-gene-131.44-mRNA-1	0.009359	0	0	0.866312	0.349841	0.861497	7.408372469	3.17E-08	2.04E-06	NAC domain-containing protein 78-like	Q9FY82	NAC domain-containing protein 82	UniRef90_UPI0002C32400	Fragaria vesca subsp. vesca TaxID 101020	-	-	-
1297	1297	MSTRG.65129.1	1.742775	1.872819	1.698434	5.875994	4.315936	9.585541	1.803683441	3.43E-06	0.000129334	-	-	-	-	-	-	-	-
1298	1298	MSTRG.65592.1	2.709635	8.383339	10.570287	57.139931	26.191172	28.351593	2.287555208	0.000155066	0.003180214	Chalcone synthase	Q9AU11	Polyketide synthase 1	UniRef90_Q8L5N6	Pentapetalae TaxID 1437201	GO:0016210]---[GO:0042803	GO:0009813	-
1299	1299	MSTRG.9049.2	1.4565	3.177373	2.925298	7.979671	5.407458	7.862932	1.417266668	0.000329259	0.005738017	Putative LysM domain-containing protein	Q93ZH0	LysM domain-containing GPI-anchored protein 1	UniRef90_A0A2P6PX69	Rosoideae TaxID 171638	GO:0042834	GO:0006952]---[GO:0006955	GO:0031225]---[GO:0046658]---[GO:0005576]---[GO:0005886
1300	1300	maker-Fvb1-2-snap-gene-45.71-mRNA-1	1.837637	1.707773	2.613077	5.947358	5.855929	2.90483	1.195829194	0.002817716	0.02933267	large proline-rich protein bag6-A	Q69QZ0	Probable protein phosphatase 2C 27	UniRef90_UPI0002C2ED15	Fragaria vesca subsp. vesca TaxID 101020	-	-	-
1301	1301	MSTRG.30446.2	30.773186	25.996181	30.502483	15.674105	7.407015	2.62519	-1.804023045	0.003937727	0.037513965	Glycosyltransferase	P0C7P7	UDP-glycosyltransferase 74E1	UniRef90_A0A2P6QV49	Rosoideae TaxID 171638	GO:0016758	-	-
1302	1302	maker-Fvb4-1-augustus-gene-9.28-mRNA-1	38.692238	53.956997	24.133312	676.940735	691.055908	393.610046	3.875937848	3.97E-24	2.47E-21	Putative chlorophyll A-B binding protein	P93735	Early light-induced protein 1 chloroplastic	UniRef90_A0A2P6QPL8	Rosoideae TaxID 171638	-	-	GO:0009507]---[GO:0016021
1303	1303	maker-Fvb2-2-snap-gene-218.39-mRNA-1	0.005615	0	0	0.736337	0.81874	0.050328	7.28629029	1.27E-05	0.000398262	uncharacterized protein LOC101315407	-	-	UniRef90_UPI0005CAFDF9	Fragaria vesca subsp. vesca TaxID 101020	-	-	-
1304	1304	maker-Fvb6-3-snap-gene-341.46-mRNA-1	15.729166	11.681327	3.961258	2.7926	2.700445	2.431226	-2.011264434	2.62E-05	0.000732477	GST_C domain-containing protein/GST_N_3 domain-containing protein	Q9SR36	Glutathione S-transferase U8	UniRef90_A0A1Q3BBS1	Cephalotus follicularis TaxID 3775	-	-	-
1305	1305	maker-Fvb3-4-augustus-gene-43.60-mRNA-1	0.473661	0.387744	0.54927	1.018698	1.363814	0.922313	1.169852207	0.000587666	0.008976638	Putative glucan endo-1 3-beta-D-glucosidase	Q9FGH4	Glucan endo-1 3-beta-glucosidase 9	UniRef90_A0A2P6QKD8	Rosoideae TaxID 171638	GO:0042973	GO:0005975]---[GO:0071555]---[GO:0006952	GO:0031225]---[GO:0046658]---[GO:0005618]---[GO:0005576]---[GO:0005886
1306	1306	maker-Fvb3-3-augustus-gene-221.30-mRNA-1	0.314652	0.129034	0.138214	0.611383	0.977471	1.007358	2.036602984	7.29E-05	0.001710166	Cytosolic ascorbate peroxidase	P48534	L-ascorbate peroxidase cytosolic	UniRef90_O48919	Rosaceae TaxID 3745	GO:0020037]---[GO:0016688]---[GO:0004601	GO:0006979	-
1307	1307	maker-Fvb7-2-augustus-gene-235.53-mRNA-1	1.308243	1.297359	1.407384	0.027204	0.061391	0.112791	-4.286867073	1.98E-22	1.03E-19	Putative regulator of chromosome condensation 1/beta-lactamase-inhibitor protein II	Q9FN03	Ultraviolet-B receptor UVR8	UniRef90_A0A2P6SKU6	Rosoideae TaxID 171638	-	-	-
1308	1308	MSTRG.45449.1	2.479968	0.030105	0.398198	0.025636	0.004951	0.011621	-5.917295728	5.10E-05	0.001277687	Putative nucleotide-binding alpha-beta plait domain-containing protein	Q9ASP6	Heterogeneous nuclear ribonucleoprotein Q	UniRef90_A0A2P6RC00	Rosoideae TaxID 171638	GO:0003723	-	-
1309	1309	MSTRG.23980.7	0	0.852663	0.905403	0	0	0	-8.86866622	0.002978078	0.030578537	mediator of RNA polymerase II transcription subunit 15a-like isoform X1	F4I171	Mediator of RNA polymerase II transcription subunit 15a	UniRef90_UPI0005C9E806	Fragaria vesca subsp. vesca TaxID 101020	-	-	-
1310	1310	maker-Fvb2-1-snap-gene-56.51-mRNA-1	4.813304	0.831646	2.137424	0.11046	0	0	-5.988320221	1.14E-05	0.000360246	uncharacterized protein LOC101291778	-	-	UniRef90_UPI0002C36849	Fragaria vesca subsp. vesca TaxID 101020	-	-	-
1311	1311	augustus_masked-Fvb3-3-processed-gene-41.12-mRNA-1	2.575201	1.414437	0.434664	6.001047	6.450671	6.529984	2.02222718	0.000468583	0.007531453	-	-	-	-	-	-	-	-
1312	1312	MSTRG.9525.2	0	0	0	5.962755	3.619919	0	9.825385065	0.001141057	0.014908885	Patatin	O48723	Patatin-like protein 2	UniRef90_A0A2P6Q0B8	Rosa chinensis TaxID 74649	GO:0016787	GO:0016042	-
1313	1313	MSTRG.19363.2	2.468342	1.213976	0	0	0	0	-9.938966205	0.000970886	0.013182758	lysine-specific demethylase JMJ25-like isoform X1	Q9SSE9	Lysine-specific demethylase JMJ25	UniRef90_UPI0005C9AAD3	Fragaria vesca subsp. vesca TaxID 101020	-	-	-
1314	1314	maker-Fvb2-1-augustus-gene-245.48-mRNA-1	45.045448	50.258282	37.639324	99.424065	99.595383	83.547089	1.037062398	1.35E-11	1.61E-09	Uncharacterized protein	Q9BAE0	ATP-dependent zinc metalloprotease FTSH chloroplastic	UniRef90_B9GQ31	fabids TaxID 91835	GO:0005524]---[GO:0046872]---[GO:0004222	GO:0007049]---[GO:0051301	GO:0031969]---[GO:0016021
1315	1315	MSTRG.599.1	5.972815	8.265589	2.285438	1.031842	1.87529	2.498888	-1.654929503	0.003726432	0.035984143	7-deoxyloganetin glucosyltransferase-like	G3FIN8	Linamarin synthase 1	UniRef90_UPI0005C835B6	Fragaria vesca subsp. vesca TaxID 101020	-	-	-
1316	1316	maker-Fvb2-1-snap-gene-168.44-mRNA-1	1.244979	0.514966	0.311321	0.199508	0.094058	0.243503	-1.960577885	0.003186321	0.032113073	Uncharacterized protein	Q8RXK7	Probable pectinesterase/pectinesterase inhibitor 41	UniRef90_A0A2H5NMT6	Citrus unshiu TaxID 55188	GO:0045330]---[GO:0030599]---[GO:0046910	GO:0042545]---[GO:0045490]---[GO:0009741]---[GO:0009409]---[GO:0009620	GO:0005618]---[GO:0005576
1317	1317	MSTRG.51159.4	1.107528	19.795549	0.369474	0	0	0	-12.28360517	2.70E-09	2.15E-07	Aminopeptidase	Q8VZH2	Aminopeptidase M1	UniRef90_A0A2P6RYF9	Rosoideae TaxID 171638	GO:0004177]---[GO:0070006]---[GO:0010013]---[GO:0042277]---[GO:0008270	GO:0009926]---[GO:0043171]---[GO:0006508	GO:0005737]---[GO:0005829]---[GO:0005783]---[GO:0031090]---[GO:0005886
1318	1318	MSTRG.40601.3	6.601874	4.321678	4.616423	2.873504	2.681317	1.361988	-1.206437297	0.001366851	0.017060586	Putative glycerophosphodiester phosphodiesterase	Q9C907	Glycerophosphodiester phosphodiesterase GDPD5	UniRef90_A0A2P6P365	Rosoideae TaxID 171638	GO:0008889	GO:0006071]---[GO:0006629	GO:0005618]---[GO:0005576]---[GO:0005773
1319	1319	maker-Fvb3-3-augustus-gene-35.60-mRNA-1	0.247155	0.403724	1.49116	3.742683	4.485685	2.229397	2.184114989	0.005494479	0.047770453	Uncharacterized protein	O64682	Protein kinase PINOID	UniRef90_A0A2P6Q5W6	Rosoideae TaxID 171638	GO:0005524]---[GO:0016301]---[GO:0004672]---[GO:0004674	GO:0009926]---[GO:0009734]---[GO:0048825]---[GO:0048827]---[GO:0009958]---[GO:0006468]---[GO:0009733]---[GO:0080167]---[GO:0048767]---[GO:0048766	GO:0009986]---[GO:0005737]---[GO:0005829]---[GO:0005634]---[GO:0005886
1320	1320	snap_masked-Fvb6-1-processed-gene-364.33-mRNA-1	33.970181	11.429714	15.535432	7.465308	3.519626	9.063279	-1.643619493	0.003798426	0.036503401	-	-	-	-	-	-	-	-
1321	1321	maker-Fvb7-2-augustus-gene-311.67-mRNA-1	4.049017	2.811504	1.754146	1.119197	1.092566	0.790962	-1.551946614	0.000101371	0.00224336	remorin-like isoform X1	P93788	Remorin	UniRef90_UPI0002C31589	Fragaria vesca subsp. vesca TaxID 101020	-	-	-
1322	1322	maker-Fvb4-1-augustus-gene-172.44-mRNA-1	416.697876	253.769638	216.765991	181.285904	122.80629	112.471619	-1.128186698	0.000524066	0.008225267	Expansin	Q9C554	Expansin-A1	UniRef90_Q84UK5	fabids TaxID 91835	-	GO:0009664	GO:0005618]---[GO:0005576]---[GO:0016020]---[GO:0016021
1323	1323	MSTRG.16621.2	34.027176	21.891134	24.399151	8.949791	9.051195	5.853243	-1.795554276	6.06E-11	6.52E-09	Uncharacterized protein	Q8GUH2	Uncharacterized protein At1g01500	UniRef90_A0A2P6PYM4	Rosoideae TaxID 171638	-	-	GO:0016021
1324	1324	MSTRG.62360.3	0	0	0	1.350614	1.489468	0	8.291449723	0.005512805	0.047909407	Putative Dual specificity protein phosphatase	Q9SRK5	Phosphoglucan phosphatase LSF2 chloroplastic	UniRef90_A0A2P6SLL7	Rosoideae TaxID 171638	GO:0008138	-	-
1325	1325	MSTRG.45969.3	0.764977	0.940772	0.556772	2.649573	2.084999	3.805366	1.84656634	3.34E-07	1.65E-05	glucose-induced degradation protein 8 homolog isoform X1	Q84WK5	Protein GID8 homolog	UniRef90_UPI0005C81BA1	Fragaria vesca subsp. vesca TaxID 101020	-	-	-
1326	1326	MSTRG.5332.1	2.524853	4.595226	1.778441	11.042446	7.170921	12.635928	1.734071857	8.70E-05	0.001986135	Putative shikimate dehydrogenase 3-dehydroquinate dehydratase	Q9SQT8	Bifunctional 3-dehydroquinate dehydratase/shikimate dehydrogenase chloroplastic	UniRef90_A0A2P6RRN7	Rosoideae TaxID 171638	GO:0003855]---[GO:0004764	-	-
1327	1327	MSTRG.5332.3	3.15873	4.880741	2.538549	8.352857	7.504466	10.19293	1.243242907	1.40E-05	0.000431924	Putative shikimate dehydrogenase 3-dehydroquinate dehydratase	Q9SQT8	Bifunctional 3-dehydroquinate dehydratase/shikimate dehydrogenase chloroplastic	UniRef90_A0A2P6RRN7	Rosoideae TaxID 171638	GO:0003855]---[GO:0004764	-	-
1328	1328	MSTRG.10411.1	6.190966	1.250208	2.530111	0.928893	0.619762	0.929507	-2.029499788	0.001412332	0.017502129	Putative Protein-PII uridylyltransferase	F4JWR0	ACT domain-containing protein ACR2	UniRef90_A0A2P6PXP6	Rosoideae TaxID 171638	-	-	-
1329	1329	MSTRG.29413.2	0.932203	0.129406	1.612892	7.711711	5.186707	10.359369	3.019112597	0.000342745	0.005915529	auxin-responsive protein IAA13 isoform X1	Q38830	Auxin-responsive protein IAA12	UniRef90_UPI0005C9075D	Fragaria vesca subsp. vesca TaxID 101020	-	-	-
1330	1330	MSTRG.14952.4	0	14.661489	12.257442	0	0	0	-13.20043376	0.000727975	0.010625829	protein GIGANTEA isoform X2	Q9SQI2	Protein GIGANTEA	UniRef90_UPI000D08C9F8	Rosa chinensis TaxID 74649	-	GO:0030154]---[GO:0007623]---[GO:0009908]---[GO:0048578]---[GO:0009585]---[GO:0042752]---[GO:0048586]---[GO:0006355]---[GO:0009637]---[GO:0009409]---[GO:0010218]---[GO:0042542]---[GO:0080167]---[GO:0010378	GO:0005737]---[GO:0005654]---[GO:0005634
1331	1331	MSTRG.63777.3	0	0	0	1.861918	2.960078	0	9.277239672	0.002084614	0.023431845	Putative folate-biopterin transporter major facilitator superfamily domain-containing protein	Q9XIQ7	Probable folate-biopterin transporter 7	UniRef90_A0A2P6SPZ4	Rosoideae TaxID 171638	-	-	GO:0016021
1332	1332	MSTRG.34654.2	0	0	0	1.428142	1.583548	2.604201	8.160907812	1.88E-10	1.85E-08	Putative oxidoreductase	A2RVM0	Short-chain dehydrogenase TIC 32 chloroplastic	UniRef90_A0A2P6P5P5	Rosoideae TaxID 171638	GO:0016491	-	-
1333	1333	augustus_masked-Fvb6-2-processed-gene-35.4-mRNA-1	19.966526	13.54216	12.559336	5.589072	5.820843	8.645723	-1.251472408	3.61E-06	0.000134841	dof zinc finger protein DOF1.7-like	O82155	Dof zinc finger protein DOF1.7	UniRef90_UPI0002C320BA	Fragaria vesca subsp. vesca TaxID 101020	-	-	-
1334	1334	maker-Fvb2-3-snap-gene-5.61-mRNA-1	1.307152	1.123751	2.098233	3.838208	2.880095	2.942123	1.020612752	0.004577775	0.041810509	Alpha/beta hydrolase-1	P49082	Guanine nucleotide-binding protein alpha-1 subunit	UniRef90_A0A1R3H9M0	Corchorus capsularis TaxID 210143	GO:0031683]---[GO:0005525]---[GO:0003924]---[GO:0046872	GO:0007186	-
1335	1335	MSTRG.29842.2	0.823447	0.122781	1.547632	6.763949	4.907063	5.537112	2.695207325	0.001102948	0.014533624	Putative six-bladed beta-propeller TolB	-	-	UniRef90_A0A2P6R408	Rosoideae TaxID 171638	-	-	GO:0016021
1336	1336	augustus_masked-Fvb1-1-processed-gene-218.10-mRNA-1	249.535141	143.161652	127.38903	58.287472	59.304829	87.444443	-1.391323713	4.24E-06	0.000154758	chaperone protein dnaJ 11 chloroplastic	Q9FYB5	Chaperone protein dnaJ 11 chloroplastic	UniRef90_UPI0002C36324	Fragaria vesca subsp. vesca TaxID 101020	-	-	-
1337	1337	maker-Fvb2-2-augustus-gene-23.36-mRNA-1	0	0	0	0.152022	0.082305	0.038888	5.545379774	0.000544657	0.008471655	Flavin-containing monooxygenase	Q9LFM5	Probable indole-3-pyruvate monooxygenase YUCCA4	UniRef90_A0A2P6Q1W1	Rosoideae TaxID 171638	GO:0050660]---[GO:0103075]---[GO:0047434]---[GO:0004499]---[GO:0050661	GO:0009851]---[GO:0048825]---[GO:0010229]---[GO:0048827]---[GO:0009911	GO:0005829]---[GO:0005783]---[GO:0005789]---[GO:0005794]---[GO:0000139]---[GO:0005654
1338	1338	MSTRG.62101.2	0.379594	0.220958	0	6.548992	4.681509	1.084765	4.333508905	0.000972862	0.013197314	Putative very-long-chain 3-oxoacyl-CoA reductase	Q6RVV4	Short-chain dehydrogenase TIC 32 chloroplastic	UniRef90_A0A2P6SN78	Rosoideae TaxID 171638	GO:0102339]---[GO:0102340]---[GO:0102342]---[GO:0102341	-	-
1339	1339	maker-Fvb4-3-augustus-gene-93.49-mRNA-1	6.503788	3.418184	4.232777	2.285495	1.71838	3.237857	-1.020971116	0.00307041	0.031274961	Putative transcription factor C2H2 family	Q9LY87	E3 ubiquitin-protein ligase RGLG2	UniRef90_A0A2P6R111	Rosoideae TaxID 171638	GO:0046872]---[GO:0004842	GO:0009738]---[GO:0009850]---[GO:0009690]---[GO:0080148	GO:0005634]---[GO:0005886
1340	1340	augustus_masked-Fvb1-1-processed-gene-120.1-mRNA-1	3.732783	9.2285	5.4582	2.819407	1.742054	2.565034	-1.430800299	0.000858346	0.012033028	ABC transporter G family member 5	Q9SIT6	ABC transporter G family member 5	UniRef90_UPI000D091FC9	Rosoideae TaxID 171638	GO:0005524]---[GO:0042626	GO:0055085	GO:0016021]---[GO:0005886
1341	1341	MSTRG.49005.2	0	0.071996	0.002675	1.365439	2.511798	1.714477	6.108607714	1.52E-07	8.18E-06	Putative aspartate kinase	O23653	Aspartokinase 2 chloroplastic	UniRef90_A0A2P6S6T0	Rosoideae TaxID 171638	GO:0004072]---[GO:0005524	GO:0009090]---[GO:0009089]---[GO:0009088	GO:0009570
1342	1342	MSTRG.52802.2	1.247681	4.206613	3.951006	0	0	0	-10.53603616	7.30E-14	1.20E-11	Putative phytepsin	P42211	Aspartic proteinase	UniRef90_A0A2P6R801	Rosoideae TaxID 171638	GO:0004190	GO:0006629]---[GO:0030163]---[GO:0006508	GO:0005773
1343	1343	maker-Fvb4-4-augustus-gene-49.36-mRNA-1	80.565727	77.63633	91.739525	33.244968	39.344864	39.051102	-1.226140374	7.84E-18	2.30E-15	Putative nucleotidyltransferase	Q8RWE8	GDP-L-galactose phosphorylase 1	UniRef90_A0A2P6QCS3	Rosoideae TaxID 171638	GO:0010475]---[GO:0080048]---[GO:0010472]---[GO:0010471]---[GO:0010473]---[GO:0080047]---[GO:0010474]---[GO:0005085]---[GO:0016787]---[GO:0008928]---[GO:0000166]---[GO:0080046	GO:0052544]---[GO:0042742]---[GO:0006006]---[GO:0019853]---[GO:0009408]---[GO:0009753	GO:0005737]---[GO:0005634
1344	1344	MSTRG.19095.2	0.019202	0.012586	0	0.397512	4.023118	0	6.987563956	0.001965468	0.022453884	Putative GBF-interacting protein	-	-	UniRef90_A0A2P6Q5A7	Rosoideae TaxID 171638	-	-	-
1345	1345	MSTRG.43629.3	0	0	0	9.394137	7.661601	0	12.18074396	0.001822173	0.021181207	Putative amino acid transporter transmembrane domain-containing protein	Q9FKS8	Lysine histidine transporter 1	UniRef90_A0A2P6S675	Rosoideae TaxID 171638	GO:0015171]---[GO:0015293	GO:0043090]---[GO:0003333]---[GO:0080167	GO:0016021]---[GO:0005886
1346	1346	maker-Fvb2-4-snap-gene-51.36-mRNA-1	0.172945	0.356504	0.354162	0.985961	1.081031	1.139506	1.770366786	1.57E-06	6.52E-05	pentatricopeptide repeat-containing protein At2g15630 mitochondrial	Q9ZQF1	Pentatricopeptide repeat-containing protein At2g15630 mitochondrial	UniRef90_UPI0005C8E25D	Fragaria vesca subsp. vesca TaxID 101020	-	-	GO:0005739
1347	1347	MSTRG.26667.2	3.668607	0	3.303919	0	0	0	-9.435981923	0.001643679	0.019611709	Uncharacterized protein	P19892	Ras-related protein RABA5e	UniRef90_M5XI29	Rosales TaxID 3744	GO:0005525]---[GO:0003924	-	-
1348	1348	maker-Fvb5-1-snap-gene-88.62-mRNA-1	0.10448	0.088294	0.045484	0.438916	0.578931	0.604397	2.655736412	1.72E-09	1.43E-07	zinc finger protein ZAT9-like	Q9SHD0	Zinc finger protein ZAT4	UniRef90_UPI0002C35736	Fragaria vesca subsp. vesca TaxID 101020	-	-	-
1349	1349	MSTRG.27498.4	0.048074	0	0.022439	0.077128	0.939328	0.752184	4.450738469	0.000784942	0.011234275	probable RNA-dependent RNA polymerase 1 isoform X2	Q9LQV2	RNA-dependent RNA polymerase 1	UniRef90_UPI0005CA9954	Fragaria vesca subsp. vesca TaxID 101020	-	-	-
1350	1350	MSTRG.55999.1	6.82703	8.887423	5.087913	16.519089	16.965439	13.761048	1.135697222	1.57E-06	6.53E-05	Beta-amylase	O64407	Beta-amylase	UniRef90_A0A2P6S2I6	fabids TaxID 91835	GO:0102229]---[GO:0016161	GO:0000272	-
1351	1351	MSTRG.15539.2	5.372657	7.960061	9.44627	3.517693	1.831655	3.303499	-1.465939967	0.000164962	0.00333498	light-inducible protein CPRF2 isoform X2	Q99090	Light-inducible protein CPRF2	UniRef90_UPI0005C8FACA	Fragaria vesca subsp. vesca TaxID 101020	-	-	-
1352	1352	maker-Fvb5-3-augustus-gene-205.39-mRNA-1	7.232076	5.704095	5.97672	28.969748	31.059244	16.611969	1.971758502	7.08E-11	7.52E-09	Uncharacterized protein	B3H4F1	Protein SPIRAL1-like 1	UniRef90_A0A2P6P335	Rosoideae TaxID 171638	-	GO:0043622	-
1353	1353	MSTRG.58421.3	9.748429	7.95888	4.237784	21.955633	25.359274	28.302065	1.742151442	8.87E-09	6.35E-07	Putative non-specific serine/threonine protein kinase	Q9LV04	Probable plastid-lipid-associated protein 14 chloroplastic	UniRef90_A0A2P6SP03	Rosoideae TaxID 171638	GO:0005524]---[GO:0004674	-	-
1354	1354	MSTRG.6498.1	18.751587	24.283817	23.655697	8.94025	9.871222	9.938349	-1.277282008	3.53E-14	6.05E-12	F-box protein SKIP23-like	Q9SHX9	Putative F-box protein At1g65770	UniRef90_UPI0002C36142	Fragaria vesca subsp. vesca TaxID 101020	-	-	-
1355	1355	MSTRG.46471.3	0	0	0	0.029813	0.888274	2.298882	8.700614869	3.12E-05	0.000848158	S-adenosylmethionine synthase 2	Q96551	S-adenosylmethionine synthase 1	UniRef90_Q96552	cellular organisms TaxID 131567	GO:0005524]---[GO:0046872]---[GO:0004478	GO:0006730]---[GO:0006556	GO:0005737
1356	1356	MSTRG.20175.1	4.952866	4.868192	3.207268	17.10759	14.443517	14.416928	1.772468401	9.12E-19	3.04E-16	Uncharacterized protein	-	-	UniRef90_A0A2P6QAD2	Rosoideae TaxID 171638	-	-	GO:0016021
1357	1357	augustus_masked-Fvb4-4-processed-gene-50.7-mRNA-1	1.266477	1.62373	0.545504	0.26935	0.273692	0.428251	-1.832959521	0.00131671	0.016584675	uncharacterized protein LOC105351471	Q9CA36	VQ motif-containing protein 8 chloroplastic	UniRef90_UPI0005C91E34	Fragaria vesca subsp. vesca TaxID 101020	-	-	-
1358	1358	maker-Fvb5-1-augustus-gene-293.44-mRNA-1	0.303548	0.276687	0.343115	0.930066	0.708009	1.316584	1.595015824	2.57E-06	0.000101004	DNA replication licensing factor MCM7	B8BMI1	DNA replication licensing factor MCM7	UniRef90_M5VVG7	Amygdaloideae TaxID 171637	GO:0005524]---[GO:0003677]---[GO:0003678	GO:0007049]---[GO:0006270	GO:0005737]---[GO:0042555]---[GO:0000347
1359	1359	maker-Fvb4-4-augustus-gene-8.69-mRNA-1	9.333442	29.300476	20.499819	130.316238	73.023605	92.580315	2.255351636	2.98E-06	0.00011469	Putative defensin plant	A3FPF2	Defensin-like protein	UniRef90_A0A2P6R4J1	Rosoideae TaxID 171638	-	GO:0006952	-
1360	1360	maker-Fvb7-4-augustus-gene-210.30-mRNA-1	1.36392	0.95847	0.972854	2.557821	2.622126	2.38519	1.145998573	9.96E-10	8.64E-08	Putative tetratricopeptide-like helical domain DYW domain-containing protein	Q9STF3	Pentatricopeptide repeat-containing protein At3g46790 chloroplastic	UniRef90_A0A2P6S7Z9	Rosoideae TaxID 171638	GO:0008270	GO:0031425]---[GO:0031426]---[GO:0009451	GO:0009507
1361	1361	MSTRG.55502.1	16.555441	7.54388	12.802227	0	0	0	-9.948265855	1.10E-14	2.05E-12	-	-	-	-	-	-	-	-
1362	1362	augustus_masked-Fvb3-3-processed-gene-249.8-mRNA-1	1.102747	1.095458	2.430831	4.123651	4.326719	6.201389	1.566666601	0.000783858	0.011224499	Putative transcription factor C2H2 family	-	-	UniRef90_A0A2P6QJS6	Rosoideae TaxID 171638	GO:0003676	-	-
1363	1363	maker-Fvb6-2-snap-gene-149.49-mRNA-1	0.209538	0.198024	0.099678	0.338425	0.4675	0.61415	1.408613951	0.00059245	0.009034856	125 kDa kinesin-related protein isoform X1	P82266	Kinesin-like protein KIN-5C	UniRef90_UPI0005CA107E	Fragaria vesca subsp. vesca TaxID 101020	GO:0005524]---[GO:0008574]---[GO:0016887]---[GO:0008017]---[GO:0003777	GO:0007018	GO:0005737]---[GO:0005871]---[GO:0005874]---[GO:0005819
1364	1364	MSTRG.38620.3	0	0	0	0.009393	5.086742	1.97718	9.166465245	8.90E-05	0.00202185	chlorophyll a-b binding protein 5 chloroplastic isoform X4	Q9C9K1	Chlorophyll a-b binding protein 7 chloroplastic	UniRef90_UPI0005CA0134	Fragaria vesca subsp. vesca TaxID 101020	-	-	-
1365	1365	augustus_masked-Fvb2-2-processed-gene-190.1-mRNA-1	0	0.06577	0	1.398706	0.629467	1.727863	5.600996407	1.38E-06	5.84E-05	Uncharacterized protein	-	-	UniRef90_A0A2P6PM91	Rosoideae TaxID 171638	-	-	-
1366	1366	MSTRG.16742.2	3.116542	2.425886	1.90552	0	0	0	-11.66187302	5.49E-22	2.70E-19	Putative DNA helicase chromatin remodeling SNF2 family	B5BT18	TATA-binding protein-associated factor BTAF1	UniRef90_A0A2P6QNS6	Rosoideae TaxID 171638	GO:0005524]---[GO:0003677]---[GO:0004386	GO:1902185	GO:0005634
1367	1367	MSTRG.4916.2	0	0	0	1.994489	0	3.04494	10.74143063	0.00031214	0.005507324	LOW QUALITY PROTEIN uncharacterized protein LOC105351501	Q92545	Transmembrane protein 131	UniRef90_UPI0005CA6517	Fragaria vesca subsp. vesca TaxID 101020	-	-	-
1368	1368	maker-Fvb1-3-snap-gene-13.59-mRNA-1	0.550167	0.434646	0.44354	1.535015	1.238658	1.640232	1.538280503	1.98E-08	1.32E-06	Putative sugar phosphate transporter domain-containing protein	A8MRY9	UDP-N-acetylglucosamine transporter UGNT1	UniRef90_A0A2P6RIP9	Rosoideae TaxID 171638	-	-	GO:0016021
1369	1369	augustus_masked-Fvb5-1-processed-gene-33.1-mRNA-1	1.728832	4.976875	2.08179	0.000445	0.519522	0.299014	-3.457614763	0.003714486	0.035899316	Putative CDP-diacylglycerol--inositol 3-phosphatidyltransferase Long-chain-fatty-acid--CoA ligase	Q9T0A0	Long chain acyl-CoA synthetase 4	UniRef90_A0A2P6P6A5	Rosoideae TaxID 171638	GO:0005524]---[GO:0102391]---[GO:0004467	GO:0006631	GO:0005794]---[GO:0005886
1370	1370	augustus_masked-Fvb3-4-processed-gene-255.9-mRNA-1	0.089616	0.34083	0.152469	0.021545	0	0	-4.615055647	0.002299782	0.025234133	metacaspase-1-like	Q7XJE6	Metacaspase-1	UniRef90_UPI0005C8D2FE	Fragaria vesca subsp. vesca TaxID 101020	-	-	-
1371	1371	MSTRG.53981.2	3.091656	5.462763	3.023208	7.626104	8.859148	8.083645	1.025937273	0.000713387	0.010451966	uncharacterized protein LOC101305085	-	-	UniRef90_UPI0002C35E13	Fragaria vesca subsp. vesca TaxID 101020	-	-	-
1372	1372	MSTRG.7422.1	3.670993	4.19534	2.146803	14.58201	16.644033	13.371611	2.110451238	6.10E-15	1.19E-12	protein SUPPRESSOR OF GENE SILENCING 3	A5YVF1	Protein SUPPRESSOR OF GENE SILENCING 3	UniRef90_UPI0002C3703B	Fragaria vesca subsp. vesca TaxID 101020	-	-	-
1373	1373	maker-Fvb5-2-augustus-gene-0.21-mRNA-1	0	0	0	1.624803	0.749535	1.879143	7.556119232	3.28E-08	2.10E-06	uncharacterized protein LOC101307119 isoform X1	-	-	UniRef90_UPI0002C36265	Fragaria vesca subsp. vesca TaxID 101020	-	-	-
1374	1374	MSTRG.27717.3	15.932398	0	13.874716	0	0	0	-13.19459306	0.000731944	0.010668522	Putative oligopeptidase B	Q8LSN3	Phytochrome-associated serine/threonine-protein phosphatase	UniRef90_A0A2P6R4U4	Rosoideae TaxID 171638	GO:0046872]---[GO:0004721	-	GO:0005737
1375	1375	maker-Fvb4-1-snap-gene-41.47-mRNA-1	0	0.10812	0.122608	0.942536	0.485502	1.881034	3.672121593	0.001480373	0.018147228	sodium transporter HKT1-like	Q84TI7	Sodium transporter HKT1	UniRef90_UPI0005C8A67E	Fragaria vesca subsp. vesca TaxID 101020	-	-	-
1376	1376	maker-Fvb6-3-augustus-gene-428.37-mRNA-1	97.379913	73.936539	124.16172	41.549255	42.835106	49.923542	-1.20675555	1.07E-06	4.67E-05	Putative calreticulin/calnexin concanavalin A-like lectin/glucanase domain-containing protein	O04153	Calreticulin-3	UniRef90_A0A2P6R4Z0	Rosoideae TaxID 171638	GO:0005509]---[GO:0030246]---[GO:0051082	GO:0046283]---[GO:0010204]---[GO:0042742]---[GO:0009626]---[GO:0006457	GO:0005783]---[GO:0005788]---[GO:0005789
1377	1377	maker-Fvb5-1-augustus-gene-186.42-mRNA-1	3.183408	4.971584	4.288033	2.370775	1.807262	2.046897	-1.060193623	8.72E-05	0.001988765	Putative glyceraldehyde-3-phosphate dehydrogenase (NADP( )) (Phosphorylating)	-	-	UniRef90_A0A2P6PC69	Rosoideae TaxID 171638	GO:0047100	-	-
1378	1378	MSTRG.22273.2	1.226055	0.410927	0.334795	2.51774	1.588716	2.462179	1.701202826	0.003431508	0.03386351	obg-like ATPase 1 isoform X1	P37518	Ribosome-binding ATPase YchF	UniRef90_UPI0005CACF53	Fragaria vesca subsp. vesca TaxID 101020	-	-	-
1379	1379	MSTRG.2037.3	0	0	0	4.724244	1.856197	1.900106	9.199605959	3.74E-11	4.16E-09	Uncharacterized protein	-	-	UniRef90_A0A2P6RJK2	Rosoideae TaxID 171638	-	-	-
1380	1380	MSTRG.62988.3	8.769959	4.751015	0	0	0	0	-12.11461442	0.001929694	0.022148555	Putative C2 domain phosphoribosyltransferase	Q9M2R0	FT-interacting protein 3	UniRef90_A0A2P6SGZ7	Rosoideae TaxID 171638	GO:0016757	GO:1902182	GO:0005618]---[GO:0005737]---[GO:0005829]---[GO:0005783]---[GO:0005789]---[GO:0005768]---[GO:0010008]---[GO:0000139]---[GO:0016021]---[GO:0005886]---[GO:0009506
1381	1381	MSTRG.52963.1	0	1.035053	2.530352	0	0	0	-10.27060824	0.000698013	0.010275105	uncharacterized protein LOC101310244	-	-	UniRef90_UPI0002C2EFB9	Fragaria vesca subsp. vesca TaxID 101020	-	-	-
1382	1382	augustus_masked-Fvb1-4-processed-gene-97.6-mRNA-1	0.474341	0.592039	0.44159	0.17512	0.288461	0.190333	-1.270348715	0.004437229	0.040940388	uncharacterized protein LOC105352100	-	-	UniRef90_UPI0005CA0FB1	Fragaria vesca subsp. vesca TaxID 101020	-	-	-
1383	1383	augustus_masked-Fvb2-4-processed-gene-121.9-mRNA-1	0.077702	0.09229	0.040002	0.201955	0.294178	0.23092	1.696570557	0.000509192	0.008049936	pentatricopeptide repeat-containing protein At4g35130 chloroplastic	O49619	Pentatricopeptide repeat-containing protein At4g35130 chloroplastic	UniRef90_UPI0002C319E4	Fragaria vesca subsp. vesca TaxID 101020	GO:0008270	GO:0009451	GO:0009507
1384	1384	maker-Fvb5-1-augustus-gene-292.42-mRNA-1	41.939808	54.489849	38.941292	22.553816	22.892891	23.348339	-1.032213745	5.97E-12	7.62E-10	Nitrate reductase	P36859	Nitrate reductase NADH	UniRef90_A0A2P6PI42	Rosales TaxID 3744	GO:0020037]---[GO:0030151]---[GO:0043546]---[GO:0009703]---[GO:0050464	GO:0042128]---[GO:0006809	-
1385	1385	MSTRG.18400.1	0.09076	0.987488	0.962707	3.651942	3.009019	4.96678	2.365946512	0.003716265	0.035913115	Uncharacterized protein	-	-	UniRef90_A0A2P6Q6W1	Rosoideae TaxID 171638	-	-	GO:0016021
1386	1386	maker-Fvb2-1-snap-gene-207.71-mRNA-1	0.073047	0.119749	0	6.949122	1.386226	4.39675	5.950294374	3.96E-07	1.93E-05	Putative 16S rRNA (Cytosine(967)-C(5))-methyltransferase	P05477	17.9 kDa class II heat shock protein	UniRef90_A0A2P6Q1J6	Rosoideae TaxID 171638	GO:0008168]---[GO:0003723	-	-
1387	1387	maker-Fvb7-2-augustus-gene-215.46-mRNA-1	0.900563	1.820314	1.486306	3.250153	2.967672	4.119064	1.22392144	0.000338587	0.005860555	Putative IQ motif EF-hand binding protein	Q9SF32	Protein IQ-DOMAIN 1	UniRef90_A0A2P6SJM6	Rosoideae TaxID 171638	-	-	-
1388	1388	MSTRG.58787.2	0	18.986025	15.275606	0	0	0	-27.92741813	8.78E-13	1.27E-10	Uncharacterized protein	Q9SL03	Callose synthase 2	UniRef90_M5XJT0	Amygdaloideae TaxID 171637	GO:0003843	GO:0006075]---[GO:0071555]---[GO:0008360	GO:0000148]---[GO:0016021]---[GO:0005886
1389	1389	maker-Fvb2-4-augustus-gene-125.28-mRNA-1	31.959391	13.997823	20.329782	6.627248	8.909429	9.802131	-1.439265973	2.39E-05	0.000677998	NAC transcription factor 29	Q10S65	NAC domain-containing protein 22	UniRef90_UPI0002C35FE9	Fragaria vesca subsp. vesca TaxID 101020	-	-	-
1390	1390	MSTRG.45447.2	0	0	0	9.839214	0	8.88888	11.11702467	0.00017273	0.003457797	F-box/kelch-repeat protein At1g57790-like	Q9FVS1	F-box/kelch-repeat protein At1g57790	UniRef90_UPI0005C94325	Fragaria vesca subsp. vesca TaxID 101020	-	-	-
1391	1391	maker-Fvb7-1-snap-gene-84.33-mRNA-1	0.777056	0.371734	0.425839	0.09616	0.165787	0.21784	-1.749020621	0.000271581	0.004932241	probable LRR receptor-like serine/threonine-protein kinase At3g47570	C0LGP4	Probable LRR receptor-like serine/threonine-protein kinase At3g47570	UniRef90_UPI0005C8F2CA	Fragaria vesca subsp. vesca TaxID 101020	GO:0005524]---[GO:0004674	-	GO:0016021]---[GO:0005886
1392	1392	MSTRG.5398.2	0	0	0	8.344788	2.444602	3.767049	11.62199606	1.98E-17	5.28E-15	Putative S-adenosyl-L-methionine-dependent methyltransferase	Q8L7V3	Probable methyltransferase PMT26	UniRef90_A0A2P6RSP4	Rosoideae TaxID 171638	GO:0008168	-	GO:0005768]---[GO:0005794]---[GO:0000139]---[GO:0016021]---[GO:0005802
1393	1393	MSTRG.13984.1	1.242728	1.109069	1.695825	2.232882	3.284268	3.263619	1.029924997	0.001826008	0.021218281	Putative chromatin regulator PHD family	-	-	UniRef90_A0A2P6PNJ4	Rosaceae TaxID 3745	-	GO:0035556	-
1394	1394	MSTRG.58153.6	12.523722	0	5.769631	0	0	0	-10.7928729	0.000319217	0.005606042	Putative Heat shock protein DnaJ cysteine-rich	Q9FKF4	Protein ORANGE chloroplastic	UniRef90_A0A2P6SM30	Rosoideae TaxID 171638	-	-	GO:0016021
1395	1395	MSTRG.11023.2	14.085339	17.557156	8.726745	6.9162	7.925953	5.698187	-1.016532332	0.001739522	0.02046938	putative SERF-like protein	-	-	UniRef90_UPI000D630038	Ziziphus jujuba TaxID 326968	-	-	-
1396	1396	MSTRG.56769.1	30.151649	27.441366	14.25363	8.380997	4.84566	8.440264	-1.772586373	5.38E-07	2.54E-05	Putative proton-dependent oligopeptide transporter family major facilitator superfamily	Q9LQL2	Protein NRT1/ PTR FAMILY 7.3	UniRef90_A0A2P6SDR6	Rosa chinensis TaxID 74649	GO:0015112]---[GO:0015386]---[GO:0015293	GO:0010150]---[GO:0015706]---[GO:0055075]---[GO:1902600]---[GO:0010167	GO:0016021]---[GO:0005886
1397	1397	snap_masked-Fvb2-1-processed-gene-190.26-mRNA-1	114.918976	239.969467	140.26889	90.503723	68.76487	65.862694	-1.19250995	0.000481301	0.007694717	Putative bifunctional inhibitor/plant lipid transfer protein/seed storage helical	Q9SU33	pEARLI1-like lipid transfer protein 3	UniRef90_A0A2P6PXR2	Rosa chinensis TaxID 74649	-	-	-
1398	1398	maker-Fvb3-3-snap-gene-7.56-mRNA-1	0.808611	0.545617	0.638115	1.606797	1.5839	0.986939	1.013483767	0.003379837	0.033511386	polyphenol oxidase chloroplastic-like	P43309	Polyphenol oxidase chloroplastic	UniRef90_UPI0002C325B6	Rosoideae TaxID 171638	GO:0004097]---[GO:0046872	GO:0046148	GO:0009543
[truncated: 5,477 more rows]
