# Supplementary material for: Transcriptome Profile Analysis of Strawberry Leaves Reveals Flowering Regulation under Blue Light Treatment
Source: Int J Genomics. 2021 Jun 12;2021:5572076. doi: 10.1155/2021/5572076 (PMC8216796; doi:10.1155/2021/5572076)
Supplement: Supplementary Materials — Figure S1: a PCA plot of samples from different treatments and replications. Figure S2: a Pearson correlation heatmap of samples from different treatments and replications. Figure S3: a pie chart illustrating the percentage of DEGs. Figure S4: a bubble chart visualizing the top 50 enriched GO terms in DEGs. Figure S5: a heatmap of gene expression involved in the light signaling pathway. Figure S6: a heatmap of gene expression which is involved in the circadian rhythm floral induction. Table S1: the expression levels and the function annotations of DEGs. Table S2: the list of top 50 enriched GO terms in DEGs. Table S3: the list of enriched KEGG pathways in DEGs. Table S4: the expression levels of genes involving in light perception and transduction. Table S5: the expression levels of genes involving in the circadian rhythm floral induction pathway. Table S6: the expression levels and annotations of BBX genes in DEGs. [file 5572076.f1.zip › Supplemental Files/TableS3.csv]

	ID	Description	GeneRatio	BgRatio	pvalue	p.adjust	qvalue	geneID	Count
ko00941	ko00941	Flavonoid biosynthesis	50/2511	191/47885	1.30895831262831e-21	4.14939785103173e-19	3.62374774969731e-19	maker-Fvb1-4-augustus-gene-56.40-mRNA-1/augustus_masked-Fvb3-2-processed-gene-284.18-mRNA-1/MSTRG.40585.2/MSTRG.65592.4/maker-Fvb7-3-augustus-gene-78.40-mRNA-1/MSTRG.63697.1/MSTRG.56381.3/MSTRG.63696.3/maker-Fvb3-1-snap-gene-10.60-mRNA-1/maker-Fvb1-3-augustus-gene-64.31-mRNA-1/MSTRG.65592.1/maker-Fvb3-3-augustus-gene-265.35-mRNA-1/MSTRG.12643.2/MSTRG.12643.1/maker-Fvb7-2-snap-gene-10.38-mRNA-1/ma…	50
ko04712	ko04712	Circadian rhythm - plant	57/2511	280/47885	9.18699238503951e-19	1.45613829302876e-16	1.27167315645547e-16	maker-Fvb4-3-augustus-gene-20.38-mRNA-1/MSTRG.64656.1/MSTRG.65592.4/maker-Fvb7-1-snap-gene-229.58-mRNA-1/maker-Fvb7-1-snap-gene-284.76-mRNA-1/MSTRG.63697.1/maker-Fvb6-1-augustus-gene-48.60-mRNA-1/MSTRG.56381.3/augustus_masked-Fvb7-2-processed-gene-311.0-mRNA-1/MSTRG.64658.4/MSTRG.63696.3/MSTRG.57550.5/maker-Fvb2-1-augustus-gene-212.68-mRNA-1/maker-Fvb6-3-augustus-gene-0.33-mRNA-1/maker-Fvb7-2-sna…	57
ko01008	ko01008	Polyketide biosynthesis proteins [BR:ko01008]	15/2511	33/47885	2.52445728366e-11	2.6675098630674e-09	2.32958689685116e-09	MSTRG.65592.4/MSTRG.63697.1/MSTRG.56381.3/MSTRG.63696.3/MSTRG.65592.1/maker-Fvb7-2-snap-gene-10.38-mRNA-1/MSTRG.65593.1/MSTRG.63696.6/maker-Fvb7-3-snap-gene-239.34-mRNA-1/MSTRG.56383.1/MSTRG.58841.1/MSTRG.58840.1/MSTRG.56382.1/MSTRG.58839.3/maker-Fvb7-4-snap-gene-214.35-mRNA-1	15
ko00196	ko00196	Photosynthesis - antenna proteins	21/2511	70/47885	3.82573546516318e-11	3.03189535614182e-09	2.64781165088926e-09	MSTRG.26938.2/maker-Fvb4-1-snap-gene-131.50-mRNA-1/augustus_masked-Fvb6-1-processed-gene-77.2-mRNA-1/maker-Fvb5-3-augustus-gene-78.36-mRNA-1/MSTRG.64689.2/MSTRG.38620.3/maker-Fvb3-2-augustus-gene-263.33-mRNA-1/maker-Fvb5-1-augustus-gene-235.26-mRNA-1/maker-Fvb3-2-augustus-gene-124.30-mRNA-1/MSTRG.17933.2/MSTRG.33180.2/maker-Fvb5-2-augustus-gene-201.26-mRNA-1/maker-Fvb3-4-augustus-gene-180.29-mRNA…	21
ko05204	ko05204	Chemical carcinogenesis	39/2511	266/47885	7.06031763850501e-09	4.47624138281218e-07	3.90918639774067e-07	maker-Fvb1-4-augustus-gene-178.28-mRNA-1/maker-Fvb6-1-augustus-gene-118.32-mRNA-1/maker-Fvb1-2-snap-gene-61.64-mRNA-1/maker-Fvb3-3-augustus-gene-77.41-mRNA-1/maker-Fvb6-3-snap-gene-341.46-mRNA-1/MSTRG.35459.1/MSTRG.9752.8/MSTRG.10971.4/MSTRG.10971.7/MSTRG.10971.2/MSTRG.10971.3/MSTRG.8665.3/maker-Fvb5-3-snap-gene-185.55-mRNA-1/maker-Fvb5-1-snap-gene-93.50-mRNA-1/MSTRG.63786.2/MSTRG.40407.1/maker-F…	39
ko00980	ko00980	Metabolism of xenobiotics by cytochrome P450	39/2511	273/47885	1.46876246041914e-08	7.75996166588113e-07	6.77692152789885e-07	maker-Fvb1-4-augustus-gene-178.28-mRNA-1/maker-Fvb6-1-augustus-gene-118.32-mRNA-1/maker-Fvb1-2-snap-gene-61.64-mRNA-1/maker-Fvb3-3-augustus-gene-77.41-mRNA-1/maker-Fvb6-3-snap-gene-341.46-mRNA-1/MSTRG.35459.1/MSTRG.9752.8/MSTRG.10971.4/MSTRG.10971.7/MSTRG.10971.2/MSTRG.10971.3/MSTRG.8665.3/maker-Fvb5-3-snap-gene-185.55-mRNA-1/maker-Fvb5-1-snap-gene-93.50-mRNA-1/MSTRG.63786.2/MSTRG.40407.1/maker-F…	39
ko00982	ko00982	Drug metabolism - cytochrome P450	34/2511	247/47885	2.93658725255784e-07	1.32985451294405e-05	1.16138713898152e-05	maker-Fvb1-4-augustus-gene-178.28-mRNA-1/maker-Fvb3-3-augustus-gene-77.41-mRNA-1/maker-Fvb6-3-snap-gene-341.46-mRNA-1/MSTRG.35459.1/MSTRG.9752.8/MSTRG.10971.4/MSTRG.10971.7/MSTRG.10971.2/MSTRG.10971.3/MSTRG.8665.3/maker-Fvb5-3-snap-gene-185.55-mRNA-1/maker-Fvb5-1-snap-gene-93.50-mRNA-1/MSTRG.63786.2/MSTRG.40407.1/maker-Fvb2-1-augustus-gene-131.28-mRNA-1/maker-Fvb2-2-augustus-gene-79.49-mRNA-1/mak…	34
ko05130	ko05130	Pathogenic Escherichia coli infection	29/2511	222/47885	6.05033980826034e-06	0.000239744714902316	0.000209373601259535	maker-Fvb6-3-augustus-gene-253.30-mRNA-1/MSTRG.38275.2/maker-Fvb4-1-snap-gene-30.34-mRNA-1/maker-Fvb6-3-augustus-gene-233.33-mRNA-1/maker-Fvb6-1-augustus-gene-3.36-mRNA-1/maker-Fvb6-2-augustus-gene-303.50-mRNA-1/maker-Fvb5-2-augustus-gene-12.52-mRNA-1/maker-Fvb1-3-augustus-gene-110.11-mRNA-1/maker-Fvb2-3-augustus-gene-39.67-mRNA-1/maker-Fvb5-4-augustus-gene-204.19-mRNA-1/maker-Fvb6-4-snap-gene-34…	29
ko04540	ko04540	Gap junction	25/2511	185/47885	1.42873434751641e-05	0.000470858462584386	0.000411209615340174	MSTRG.31484.1/maker-Fvb6-1-augustus-gene-3.36-mRNA-1/maker-Fvb6-2-augustus-gene-303.50-mRNA-1/maker-Fvb5-2-augustus-gene-12.52-mRNA-1/maker-Fvb1-3-augustus-gene-110.11-mRNA-1/maker-Fvb2-3-augustus-gene-39.67-mRNA-1/maker-Fvb5-4-augustus-gene-204.19-mRNA-1/maker-Fvb6-4-snap-gene-340.49-mRNA-1/augustus_masked-Fvb6-2-processed-gene-303.15-mRNA-1/maker-Fvb5-1-augustus-gene-12.54-mRNA-1/maker-Fvb5-3-a…	25
ko00983	ko00983	Drug metabolism - other enzymes	39/2511	358/47885	1.48535792613371e-05	0.000470858462584386	0.000411209615340174	maker-Fvb1-4-augustus-gene-178.28-mRNA-1/maker-Fvb3-3-augustus-gene-77.41-mRNA-1/maker-Fvb6-3-snap-gene-341.46-mRNA-1/MSTRG.35459.1/MSTRG.23549.2/MSTRG.55526.2/MSTRG.28856.2/MSTRG.10971.4/MSTRG.10971.7/MSTRG.10971.2/MSTRG.10971.3/MSTRG.42393.2/MSTRG.8665.3/maker-Fvb5-3-snap-gene-185.55-mRNA-1/maker-Fvb6-2-augustus-gene-343.30-mRNA-1/maker-Fvb5-1-snap-gene-93.50-mRNA-1/MSTRG.40407.1/maker-Fvb2-1-a…	39
ko00906	ko00906	Carotenoid biosynthesis	21/2511	158/47885	8.53451236986835e-05	0.00233330823801213	0.00203772228655883	augustus_masked-Fvb3-4-processed-gene-210.9-mRNA-1/maker-Fvb4-3-augustus-gene-66.44-mRNA-1/MSTRG.21026.1/maker-Fvb6-1-augustus-gene-358.61-mRNA-1/MSTRG.54623.1/MSTRG.53812.2/maker-Fvb5-1-augustus-gene-16.57-mRNA-1/MSTRG.15551.3/maker-Fvb6-2-augustus-gene-256.63-mRNA-1/augustus_masked-Fvb5-4-processed-gene-140.4-mRNA-1/snap_masked-Fvb4-4-processed-gene-255.19-mRNA-1/maker-Fvb2-1-augustus-gene-226.…	21
ko00480	ko00480	Glutathione metabolism	47/2511	499/47885	8.83271257291659e-05	0.00233330823801213	0.00203772228655883	maker-Fvb1-4-augustus-gene-178.28-mRNA-1/MSTRG.61084.5/maker-Fvb3-3-augustus-gene-77.41-mRNA-1/maker-Fvb6-3-snap-gene-341.46-mRNA-1/maker-Fvb3-3-augustus-gene-221.30-mRNA-1/MSTRG.35459.1/MSTRG.28856.2/MSTRG.10971.4/MSTRG.10971.7/MSTRG.10971.2/MSTRG.10971.3/maker-Fvb5-3-augustus-gene-216.50-mRNA-1/MSTRG.8665.3/maker-Fvb5-3-snap-gene-185.55-mRNA-1/maker-Fvb5-1-snap-gene-93.50-mRNA-1/maker-Fvb5-2-au…	47
ko01524	ko01524	Platinum drug resistance	44/2511	466/47885	0.000137640616977355	0.00319383513951134	0.00278923673150085	MSTRG.31484.1/maker-Fvb1-4-augustus-gene-178.28-mRNA-1/maker-Fvb3-3-augustus-gene-77.41-mRNA-1/maker-Fvb6-3-snap-gene-341.46-mRNA-1/MSTRG.35459.1/MSTRG.11594.5/MSTRG.10971.4/MSTRG.10971.7/MSTRG.10971.2/MSTRG.10971.3/maker-Fvb7-1-snap-gene-308.79-mRNA-1/MSTRG.23882.2/MSTRG.8665.3/maker-Fvb5-3-snap-gene-185.55-mRNA-1/maker-Fvb5-1-snap-gene-93.50-mRNA-1/MSTRG.40407.1/maker-Fvb2-1-augustus-gene-131.2…	44
ko00194	ko00194	Photosynthesis proteins [BR:ko00194]	30/2511	276/47885	0.000141052656003655	0.00319383513951134	0.00278923673150085	MSTRG.26938.2/maker-Fvb4-1-snap-gene-131.50-mRNA-1/augustus_masked-Fvb6-1-processed-gene-77.2-mRNA-1/maker-Fvb5-3-augustus-gene-78.36-mRNA-1/MSTRG.64689.2/MSTRG.38620.3/maker-Fvb7-2-snap-gene-223.67-mRNA-1/MSTRG.55167.2/maker-Fvb3-2-augustus-gene-263.33-mRNA-1/maker-Fvb5-1-augustus-gene-235.26-mRNA-1/maker-Fvb3-2-augustus-gene-124.30-mRNA-1/MSTRG.17933.2/MSTRG.27016.2/MSTRG.27016.1/MSTRG.33180.2/…	30
ko00910	ko00910	Nitrogen metabolism	27/2511	258/47885	0.000536665167944998	0.0113415238825709	0.00990476766101995	MSTRG.61720.1/MSTRG.47676.16/MSTRG.44890.4/maker-Fvb4-3-augustus-gene-88.39-mRNA-1/MSTRG.5015.4/MSTRG.58425.5/maker-Fvb2-4-snap-gene-85.39-mRNA-1/maker-Fvb5-1-augustus-gene-292.42-mRNA-1/maker-Fvb6-3-augustus-gene-268.25-mRNA-1/maker-Fvb3-2-augustus-gene-248.41-mRNA-1/maker-Fvb2-2-augustus-gene-192.26-mRNA-1/maker-Fvb6-1-augustus-gene-21.38-mRNA-1/maker-Fvb5-2-augustus-gene-217.16-mRNA-1/MSTRG.47…	27
ko00360	ko00360	Phenylalanine metabolism	21/2511	188/47885	0.00092743314473032	0.0183747691799695	0.0160470340173733	augustus_masked-Fvb3-2-processed-gene-284.18-mRNA-1/maker-Fvb7-1-augustus-gene-214.51-mRNA-1/maker-Fvb3-3-augustus-gene-265.35-mRNA-1/MSTRG.34010.2/MSTRG.63802.2/maker-Fvb1-4-augustus-gene-29.49-mRNA-1/MSTRG.41055.2/MSTRG.5234.1/augustus_masked-Fvb6-1-processed-gene-88.7-mRNA-1/augustus_masked-Fvb7-1-processed-gene-320.1-mRNA-1/MSTRG.38465.1/maker-Fvb4-3-augustus-gene-104.44-mRNA-1/maker-Fvb3-4-a…	21
ko04923	ko04923	Regulation of lipolysis in adipocytes	9/2511	53/47885	0.00161341533307043	0.0300854506225486	0.0262741939688869	MSTRG.28290.2/maker-Fvb5-3-augustus-gene-178.33-mRNA-1/MSTRG.42709.3/maker-Fvb2-4-augustus-gene-239.48-mRNA-1/maker-Fvb2-1-augustus-gene-231.48-mRNA-1/maker-Fvb5-2-augustus-gene-102.35-mRNA-1/maker-Fvb5-1-augustus-gene-109.33-mRNA-1/maker-Fvb2-3-augustus-gene-53.54-mRNA-1/MSTRG.35887.4	9
ko00380	ko00380	Tryptophan metabolism	24/2511	242/47885	0.0021871053492582	0.0385173553174916	0.0336379360733864	MSTRG.15820.4/maker-Fvb6-1-augustus-gene-118.32-mRNA-1/MSTRG.27885.2/maker-Fvb1-2-snap-gene-61.64-mRNA-1/MSTRG.29855.4/maker-Fvb2-2-augustus-gene-23.36-mRNA-1/MSTRG.27581.6/snap_masked-Fvb5-1-processed-gene-25.29-mRNA-1/MSTRG.60495.4/maker-Fvb4-3-snap-gene-13.62-mRNA-1/MSTRG.3561.3/maker-Fvb4-1-augustus-gene-143.26-mRNA-1/snap_masked-Fvb2-2-processed-gene-78.12-mRNA-1/MSTRG.41852.1/MSTRG.35428.1/…	24
ko00944	ko00944	Flavone and flavonol biosynthesis	3/2511	6/47885	0.00255510980424732	0.0426299898919159	0.0372295777571771	MSTRG.40585.2/augustus_masked-Fvb5-2-processed-gene-78.0-mRNA-1/maker-Fvb5-1-augustus-gene-87.57-mRNA-1	3
ko04973	ko04973	Carbohydrate digestion and absorption	8/2511	49/47885	0.00372252981164607	0.0590020975145902	0.0515276494980482	MSTRG.11891.3/MSTRG.16539.1/maker-Fvb2-3-snap-gene-5.61-mRNA-1/MSTRG.11891.1/MSTRG.14050.3/MSTRG.47297.2/maker-Fvb6-2-augustus-gene-38.20-mRNA-1/MSTRG.7980.3	8
ko05225	ko05225	Hepatocellular carcinoma	40/2511	490/47885	0.00407475558332174	0.0615094057101424	0.0537173292437904	MSTRG.31484.1/MSTRG.17790.3/maker-Fvb1-4-augustus-gene-178.28-mRNA-1/augustus_masked-Fvb6-1-processed-gene-24.11-mRNA-1/maker-Fvb3-3-augustus-gene-77.41-mRNA-1/maker-Fvb6-3-snap-gene-341.46-mRNA-1/MSTRG.35459.1/MSTRG.10971.4/MSTRG.10971.7/MSTRG.10971.2/MSTRG.10971.3/MSTRG.8665.3/maker-Fvb5-3-snap-gene-185.55-mRNA-1/maker-Fvb5-1-snap-gene-93.50-mRNA-1/snap_masked-Fvb3-1-processed-gene-174.14-mRNA-…	40
ko00400	ko00400	Phenylalanine, tyrosine and tryptophan biosynthesis	22/2511	227/47885	0.00429110281327727	0.061830890536768	0.0539980880331063	maker-Fvb1-1-augustus-gene-153.34-mRNA-1/maker-Fvb5-2-augustus-gene-227.45-mRNA-1/MSTRG.57630.2/MSTRG.5332.1/MSTRG.5332.3/maker-Fvb3-1-augustus-gene-310.57-mRNA-1/augustus_masked-Fvb1-4-processed-gene-129.0-mRNA-1/maker-Fvb3-2-augustus-gene-24.51-mRNA-1/MSTRG.5234.1/augustus_masked-Fvb3-4-processed-gene-109.6-mRNA-1/MSTRG.52968.2/MSTRG.3463.3/maker-Fvb5-4-augustus-gene-227.27-mRNA-1/maker-Fvb7-3-…	22
ko02026	ko02026	Biofilm formation - Escherichia coli	12/2511	98/47885	0.00522216283446813	0.0719750268924521	0.0628571544835295	maker-Fvb6-2-augustus-gene-295.48-mRNA-1/MSTRG.25997.3/maker-Fvb2-2-snap-gene-237.61-mRNA-1/maker-Fvb3-4-augustus-gene-261.53-mRNA-1/maker-Fvb4-2-augustus-gene-33.43-mRNA-1/snap_masked-Fvb3-4-processed-gene-53.33-mRNA-1/augustus_masked-Fvb3-2-processed-gene-264.12-mRNA-1/MSTRG.19104.3/MSTRG.24299.2/MSTRG.14756.2/augustus_masked-Fvb6-2-processed-gene-309.8-mRNA-1/MSTRG.23321.2	12
ko00760	ko00760	Nicotinate and nicotinamide metabolism	13/2511	113/47885	0.00635393493532357	0.0800703725667564	0.069926973219515	maker-Fvb1-2-augustus-gene-56.42-mRNA-1/maker-Fvb6-3-augustus-gene-272.23-mRNA-1/maker-Fvb1-1-augustus-gene-195.27-mRNA-1/maker-Fvb5-4-augustus-gene-36.73-mRNA-1/MSTRG.4410.2/augustus_masked-Fvb1-2-processed-gene-52.15-mRNA-1/maker-Fvb1-2-augustus-gene-20.44-mRNA-1/maker-Fvb5-1-augustus-gene-42.82-mRNA-1/MSTRG.1416.2/MSTRG.42134.1/maker-Fvb5-2-augustus-gene-38.51-mRNA-1/MSTRG.4944.4/maker-Fvb5-3-…	13
ko00521	ko00521	Streptomycin biosynthesis	8/2511	54/47885	0.00681987400410859	0.0800703725667564	0.069926973219515	maker-Fvb1-4-augustus-gene-122.32-mRNA-1/MSTRG.5233.2/MSTRG.7158.2/maker-Fvb1-2-augustus-gene-145.21-mRNA-1/MSTRG.47297.2/maker-Fvb6-2-augustus-gene-38.20-mRNA-1/maker-Fvb3-3-snap-gene-49.83-mRNA-1/MSTRG.61523.2	8
ko04925	ko04925	Aldosterone synthesis and secretion	8/2511	54/47885	0.00681987400410859	0.0800703725667564	0.069926973219515	augustus_masked-Fvb5-1-processed-gene-92.15-mRNA-1/augustus_masked-Fvb4-4-processed-gene-93.10-mRNA-1/augustus_masked-Fvb5-3-processed-gene-198.1-mRNA-1/MSTRG.45243.2/maker-Fvb4-3-augustus-gene-296.46-mRNA-1/snap_masked-Fvb5-2-processed-gene-82.32-mRNA-1/augustus_masked-Fvb6-2-processed-gene-305.8-mRNA-1/maker-Fvb6-4-augustus-gene-204.40-mRNA-1	8
ko04978	ko04978	Mineral absorption	8/2511	54/47885	0.00681987400410859	0.0800703725667564	0.069926973219515	maker-Fvb7-4-snap-gene-176.42-mRNA-1/augustus_masked-Fvb7-2-processed-gene-51.7-mRNA-1/maker-Fvb6-3-augustus-gene-137.26-mRNA-1/maker-Fvb1-2-augustus-gene-19.47-mRNA-1/maker-Fvb1-1-augustus-gene-251.50-mRNA-1/maker-Fvb2-1-snap-gene-227.47-mRNA-1/maker-Fvb7-1-augustus-gene-55.29-mRNA-1/maker-Fvb1-4-augustus-gene-3.61-mRNA-1	8
ko00330	ko00330	Arginine and proline metabolism	25/2511	291/47885	0.0111044862749369	0.125718648184108	0.109792477079264	MSTRG.15820.4/MSTRG.49450.3/augustus_masked-Fvb7-1-processed-gene-9.5-mRNA-1/MSTRG.61084.5/MSTRG.27885.2/snap_masked-Fvb4-3-processed-gene-44.51-mRNA-1/MSTRG.49920.1/MSTRG.29855.4/augustus_masked-Fvb4-1-processed-gene-121.9-mRNA-1/MSTRG.27581.6/snap_masked-Fvb5-1-processed-gene-25.29-mRNA-1/MSTRG.32884.1/maker-Fvb6-3-augustus-gene-44.60-mRNA-1/MSTRG.3561.3/MSTRG.42255.2/snap_masked-Fvb4-1-process…	25
ko00625	ko00625	Chloroalkane and chloroalkene degradation	11/2511	96/47885	0.0118457688167858	0.129486507411073	0.113083019920678	MSTRG.15820.4/MSTRG.27885.2/MSTRG.29855.4/MSTRG.9752.8/MSTRG.27581.6/snap_masked-Fvb5-1-processed-gene-25.29-mRNA-1/MSTRG.63786.2/MSTRG.3561.3/snap_masked-Fvb4-1-processed-gene-190.41-mRNA-1/MSTRG.9749.2/maker-Fvb2-1-augustus-gene-245.50-mRNA-1	11
ko00130	ko00130	Ubiquinone and other terpenoid-quinone biosynthesis	19/2511	206/47885	0.0124615815417013	0.131677378290644	0.11499634896377	augustus_masked-Fvb3-2-processed-gene-284.18-mRNA-1/MSTRG.31901.4/maker-Fvb4-3-snap-gene-260.28-mRNA-1/maker-Fvb3-3-augustus-gene-265.35-mRNA-1/MSTRG.34010.2/MSTRG.63802.2/MSTRG.34432.1/augustus_masked-Fvb6-1-processed-gene-88.7-mRNA-1/augustus_masked-Fvb7-1-processed-gene-320.1-mRNA-1/MSTRG.38465.1/maker-Fvb4-3-augustus-gene-104.44-mRNA-1/maker-Fvb3-4-augustus-gene-28.69-mRNA-1/maker-Fvb6-3-snap…	19
ko00254	ko00254	Aflatoxin biosynthesis	3/2511	10/47885	0.0130864360171025	0.132771108695459	0.115951524445976	MSTRG.39293.2/MSTRG.36880.1/MSTRG.43354.2	3
ko04971	ko04971	Gastric acid secretion	7/2511	49/47885	0.0134463166292658	0.132771108695459	0.115951524445976	augustus_masked-Fvb5-1-processed-gene-92.15-mRNA-1/augustus_masked-Fvb4-4-processed-gene-93.10-mRNA-1/augustus_masked-Fvb5-3-processed-gene-198.1-mRNA-1/MSTRG.42709.3/snap_masked-Fvb5-2-processed-gene-82.32-mRNA-1/MSTRG.35887.4/augustus_masked-Fvb6-2-processed-gene-305.8-mRNA-1	7
ko04145	ko04145	Phagosome	31/2511	389/47885	0.014289574199552	0.132771108695459	0.115951524445976	maker-Fvb3-4-augustus-gene-202.64-mRNA-1/MSTRG.25387.2/maker-Fvb2-3-augustus-gene-36.60-mRNA-1/maker-Fvb6-1-augustus-gene-3.36-mRNA-1/maker-Fvb6-2-augustus-gene-303.50-mRNA-1/maker-Fvb6-3-augustus-gene-428.37-mRNA-1/maker-Fvb5-2-augustus-gene-12.52-mRNA-1/maker-Fvb1-3-augustus-gene-110.11-mRNA-1/MSTRG.44973.3/maker-Fvb2-3-augustus-gene-39.67-mRNA-1/maker-Fvb5-4-augustus-gene-204.19-mRNA-1/maker-F…	31
ko04918	ko04918	Thyroid hormone synthesis	12/2511	112/47885	0.0145930891156711	0.132771108695459	0.115951524445976	maker-Fvb4-1-augustus-gene-162.55-mRNA-1/maker-Fvb2-4-augustus-gene-253.41-mRNA-1/maker-Fvb2-3-augustus-gene-40.44-mRNA-1/maker-Fvb5-4-augustus-gene-57.53-mRNA-1/MSTRG.32316.2/MSTRG.45243.2/MSTRG.34902.2/maker-Fvb5-3-augustus-gene-216.46-mRNA-1/maker-Fvb5-2-snap-gene-65.61-mRNA-1/MSTRG.10815.4/maker-Fvb2-1-augustus-gene-249.43-mRNA-1/maker-Fvb6-4-augustus-gene-204.40-mRNA-1	12
ko04913	ko04913	Ovarian steroidogenesis	14/2511	139/47885	0.0146592706761548	0.132771108695459	0.115951524445976	augustus_masked-Fvb5-1-processed-gene-3.12-mRNA-1/maker-Fvb6-1-augustus-gene-118.32-mRNA-1/maker-Fvb1-2-snap-gene-61.64-mRNA-1/maker-Fvb5-2-augustus-gene-2.45-mRNA-1/maker-Fvb5-4-snap-gene-62.84-mRNA-1/maker-Fvb5-1-augustus-gene-4.59-mRNA-1/MSTRG.33158.3/maker-Fvb1-3-snap-gene-42.80-mRNA-1/maker-Fvb6-2-snap-gene-325.73-mRNA-1/MSTRG.4471.4/maker-Fvb5-3-snap-gene-211.74-mRNA-1/maker-Fvb6-4-augustus…	14
ko00950	ko00950	Isoquinoline alkaloid biosynthesis	9/2511	75/47885	0.0164120848932856	0.144047604917373	0.125799502219057	maker-Fvb3-3-snap-gene-7.56-mRNA-1/augustus_masked-Fvb3-3-processed-gene-7.9-mRNA-1/MSTRG.18771.1/MSTRG.41055.2/MSTRG.5234.1/maker-Fvb1-4-snap-gene-123.49-mRNA-1/maker-Fvb1-3-augustus-gene-140.24-mRNA-1/augustus_masked-Fvb3-1-processed-gene-296.7-mRNA-1/MSTRG.41860.1	9
ko04915	ko04915	Estrogen signaling pathway	31/2511	394/47885	0.0168131273878322	0.144047604917373	0.125799502219057	MSTRG.31484.1/MSTRG.60997.2/maker-Fvb4-1-augustus-gene-162.55-mRNA-1/augustus_masked-Fvb5-1-processed-gene-92.15-mRNA-1/maker-Fvb2-4-augustus-gene-253.41-mRNA-1/maker-Fvb2-3-augustus-gene-40.44-mRNA-1/augustus_masked-Fvb1-1-processed-gene-271.7-mRNA-1/maker-Fvb7-1-augustus-gene-249.66-mRNA-1/augustus_masked-Fvb7-4-processed-gene-65.9-mRNA-1/maker-Fvb2-4-snap-gene-140.52-mRNA-1/MSTRG.26861.2/augus…	31
ko00920	ko00920	Sulfur metabolism	17/2511	185/47885	0.017976751088934	0.149963949873476	0.130966358348744	MSTRG.28541.3/MSTRG.48779.3/MSTRG.53134.2/MSTRG.53134.3/augustus_masked-Fvb3-4-processed-gene-112.1-mRNA-1/maker-Fvb3-4-augustus-gene-118.27-mRNA-1/MSTRG.46613.2/MSTRG.46612.2/MSTRG.46715.3/maker-Fvb1-3-augustus-gene-56.41-mRNA-1/MSTRG.28541.2/snap_masked-Fvb3-1-processed-gene-311.18-mRNA-1/maker-Fvb3-3-augustus-gene-107.38-mRNA-1/MSTRG.5677.2/MSTRG.5677.3/MSTRG.50069.3/maker-Fvb6-1-snap-gene-330…	17
ko02024	ko02024	Quorum sensing	28/2511	351/47885	0.0188765974278275	0.153432856015931	0.133995819798074	maker-Fvb7-1-augustus-gene-211.41-mRNA-1/maker-Fvb1-1-augustus-gene-153.34-mRNA-1/augustus_masked-Fvb1-3-processed-gene-195.11-mRNA-1/maker-Fvb5-2-augustus-gene-227.45-mRNA-1/augustus_masked-Fvb5-1-processed-gene-33.1-mRNA-1/augustus_masked-Fvb7-4-processed-gene-86.11-mRNA-1/maker-Fvb2-2-augustus-gene-81.45-mRNA-1/maker-Fvb4-1-augustus-gene-135.50-mRNA-1/MSTRG.65251.1/maker-Fvb7-3-augustus-gene-9…	28
ko04392	ko04392	Hippo signaling pathway - multiple species	6/2511	42/47885	0.0214554437972313	0.169749311333222	0.148245289326373	maker-Fvb5-3-augustus-gene-131.33-mRNA-1/maker-Fvb1-3-augustus-gene-40.54-mRNA-1/snap_masked-Fvb1-1-processed-gene-237.33-mRNA-1/maker-Fvb1-4-augustus-gene-37.63-mRNA-1/maker-Fvb1-2-augustus-gene-60.58-mRNA-1/MSTRG.32135.3	6
ko04210	ko04210	Apoptosis	23/2511	279/47885	0.0222412959249688	0.169749311333222	0.148245289326373	MSTRG.10583.1/MSTRG.31484.1/maker-Fvb2-1-augustus-gene-167.52-mRNA-1/MSTRG.46566.3/maker-Fvb6-1-augustus-gene-3.36-mRNA-1/maker-Fvb6-2-augustus-gene-303.50-mRNA-1/MSTRG.11594.5/maker-Fvb1-3-augustus-gene-110.11-mRNA-1/maker-Fvb5-4-augustus-gene-204.19-mRNA-1/maker-Fvb6-4-snap-gene-340.49-mRNA-1/maker-Fvb1-3-snap-gene-53.42-mRNA-1/augustus_masked-Fvb6-2-processed-gene-303.15-mRNA-1/MSTRG.26861.2/M…	23
ko04922	ko04922	Glucagon signaling pathway	33/2511	435/47885	0.0224904450346855	0.169749311333222	0.148245289326373	augustus_masked-Fvb5-1-processed-gene-92.15-mRNA-1/snap_masked-Fvb6-1-processed-gene-303.18-mRNA-1/maker-Fvb6-2-augustus-gene-295.48-mRNA-1/snap_masked-Fvb6-4-processed-gene-71.17-mRNA-1/snap_masked-Fvb1-3-processed-gene-33.21-mRNA-1/maker-Fvb6-2-snap-gene-346.53-mRNA-1/snap_masked-Fvb6-3-processed-gene-430.20-mRNA-1/maker-Fvb4-2-augustus-gene-0.56-mRNA-1/MSTRG.21327.6/maker-Fvb3-3-snap-gene-5.44…	33
ko04740	ko04740	Olfactory transduction	5/2511	32/47885	0.0243962031992399	0.175763554867251	0.153497642138758	augustus_masked-Fvb5-1-processed-gene-92.15-mRNA-1/augustus_masked-Fvb4-4-processed-gene-93.10-mRNA-1/augustus_masked-Fvb5-3-processed-gene-198.1-mRNA-1/snap_masked-Fvb5-2-processed-gene-82.32-mRNA-1/augustus_masked-Fvb6-2-processed-gene-305.8-mRNA-1	5
ko04744	ko04744	Phototransduction	5/2511	32/47885	0.0243962031992399	0.175763554867251	0.153497642138758	augustus_masked-Fvb5-1-processed-gene-92.15-mRNA-1/augustus_masked-Fvb4-4-processed-gene-93.10-mRNA-1/augustus_masked-Fvb5-3-processed-gene-198.1-mRNA-1/snap_masked-Fvb5-2-processed-gene-82.32-mRNA-1/augustus_masked-Fvb6-2-processed-gene-305.8-mRNA-1	5
ko04723	ko04723	Retrograde endocannabinoid signaling	25/2511	317/47885	0.028586441211801	0.201375596980909	0.175865123712366	MSTRG.31484.1/MSTRG.42180.3/MSTRG.47465.2/MSTRG.56529.1/MSTRG.28290.2/MSTRG.56808.2/maker-Fvb5-3-augustus-gene-178.33-mRNA-1/MSTRG.52511.2/maker-Fvb7-3-snap-gene-88.41-mRNA-1/MSTRG.26861.2/MSTRG.42709.3/augustus_masked-Fvb6-3-processed-gene-1.5-mRNA-1/MSTRG.64715.4/MSTRG.64715.2/MSTRG.7593.2/maker-Fvb2-4-augustus-gene-239.48-mRNA-1/maker-Fvb2-1-augustus-gene-231.48-mRNA-1/MSTRG.20897.4/maker-Fvb5…	25
ko00140	ko00140	Steroid hormone biosynthesis	15/2511	169/47885	0.0328601691522847	0.22381278372539	0.19545994394746	augustus_masked-Fvb5-1-processed-gene-3.12-mRNA-1/maker-Fvb6-1-augustus-gene-118.32-mRNA-1/maker-Fvb1-2-snap-gene-61.64-mRNA-1/maker-Fvb5-2-augustus-gene-2.45-mRNA-1/maker-Fvb5-4-snap-gene-62.84-mRNA-1/maker-Fvb5-1-augustus-gene-4.59-mRNA-1/maker-Fvb2-3-augustus-gene-158.20-mRNA-1/MSTRG.33158.3/maker-Fvb1-3-snap-gene-42.80-mRNA-1/maker-Fvb6-2-snap-gene-325.73-mRNA-1/MSTRG.4471.4/maker-Fvb5-3-snap…	15
ko04927	ko04927	Cortisol synthesis and secretion	11/2511	112/47885	0.033299264766732	0.22381278372539	0.19545994394746	augustus_masked-Fvb5-1-processed-gene-3.12-mRNA-1/maker-Fvb5-2-augustus-gene-2.45-mRNA-1/maker-Fvb5-4-snap-gene-62.84-mRNA-1/maker-Fvb5-1-augustus-gene-4.59-mRNA-1/MSTRG.33158.3/MSTRG.45243.2/maker-Fvb6-2-snap-gene-325.73-mRNA-1/maker-Fvb5-3-snap-gene-211.74-mRNA-1/maker-Fvb5-2-snap-gene-3.47-mRNA-1/maker-Fvb5-3-snap-gene-271.64-mRNA-1/maker-Fvb6-4-augustus-gene-204.40-mRNA-1	11
ko05020	ko05020	Prion diseases	13/2511	141/47885	0.0345170995191588	0.22381278372539	0.19545994394746	MSTRG.31484.1/maker-Fvb5-4-augustus-gene-57.53-mRNA-1/MSTRG.48759.2/MSTRG.26861.2/MSTRG.52978.1/MSTRG.20897.4/MSTRG.34902.2/maker-Fvb6-2-augustus-gene-245.60-mRNA-1/maker-Fvb5-3-augustus-gene-216.46-mRNA-1/maker-Fvb5-2-snap-gene-65.61-mRNA-1/maker-Fvb4-2-augustus-gene-110.31-mRNA-1/maker-Fvb5-4-augustus-gene-2.38-mRNA-1/maker-Fvb6-1-augustus-gene-338.49-mRNA-1	13
ko04745	ko04745	Phototransduction - fly	5/2511	35/47885	0.0345956668849971	0.22381278372539	0.19545994394746	augustus_masked-Fvb5-1-processed-gene-92.15-mRNA-1/augustus_masked-Fvb4-4-processed-gene-93.10-mRNA-1/augustus_masked-Fvb5-3-processed-gene-198.1-mRNA-1/snap_masked-Fvb5-2-processed-gene-82.32-mRNA-1/augustus_masked-Fvb6-2-processed-gene-305.8-mRNA-1	5
ko00053	ko00053	Ascorbate and aldarate metabolism	21/2511	263/47885	0.0375080958761963	0.237801327855084	0.207676404535571	MSTRG.15820.4/maker-Fvb6-4-augustus-gene-184.28-mRNA-1/maker-Fvb3-4-augustus-gene-238.69-mRNA-1/MSTRG.27885.2/MSTRG.29855.4/maker-Fvb3-3-augustus-gene-221.30-mRNA-1/maker-Fvb4-4-augustus-gene-49.36-mRNA-1/MSTRG.27581.6/snap_masked-Fvb5-1-processed-gene-25.29-mRNA-1/MSTRG.37218.2/MSTRG.3561.3/maker-Fvb6-3-augustus-gene-192.31-mRNA-1/maker-Fvb6-1-augustus-gene-343.61-mRNA-1/augustus_masked-Fvb6-2-p…	21
ko04976	ko04976	Bile secretion	20/2511	249/47885	0.0394543715052184	0.245235995434397	0.214169240575283	MSTRG.9794.2/maker-Fvb6-3-augustus-gene-28.42-mRNA-1/MSTRG.49342.2/maker-Fvb4-2-augustus-gene-85.25-mRNA-1/MSTRG.56241.1/maker-Fvb2-2-snap-gene-112.47-mRNA-1/maker-Fvb7-1-snap-gene-308.79-mRNA-1/MSTRG.23882.2/MSTRG.30976.2/maker-Fvb6-3-snap-gene-108.51-mRNA-1/maker-Fvb6-4-augustus-gene-115.14-mRNA-1/maker-Fvb1-1-augustus-gene-235.45-mRNA-1/MSTRG.61029.2/augustus_masked-Fvb6-1-processed-gene-34.12…	20
ko03410	ko03410	Base excision repair	16/2511	189/47885	0.0409262285649482	0.24949258567478	0.217886601469259	MSTRG.10583.1/maker-Fvb2-1-augustus-gene-167.52-mRNA-1/maker-Fvb3-2-augustus-gene-71.31-mRNA-1/MSTRG.60616.3/snap_masked-Fvb1-3-processed-gene-260.10-mRNA-1/maker-Fvb3-1-augustus-gene-247.19-mRNA-1/snap_masked-Fvb1-2-processed-gene-77.41-mRNA-1/maker-Fvb1-2-augustus-gene-182.30-mRNA-1/MSTRG.16638.2/MSTRG.22836.2/maker-Fvb3-2-augustus-gene-200.27-mRNA-1/maker-Fvb3-2-snap-gene-160.29-mRNA-1/maker-F…	16
ko00903	ko00903	Limonene and pinene degradation	7/2511	62/47885	0.0430295595712936	0.252599451557408	0.220599886301174	MSTRG.15820.4/MSTRG.27885.2/MSTRG.29855.4/MSTRG.27581.6/snap_masked-Fvb5-1-processed-gene-25.29-mRNA-1/MSTRG.3561.3/snap_masked-Fvb4-1-processed-gene-190.41-mRNA-1	7
ko00981	ko00981	Insect hormone biosynthesis	7/2511	62/47885	0.0430295595712936	0.252599451557408	0.220599886301174	MSTRG.15820.4/MSTRG.27885.2/MSTRG.29855.4/MSTRG.27581.6/snap_masked-Fvb5-1-processed-gene-25.29-mRNA-1/MSTRG.3561.3/snap_masked-Fvb4-1-processed-gene-190.41-mRNA-1	7
ko00942	ko00942	Anthocyanin biosynthesis	4/2511	27/47885	0.0505487101188693	0.291344383776029	0.254436569593543	augustus_masked-Fvb4-4-processed-gene-147.2-mRNA-1/maker-Fvb4-4-augustus-gene-207.13-mRNA-1/maker-Fvb4-3-snap-gene-151.39-mRNA-1/augustus_masked-Fvb4-3-processed-gene-151.7-mRNA-1	4
ko00061	ko00061	Fatty acid biosynthesis	18/2511	226/47885	0.0520869961880918	0.294849603421877	0.257497744313311	MSTRG.32009.2/maker-Fvb2-2-augustus-gene-118.44-mRNA-1/maker-Fvb4-3-snap-gene-57.69-mRNA-1/augustus_masked-Fvb5-1-processed-gene-33.1-mRNA-1/MSTRG.39293.2/MSTRG.18763.1/MSTRG.36880.1/snap_masked-Fvb6-1-processed-gene-279.27-mRNA-1/maker-Fvb4-3-augustus-gene-99.53-mRNA-1/MSTRG.46626.2/maker-Fvb6-4-augustus-gene-304.62-mRNA-1/MSTRG.53321.2/MSTRG.43354.2/maker-Fvb5-4-snap-gene-25.74-mRNA-1/MSTRG.461…	18
ko04750	ko04750	Inflammatory mediator regulation of TRP channels	7/2511	65/47885	0.053330582075239	0.296592886278084	0.25902018625647	augustus_masked-Fvb5-1-processed-gene-92.15-mRNA-1/MSTRG.53067.2/MSTRG.53067.3/augustus_masked-Fvb4-4-processed-gene-93.10-mRNA-1/augustus_masked-Fvb5-3-processed-gene-198.1-mRNA-1/snap_masked-Fvb5-2-processed-gene-82.32-mRNA-1/augustus_masked-Fvb6-2-processed-gene-305.8-mRNA-1	7
ko04030	ko04030	G protein-coupled receptors [BR:ko04030]	8/2511	79/47885	0.0548811884127816	0.299954081497444	0.261955581716181	augustus_masked-Fvb6-3-processed-gene-321.6-mRNA-1/MSTRG.2513.2/MSTRG.2510.2/maker-Fvb1-4-snap-gene-55.73-mRNA-1/maker-Fvb1-3-snap-gene-62.65-mRNA-1/MSTRG.24540.4/MSTRG.24540.3/augustus_masked-Fvb6-1-processed-gene-258.4-mRNA-1	8
ko04713	ko04713	Circadian entrainment	11/2511	122/47885	0.0559683758082053	0.300711442901713	0.26261699977802	MSTRG.31484.1/augustus_masked-Fvb5-1-processed-gene-92.15-mRNA-1/MSTRG.26861.2/augustus_masked-Fvb4-4-processed-gene-93.10-mRNA-1/augustus_masked-Fvb5-3-processed-gene-198.1-mRNA-1/MSTRG.42709.3/MSTRG.20897.4/snap_masked-Fvb5-2-processed-gene-82.32-mRNA-1/maker-Fvb4-2-augustus-gene-110.31-mRNA-1/MSTRG.35887.4/augustus_masked-Fvb6-2-processed-gene-305.8-mRNA-1	11
ko04726	ko04726	Serotonergic synapse	13/2511	152/47885	0.0569983066915968	0.30114105368727	0.262992187015613	MSTRG.31484.1/maker-Fvb3-3-snap-gene-51.54-mRNA-1/MSTRG.26861.2/MSTRG.42709.3/MSTRG.20897.4/maker-Fvb3-4-snap-gene-208.75-mRNA-1/MSTRG.22083.1/MSTRG.18146.1/maker-Fvb4-2-augustus-gene-110.31-mRNA-1/snap_masked-Fvb3-2-processed-gene-97.24-mRNA-1/MSTRG.20078.7/MSTRG.20078.1/MSTRG.35887.4	13
ko05032	ko05032	Morphine addiction	8/2511	81/47885	0.0618602671088684	0.321470568418218	0.280746337353449	MSTRG.52511.2/maker-Fvb7-3-snap-gene-88.41-mRNA-1/MSTRG.42709.3/MSTRG.64715.4/MSTRG.64715.2/MSTRG.7593.2/MSTRG.62712.2/MSTRG.35887.4	8
ko00350	ko00350	Tyrosine metabolism	14/2511	171/47885	0.0664894334752109	0.339954038897449	0.296888302274711	maker-Fvb3-3-snap-gene-7.56-mRNA-1/augustus_masked-Fvb3-3-processed-gene-7.9-mRNA-1/MSTRG.9752.8/MSTRG.18771.1/MSTRG.41055.2/MSTRG.63786.2/MSTRG.5234.1/augustus_masked-Fvb6-1-processed-gene-88.7-mRNA-1/MSTRG.9749.2/maker-Fvb1-4-snap-gene-123.49-mRNA-1/maker-Fvb1-3-augustus-gene-140.24-mRNA-1/augustus_masked-Fvb3-1-processed-gene-296.7-mRNA-1/maker-Fvb2-1-augustus-gene-245.50-mRNA-1/MSTRG.41860.1	14
ko04924	ko04924	Renin secretion	10/2511	112/47885	0.0698169384531605	0.351301103010347	0.30679790832383	augustus_masked-Fvb5-1-processed-gene-92.15-mRNA-1/MSTRG.21327.6/augustus_masked-Fvb4-4-processed-gene-93.10-mRNA-1/augustus_masked-Fvb5-3-processed-gene-198.1-mRNA-1/MSTRG.42709.3/maker-Fvb2-1-snap-gene-211.61-mRNA-1/maker-Fvb2-3-snap-gene-69.60-mRNA-1/snap_masked-Fvb5-2-processed-gene-82.32-mRNA-1/MSTRG.35887.4/augustus_masked-Fvb6-2-processed-gene-305.8-mRNA-1	10
ko04214	ko04214	Apoptosis - fly	16/2511	208/47885	0.0816143653506321	0.40424615337735	0.353035823802899	MSTRG.10583.1/MSTRG.31484.1/maker-Fvb2-4-augustus-gene-175.59-mRNA-1/maker-Fvb2-1-augustus-gene-167.52-mRNA-1/MSTRG.46566.3/MSTRG.5871.2/MSTRG.11594.5/MSTRG.26861.2/MSTRG.45243.2/MSTRG.52893.2/MSTRG.22836.2/MSTRG.20897.4/maker-Fvb3-2-snap-gene-160.29-mRNA-1/maker-Fvb6-3-snap-gene-382.72-mRNA-1/maker-Fvb4-2-augustus-gene-110.31-mRNA-1/maker-Fvb6-4-augustus-gene-204.40-mRNA-1	16
ko04970	ko04970	Salivary secretion	5/2511	45/47885	0.0853452779207645	0.41622235539819	0.363494867905442	augustus_masked-Fvb5-1-processed-gene-92.15-mRNA-1/augustus_masked-Fvb4-4-processed-gene-93.10-mRNA-1/augustus_masked-Fvb5-3-processed-gene-198.1-mRNA-1/snap_masked-Fvb5-2-processed-gene-82.32-mRNA-1/augustus_masked-Fvb6-2-processed-gene-305.8-mRNA-1	5
ko00073	ko00073	Cutin, suberine and wax biosynthesis	10/2511	118/47885	0.0914737718159643	0.439164361306882	0.38353055627996	maker-Fvb7-1-augustus-gene-124.24-mRNA-1/MSTRG.37198.2/maker-Fvb3-2-augustus-gene-159.13-mRNA-1/maker-Fvb3-4-augustus-gene-52.46-mRNA-1/MSTRG.56799.2/augustus_masked-Fvb2-2-processed-gene-66.1-mRNA-1/maker-Fvb7-2-augustus-gene-82.39-mRNA-1/maker-Fvb7-4-snap-gene-154.38-mRNA-1/MSTRG.57024.2/maker-Fvb3-4-augustus-gene-153.26-mRNA-1	10
ko05031	ko05031	Amphetamine addiction	12/2511	149/47885	0.0928202277841044	0.439164361306882	0.38353055627996	augustus_masked-Fvb5-1-processed-gene-92.15-mRNA-1/MSTRG.53067.2/MSTRG.21327.6/MSTRG.53067.3/augustus_masked-Fvb4-4-processed-gene-93.10-mRNA-1/augustus_masked-Fvb5-3-processed-gene-198.1-mRNA-1/MSTRG.45243.2/maker-Fvb2-1-snap-gene-211.61-mRNA-1/maker-Fvb2-3-snap-gene-69.60-mRNA-1/snap_masked-Fvb5-2-processed-gene-82.32-mRNA-1/augustus_masked-Fvb6-2-processed-gene-305.8-mRNA-1/maker-Fvb6-4-august…	12
ko00052	ko00052	Galactose metabolism	22/2511	312/47885	0.0988279794183033	0.460712786405914	0.40234920413334	MSTRG.41415.2/maker-Fvb1-2-augustus-gene-204.24-mRNA-1/maker-Fvb3-2-augustus-gene-292.35-mRNA-1/maker-Fvb6-2-augustus-gene-230.64-mRNA-1/maker-Fvb6-3-augustus-gene-90.43-mRNA-1/maker-Fvb3-1-augustus-gene-25.36-mRNA-1/MSTRG.24107.2/MSTRG.8206.2/maker-Fvb4-1-augustus-gene-189.50-mRNA-1/maker-Fvb4-3-augustus-gene-15.59-mRNA-1/snap_masked-Fvb6-2-processed-gene-31.14-mRNA-1/maker-Fvb6-4-augustus-gene-…	22
ko00626	ko00626	Naphthalene degradation	4/2511	34/47885	0.100607945204158	0.462213313474175	0.403659642848109	MSTRG.9752.8/MSTRG.63786.2/MSTRG.9749.2/maker-Fvb2-1-augustus-gene-245.50-mRNA-1	4
ko05030	ko05030	Cocaine addiction	4/2511	35/47885	0.109125658535663	0.489179735537009	0.427209930088771	MSTRG.42709.3/MSTRG.45243.2/MSTRG.35887.4/maker-Fvb6-4-augustus-gene-204.40-mRNA-1	4
ko04921	ko04921	Oxytocin signaling pathway	28/2511	417/47885	0.109563915530371	0.489179735537009	0.427209930088771	MSTRG.31484.1/augustus_masked-Fvb5-1-processed-gene-92.15-mRNA-1/snap_masked-Fvb6-1-processed-gene-303.18-mRNA-1/snap_masked-Fvb6-4-processed-gene-71.17-mRNA-1/maker-Fvb6-2-snap-gene-346.53-mRNA-1/snap_masked-Fvb6-3-processed-gene-430.20-mRNA-1/MSTRG.53067.2/MSTRG.21327.6/maker-Fvb3-3-snap-gene-5.44-mRNA-1/MSTRG.53067.3/MSTRG.18796.2/maker-Fvb4-4-snap-gene-207.15-mRNA-1/MSTRG.26861.2/augustus_mas…	28
