# Supplementary material for: Transcriptome Profile Analysis of Strawberry Leaves Reveals Flowering Regulation under Blue Light Treatment
Source: Int J Genomics. 2021 Jun 12;2021:5572076. doi: 10.1155/2021/5572076 (PMC8216796; doi:10.1155/2021/5572076)
Supplement: Supplementary Materials — Figure S1: a PCA plot of samples from different treatments and replications. Figure S2: a Pearson correlation heatmap of samples from different treatments and replications. Figure S3: a pie chart illustrating the percentage of DEGs. Figure S4: a bubble chart visualizing the top 50 enriched GO terms in DEGs. Figure S5: a heatmap of gene expression involved in the light signaling pathway. Figure S6: a heatmap of gene expression which is involved in the circadian rhythm floral induction. Table S1: the expression levels and the function annotations of DEGs. Table S2: the list of top 50 enriched GO terms in DEGs. Table S3: the list of enriched KEGG pathways in DEGs. Table S4: the expression levels of genes involving in light perception and transduction. Table S5: the expression levels of genes involving in the circadian rhythm floral induction pathway. Table S6: the expression levels and annotations of BBX genes in DEGs. [file 5572076.f1.zip › Supplemental Files/TableS2.csv]

	ONTOLOGY	ID	Description	GeneRatio	BgRatio	pvalue	p.adjust	qvalue	geneID	Count
GO:0010114	BP	GO:0010114	response to red light	67/2204	326/37529	1.7229396949833e-19	5.13091441166026e-16	4.88770787155788e-16	snap_masked-Fvb5-3-processed-gene-198.35-mRNA-1/maker-Fvb5-3-augustus-gene-189.52-mRNA-1/maker-Fvb7-2-augustus-gene-282.43-mRNA-1/maker-Fvb3-4-augustus-gene-264.34-mRNA-1/MSTRG.15897.2/snap_masked-Fvb6-4-processed-gene-244.15-mRNA-1/MSTRG.21026.1/MSTRG.50756.1/MSTRG.15396.3/maker-Fvb7-1-augustus-gene-294.33-mRNA-1/MSTRG.64689.2/maker-Fvb4-1-augustus-gene-172.44-mRNA-1/maker-Fvb5-2-augustus-gene-9…	67
GO:0009813	BP	GO:0009813	flavonoid biosynthetic process	42/2204	222/37529	1.59275598258298e-11	2.37161365806606e-08	2.2591986174006e-08	maker-Fvb1-4-augustus-gene-56.40-mRNA-1/MSTRG.65592.4/maker-Fvb7-3-augustus-gene-78.40-mRNA-1/MSTRG.37012.2/MSTRG.63697.1/MSTRG.56381.3/MSTRG.63696.3/maker-Fvb3-1-snap-gene-10.60-mRNA-1/maker-Fvb1-3-augustus-gene-64.31-mRNA-1/MSTRG.65592.1/maker-Fvb6-3-snap-gene-38.72-mRNA-1/MSTRG.12643.2/MSTRG.12643.1/maker-Fvb2-3-augustus-gene-199.30-mRNA-1/maker-Fvb7-2-snap-gene-10.38-mRNA-1/maker-Fvb2-1-augus…	42
GO:0009718	BP	GO:0009718	anthocyanin-containing compound biosynthetic process	29/2204	127/37529	2.13389659351757e-10	2.11824801849844e-07	2.01784256825609e-07	MSTRG.65592.4/MSTRG.63697.1/MSTRG.56381.3/MSTRG.63696.3/MSTRG.65592.1/maker-Fvb6-3-snap-gene-38.72-mRNA-1/MSTRG.12643.2/MSTRG.12643.1/maker-Fvb2-3-augustus-gene-199.30-mRNA-1/maker-Fvb7-2-snap-gene-10.38-mRNA-1/maker-Fvb2-1-augustus-gene-255.45-mRNA-1/MSTRG.65593.1/MSTRG.63696.6/MSTRG.12642.2/maker-Fvb5-3-augustus-gene-266.54-mRNA-1/maker-Fvb7-3-snap-gene-239.34-mRNA-1/MSTRG.56383.1/maker-Fvb7-4-…	29
GO:0009637	BP	GO:0009637	response to blue light	55/2204	375/37529	4.05909039747639e-10	2.94030099384312e-07	2.8009300407929e-07	maker-Fvb3-1-augustus-gene-31.30-mRNA-1/maker-Fvb4-3-augustus-gene-20.38-mRNA-1/augustus_masked-Fvb3-2-processed-gene-111.4-mRNA-1/maker-Fvb6-3-augustus-gene-28.42-mRNA-1/maker-Fvb7-2-augustus-gene-282.43-mRNA-1/MSTRG.49342.2/maker-Fvb3-2-augustus-gene-286.61-mRNA-1/snap_masked-Fvb6-4-processed-gene-244.15-mRNA-1/MSTRG.50756.1/MSTRG.56241.1/maker-Fvb7-1-augustus-gene-294.33-mRNA-1/augustus_masked…	55
GO:0009629	BP	GO:0009629	response to gravity	60/2204	430/37529	4.93670415353109e-10	2.94030099384312e-07	2.8009300407929e-07	MSTRG.40512.2/MSTRG.65592.4/maker-Fvb6-3-augustus-gene-28.42-mRNA-1/MSTRG.32474.3/MSTRG.49342.2/MSTRG.63697.1/MSTRG.56381.3/MSTRG.63696.3/maker-Fvb4-2-augustus-gene-85.25-mRNA-1/MSTRG.15396.3/MSTRG.56241.1/MSTRG.65592.1/maker-Fvb3-3-augustus-gene-35.60-mRNA-1/MSTRG.4223.2/maker-Fvb7-2-snap-gene-10.38-mRNA-1/MSTRG.65593.1/augustus_masked-Fvb5-1-processed-gene-94.1-mRNA-1/MSTRG.63696.6/MSTRG.30976.…	60
GO:0010218	BP	GO:0010218	response to far red light	49/2204	346/37529	1.14516964030477e-08	5.68385864804602e-06	5.41444242214274e-06	maker-Fvb5-4-augustus-gene-91.30-mRNA-1/maker-Fvb6-3-augustus-gene-28.42-mRNA-1/maker-Fvb7-2-augustus-gene-282.43-mRNA-1/maker-Fvb5-3-augustus-gene-168.19-mRNA-1/MSTRG.49342.2/maker-Fvb6-1-augustus-gene-48.60-mRNA-1/MSTRG.15897.2/snap_masked-Fvb6-4-processed-gene-244.15-mRNA-1/maker-Fvb6-3-augustus-gene-0.33-mRNA-1/MSTRG.50756.1/MSTRG.56241.1/maker-Fvb7-1-augustus-gene-294.33-mRNA-1/MSTRG.64689.2…	49
GO:0005982	BP	GO:0005982	starch metabolic process	48/2204	343/37529	2.35265896956879e-08	1.00088834448226e-05	9.53446003456825e-06	maker-Fvb5-2-augustus-gene-121.25-mRNA-1/maker-Fvb5-4-augustus-gene-101.39-mRNA-1/MSTRG.11891.3/maker-Fvb4-4-augustus-gene-152.34-mRNA-1/MSTRG.9727.5/MSTRG.32474.3/augustus_masked-Fvb7-3-processed-gene-12.10-mRNA-1/MSTRG.24699.1/MSTRG.25997.3/maker-Fvb2-2-snap-gene-237.61-mRNA-1/MSTRG.12830.2/MSTRG.62360.3/MSTRG.55999.1/maker-Fvb3-4-augustus-gene-261.53-mRNA-1/maker-Fvb7-2-snap-gene-60.51-mRNA-1/…	48
GO:0005983	BP	GO:0005983	starch catabolic process	28/2204	160/37529	2.02291922737183e-07	7.37774897271768e-05	7.02804195025773e-05	maker-Fvb5-2-augustus-gene-121.25-mRNA-1/maker-Fvb5-4-augustus-gene-101.39-mRNA-1/MSTRG.11891.3/maker-Fvb4-4-augustus-gene-152.34-mRNA-1/augustus_masked-Fvb7-3-processed-gene-12.10-mRNA-1/MSTRG.24699.1/MSTRG.62360.3/MSTRG.55999.1/maker-Fvb7-2-snap-gene-60.51-mRNA-1/MSTRG.33065.3/maker-Fvb4-3-augustus-gene-29.59-mRNA-1/snap_masked-Fvb4-2-processed-gene-26.32-mRNA-1/MSTRG.11891.1/MSTRG.26421.2/MSTR…	28
GO:0031540	BP	GO:0031540	regulation of anthocyanin biosynthetic process	15/2204	53/37529	2.42383564859034e-07	7.37774897271768e-05	7.02804195025773e-05	MSTRG.65592.4/MSTRG.63697.1/MSTRG.56381.3/MSTRG.63696.3/MSTRG.65592.1/maker-Fvb7-2-snap-gene-10.38-mRNA-1/MSTRG.65593.1/MSTRG.63696.6/maker-Fvb7-3-snap-gene-239.34-mRNA-1/MSTRG.56383.1/MSTRG.58841.1/MSTRG.58840.1/MSTRG.56382.1/MSTRG.58839.3/maker-Fvb7-4-snap-gene-214.35-mRNA-1	15
GO:0009850	BP	GO:0009850	auxin metabolic process	38/2204	263/37529	2.87569930106986e-07	7.37774897271768e-05	7.02804195025773e-05	maker-Fvb1-1-augustus-gene-273.44-mRNA-1/maker-Fvb1-1-augustus-gene-273.43-mRNA-1/MSTRG.12703.2/MSTRG.1812.7/MSTRG.25858.2/MSTRG.30446.2/maker-Fvb2-2-augustus-gene-23.36-mRNA-1/MSTRG.21860.1/MSTRG.21448.2/MSTRG.16795.1/MSTRG.50878.1/MSTRG.39961.8/snap_masked-Fvb1-2-processed-gene-50.37-mRNA-1/MSTRG.55350.3/maker-Fvb4-1-augustus-gene-143.26-mRNA-1/MSTRG.47358.8/MSTRG.47358.5/MSTRG.44466.2/MSTRG.44…	38
GO:0009251	BP	GO:0009251	glucan catabolic process	28/2204	163/37529	3.01159837815399e-07	7.37774897271768e-05	7.02804195025773e-05	maker-Fvb5-2-augustus-gene-121.25-mRNA-1/maker-Fvb5-4-augustus-gene-101.39-mRNA-1/MSTRG.11891.3/maker-Fvb4-4-augustus-gene-152.34-mRNA-1/augustus_masked-Fvb7-3-processed-gene-12.10-mRNA-1/MSTRG.24699.1/MSTRG.62360.3/MSTRG.55999.1/maker-Fvb7-2-snap-gene-60.51-mRNA-1/MSTRG.33065.3/maker-Fvb4-3-augustus-gene-29.59-mRNA-1/snap_masked-Fvb4-2-processed-gene-26.32-mRNA-1/MSTRG.11891.1/MSTRG.26421.2/MSTR…	28
GO:0044247	BP	GO:0044247	cellular polysaccharide catabolic process	28/2204	163/37529	3.01159837815399e-07	7.37774897271768e-05	7.02804195025773e-05	maker-Fvb5-2-augustus-gene-121.25-mRNA-1/maker-Fvb5-4-augustus-gene-101.39-mRNA-1/MSTRG.11891.3/maker-Fvb4-4-augustus-gene-152.34-mRNA-1/augustus_masked-Fvb7-3-processed-gene-12.10-mRNA-1/MSTRG.24699.1/MSTRG.62360.3/MSTRG.55999.1/maker-Fvb7-2-snap-gene-60.51-mRNA-1/MSTRG.33065.3/maker-Fvb4-3-augustus-gene-29.59-mRNA-1/snap_masked-Fvb4-2-processed-gene-26.32-mRNA-1/MSTRG.11891.1/MSTRG.26421.2/MSTR…	28
GO:0009812	BP	GO:0009812	flavonoid metabolic process	42/2204	307/37529	3.22064260058193e-07	7.37774897271768e-05	7.02804195025773e-05	maker-Fvb1-4-augustus-gene-56.40-mRNA-1/MSTRG.65592.4/maker-Fvb7-3-augustus-gene-78.40-mRNA-1/MSTRG.37012.2/MSTRG.63697.1/MSTRG.56381.3/MSTRG.63696.3/maker-Fvb3-1-snap-gene-10.60-mRNA-1/maker-Fvb1-3-augustus-gene-64.31-mRNA-1/MSTRG.65592.1/maker-Fvb6-3-snap-gene-38.72-mRNA-1/MSTRG.12643.2/MSTRG.12643.1/maker-Fvb2-3-augustus-gene-199.30-mRNA-1/maker-Fvb7-2-snap-gene-10.38-mRNA-1/maker-Fvb2-1-augus…	42
GO:0009962	BP	GO:0009962	regulation of flavonoid biosynthetic process	20/2204	94/37529	4.44074245302954e-07	9.44609358937283e-05	8.99834654955985e-05	MSTRG.65592.4/MSTRG.63697.1/MSTRG.56381.3/MSTRG.63696.3/maker-Fvb3-1-snap-gene-10.60-mRNA-1/MSTRG.65592.1/maker-Fvb7-2-snap-gene-10.38-mRNA-1/MSTRG.65593.1/MSTRG.63696.6/MSTRG.65334.2/maker-Fvb7-3-snap-gene-239.34-mRNA-1/maker-Fvb3-1-augustus-gene-304.62-mRNA-1/MSTRG.56383.1/maker-Fvb3-2-augustus-gene-20.53-mRNA-1/MSTRG.58841.1/MSTRG.58840.1/MSTRG.19291.2/MSTRG.56382.1/MSTRG.58839.3/maker-Fvb7-4-…	20
GO:0000272	BP	GO:0000272	polysaccharide catabolic process	29/2204	186/37529	1.49001576182565e-06	0.000284073181125739	0.000270608046069021	maker-Fvb5-2-augustus-gene-121.25-mRNA-1/maker-Fvb5-4-augustus-gene-101.39-mRNA-1/MSTRG.11891.3/maker-Fvb4-4-augustus-gene-152.34-mRNA-1/augustus_masked-Fvb7-3-processed-gene-12.10-mRNA-1/MSTRG.24699.1/MSTRG.62360.3/MSTRG.55999.1/maker-Fvb7-2-snap-gene-60.51-mRNA-1/MSTRG.33065.3/maker-Fvb4-3-augustus-gene-29.59-mRNA-1/snap_masked-Fvb4-2-processed-gene-26.32-mRNA-1/MSTRG.11891.1/MSTRG.26421.2/MSTR…	29
GO:0090354	BP	GO:0090354	regulation of auxin metabolic process	14/2204	53/37529	1.52624946205904e-06	0.000284073181125739	0.000270608046069021	MSTRG.12703.2/MSTRG.50878.1/MSTRG.55350.3/MSTRG.47358.8/MSTRG.47358.5/MSTRG.44466.2/MSTRG.44466.4/MSTRG.44466.5/MSTRG.49929.1/MSTRG.49929.2/maker-Fvb2-4-augustus-gene-249.49-mRNA-1/maker-Fvb2-1-augustus-gene-252.51-mRNA-1/MSTRG.50878.6/maker-Fvb6-1-augustus-gene-85.44-mRNA-1	14
GO:0010017	BP	GO:0010017	red or far-red light signaling pathway	30/2204	200/37529	2.25428602183381e-06	0.000372959098501171	0.000355280750224684	maker-Fvb5-4-augustus-gene-91.30-mRNA-1/maker-Fvb5-3-augustus-gene-168.19-mRNA-1/maker-Fvb6-1-augustus-gene-48.60-mRNA-1/maker-Fvb2-1-augustus-gene-212.68-mRNA-1/maker-Fvb6-3-augustus-gene-0.33-mRNA-1/MSTRG.15396.3/augustus_masked-Fvb5-1-processed-gene-94.1-mRNA-1/MSTRG.50878.1/augustus_masked-Fvb6-2-processed-gene-183.0-mRNA-1/augustus_masked-Fvb5-2-processed-gene-83.9-mRNA-1/maker-Fvb4-1-august…	30
GO:0071489	BP	GO:0071489	cellular response to red or far red light	30/2204	200/37529	2.25428602183381e-06	0.000372959098501171	0.000355280750224684	maker-Fvb5-4-augustus-gene-91.30-mRNA-1/maker-Fvb5-3-augustus-gene-168.19-mRNA-1/maker-Fvb6-1-augustus-gene-48.60-mRNA-1/maker-Fvb2-1-augustus-gene-212.68-mRNA-1/maker-Fvb6-3-augustus-gene-0.33-mRNA-1/MSTRG.15396.3/augustus_masked-Fvb5-1-processed-gene-94.1-mRNA-1/MSTRG.50878.1/augustus_masked-Fvb6-2-processed-gene-183.0-mRNA-1/augustus_masked-Fvb5-2-processed-gene-83.9-mRNA-1/maker-Fvb4-1-august…	30
GO:0051176	BP	GO:0051176	positive regulation of sulfur metabolic process	8/2204	19/37529	5.88352235045768e-06	0.000922164713666472	0.000878453891107117	maker-Fvb5-4-augustus-gene-36.73-mRNA-1/maker-Fvb3-1-augustus-gene-190.33-mRNA-1/maker-Fvb5-1-augustus-gene-42.82-mRNA-1/maker-Fvb3-3-augustus-gene-112.25-mRNA-1/maker-Fvb3-4-augustus-gene-176.33-mRNA-1/maker-Fvb5-2-augustus-gene-38.51-mRNA-1/maker-Fvb5-3-augustus-gene-240.50-mRNA-1/maker-Fvb3-2-augustus-gene-130.24-mRNA-1	8
GO:0000023	BP	GO:0000023	maltose metabolic process	10/2204	32/37529	9.34215301737792e-06	0.00139104658428757	0.00132511065167545	maker-Fvb5-2-augustus-gene-121.25-mRNA-1/maker-Fvb5-4-augustus-gene-101.39-mRNA-1/augustus_masked-Fvb7-3-processed-gene-12.10-mRNA-1/MSTRG.3805.1/MSTRG.3805.2/MSTRG.3805.4/augustus_masked-Fvb1-2-processed-gene-244.6-mRNA-1/maker-Fvb5-1-augustus-gene-130.60-mRNA-1/MSTRG.63781.2/maker-Fvb5-3-augustus-gene-159.33-mRNA-1	10
GO:0010031	BP	GO:0010031	circumnutation	10/2204	33/37529	1.26989897587969e-05	0.001800837690557	0.00171547756390765	MSTRG.32474.3/maker-Fvb2-1-augustus-gene-212.68-mRNA-1/maker-Fvb5-3-snap-gene-199.53-mRNA-1/MSTRG.40554.1/maker-Fvb5-1-augustus-gene-91.48-mRNA-1/MSTRG.35297.2/maker-Fvb2-3-augustus-gene-68.52-mRNA-1/snap_masked-Fvb4-4-processed-gene-10.35-mRNA-1/MSTRG.37953.2/MSTRG.10203.4	10
GO:0010161	BP	GO:0010161	red light signaling pathway	12/2204	48/37529	1.56844098564822e-05	0.00203079011098278	0.0019345301859597	MSTRG.15396.3/MSTRG.50878.1/MSTRG.44466.2/MSTRG.44466.4/MSTRG.44466.5/MSTRG.8651.1/MSTRG.49929.1/MSTRG.49929.2/snap_masked-Fvb2-2-processed-gene-80.23-mRNA-1/MSTRG.50878.6/maker-Fvb6-1-augustus-gene-85.44-mRNA-1/MSTRG.33392.2	12
GO:0071491	BP	GO:0071491	cellular response to red light	12/2204	48/37529	1.56844098564822e-05	0.00203079011098278	0.0019345301859597	MSTRG.15396.3/MSTRG.50878.1/MSTRG.44466.2/MSTRG.44466.4/MSTRG.44466.5/MSTRG.8651.1/MSTRG.49929.1/MSTRG.49929.2/snap_masked-Fvb2-2-processed-gene-80.23-mRNA-1/MSTRG.50878.6/maker-Fvb6-1-augustus-gene-85.44-mRNA-1/MSTRG.33392.2	12
GO:0050879	BP	GO:0050879	multicellular organismal movement	10/2204	34/37529	1.70445651438424e-05	0.00203557963814275	0.00193909268841494	MSTRG.32474.3/maker-Fvb2-1-augustus-gene-212.68-mRNA-1/maker-Fvb5-3-snap-gene-199.53-mRNA-1/MSTRG.40554.1/maker-Fvb5-1-augustus-gene-91.48-mRNA-1/MSTRG.35297.2/maker-Fvb2-3-augustus-gene-68.52-mRNA-1/snap_masked-Fvb4-4-processed-gene-10.35-mRNA-1/MSTRG.37953.2/MSTRG.10203.4	10
GO:0044275	BP	GO:0044275	cellular carbohydrate catabolic process	30/2204	221/37529	1.70884791650668e-05	0.00203557963814275	0.00193909268841494	maker-Fvb5-2-augustus-gene-121.25-mRNA-1/maker-Fvb5-4-augustus-gene-101.39-mRNA-1/MSTRG.11891.3/maker-Fvb4-4-augustus-gene-152.34-mRNA-1/augustus_masked-Fvb7-3-processed-gene-12.10-mRNA-1/MSTRG.24699.1/MSTRG.52815.7/MSTRG.62360.3/MSTRG.55999.1/maker-Fvb7-2-snap-gene-60.51-mRNA-1/MSTRG.33065.3/maker-Fvb4-3-augustus-gene-29.59-mRNA-1/snap_masked-Fvb4-2-processed-gene-26.32-mRNA-1/MSTRG.11891.1/MSTR…	30
GO:0046283	BP	GO:0046283	anthocyanin-containing compound metabolic process	29/2204	212/37529	2.02365923028354e-05	0.00231786814914783	0.00220800065814337	MSTRG.65592.4/MSTRG.63697.1/MSTRG.56381.3/MSTRG.63696.3/MSTRG.65592.1/maker-Fvb6-3-snap-gene-38.72-mRNA-1/MSTRG.12643.2/MSTRG.12643.1/maker-Fvb2-3-augustus-gene-199.30-mRNA-1/maker-Fvb7-2-snap-gene-10.38-mRNA-1/maker-Fvb2-1-augustus-gene-255.45-mRNA-1/MSTRG.65593.1/MSTRG.63696.6/MSTRG.12642.2/maker-Fvb5-3-augustus-gene-266.54-mRNA-1/maker-Fvb7-3-snap-gene-239.34-mRNA-1/MSTRG.56383.1/maker-Fvb7-4-…	29
GO:0048579	BP	GO:0048579	negative regulation of long-day photoperiodism, flowering	10/2204	35/37529	2.26087281807215e-05	0.00249365898230328	0.00237545896479705	MSTRG.55819.2/maker-Fvb6-1-augustus-gene-48.60-mRNA-1/maker-Fvb6-3-augustus-gene-72.41-mRNA-1/maker-Fvb6-3-augustus-gene-0.33-mRNA-1/maker-Fvb7-4-augustus-gene-83.25-mRNA-1/maker-Fvb6-2-augustus-gene-317.47-mRNA-1/MSTRG.50807.1/MSTRG.44373.1/snap_masked-Fvb2-1-processed-gene-128.12-mRNA-1/maker-Fvb6-2-augustus-gene-348.38-mRNA-1	10
GO:0009630	BP	GO:0009630	gravitropism	42/2204	364/37529	2.50437027933659e-05	0.00266357667566585	0.00253732251985418	MSTRG.40512.2/maker-Fvb6-3-augustus-gene-28.42-mRNA-1/MSTRG.32474.3/MSTRG.49342.2/maker-Fvb4-2-augustus-gene-85.25-mRNA-1/MSTRG.15396.3/MSTRG.56241.1/maker-Fvb3-3-augustus-gene-35.60-mRNA-1/MSTRG.4223.2/augustus_masked-Fvb5-1-processed-gene-94.1-mRNA-1/MSTRG.30976.2/maker-Fvb3-2-augustus-gene-264.47-mRNA-1/MSTRG.42368.2/augustus_masked-Fvb5-2-processed-gene-83.9-mRNA-1/MSTRG.18753.1/maker-Fvb4-1-…	42
GO:0009624	BP	GO:0009624	response to nematode	42/2204	365/37529	2.67210278095957e-05	0.00274397313161986	0.00261390816504031	maker-Fvb5-2-augustus-gene-105.40-mRNA-1/augustus_masked-Fvb2-4-processed-gene-5.2-mRNA-1/maker-Fvb1-4-augustus-gene-130.31-mRNA-1/MSTRG.19322.1/MSTRG.63814.6/augustus_masked-Fvb7-3-processed-gene-12.10-mRNA-1/maker-Fvb4-3-augustus-gene-93.52-mRNA-1/MSTRG.56590.1/maker-Fvb5-4-augustus-gene-74.40-mRNA-1/maker-Fvb2-1-augustus-gene-201.37-mRNA-1/maker-Fvb7-2-augustus-gene-218.47-mRNA-1/maker-Fvb6-1-…	42
GO:0010224	BP	GO:0010224	response to UV-B	42/2204	366/37529	2.85006814510461e-05	0.00282916764537384	0.00269506443896734	maker-Fvb1-4-augustus-gene-56.40-mRNA-1/MSTRG.65592.4/maker-Fvb7-3-augustus-gene-78.40-mRNA-1/maker-Fvb1-1-augustus-gene-215.41-mRNA-1/maker-Fvb7-1-snap-gene-284.76-mRNA-1/MSTRG.63697.1/MSTRG.56381.3/augustus_masked-Fvb7-2-processed-gene-311.0-mRNA-1/MSTRG.63696.3/maker-Fvb1-3-augustus-gene-64.31-mRNA-1/MSTRG.65592.1/maker-Fvb2-3-augustus-gene-199.30-mRNA-1/maker-Fvb7-2-snap-gene-10.38-mRNA-1/mak…	42
GO:0046148	BP	GO:0046148	pigment biosynthetic process	48/2204	440/37529	2.99645857919132e-05	0.00287853343510701	0.00274209027875063	MSTRG.15889.2/MSTRG.65592.4/MSTRG.37012.2/MSTRG.36329.2/MSTRG.63697.1/MSTRG.56381.3/MSTRG.63696.3/MSTRG.15396.3/MSTRG.65592.1/maker-Fvb6-3-snap-gene-38.72-mRNA-1/MSTRG.12643.2/MSTRG.12643.1/maker-Fvb2-3-augustus-gene-199.30-mRNA-1/maker-Fvb7-2-snap-gene-10.38-mRNA-1/maker-Fvb2-1-augustus-gene-255.45-mRNA-1/MSTRG.65593.1/maker-Fvb3-4-augustus-gene-138.24-mRNA-1/MSTRG.63696.6/MSTRG.47709.3/MSTRG.12…	48
GO:0009958	BP	GO:0009958	positive gravitropism	24/2204	164/37529	3.37244977263662e-05	0.00313848606965995	0.00298972109778148	MSTRG.40512.2/maker-Fvb6-3-augustus-gene-28.42-mRNA-1/MSTRG.49342.2/MSTRG.56241.1/maker-Fvb3-3-augustus-gene-35.60-mRNA-1/augustus_masked-Fvb5-1-processed-gene-94.1-mRNA-1/augustus_masked-Fvb5-2-processed-gene-83.9-mRNA-1/MSTRG.18753.1/maker-Fvb4-1-augustus-gene-143.26-mRNA-1/maker-Fvb3-1-augustus-gene-269.38-mRNA-1/MSTRG.41852.1/maker-Fvb6-4-augustus-gene-115.14-mRNA-1/MSTRG.63062.2/maker-Fvb5-3…	24
GO:0009851	BP	GO:0009851	auxin biosynthetic process	19/2204	116/37529	4.55152192314948e-05	0.0041074037233755	0.00391271182867236	maker-Fvb2-2-augustus-gene-23.36-mRNA-1/MSTRG.50878.1/MSTRG.55350.3/maker-Fvb4-1-augustus-gene-143.26-mRNA-1/MSTRG.47358.8/MSTRG.47358.5/MSTRG.44466.2/MSTRG.44466.4/MSTRG.44466.5/snap_masked-Fvb2-2-processed-gene-78.12-mRNA-1/MSTRG.49929.1/MSTRG.49929.2/MSTRG.41852.1/maker-Fvb5-3-augustus-gene-243.37-mRNA-1/MSTRG.34659.1/MSTRG.50878.6/maker-Fvb6-1-augustus-gene-85.44-mRNA-1/maker-Fvb5-2-snap-gene…	19
GO:0010600	BP	GO:0010600	regulation of auxin biosynthetic process	11/2204	46/37529	5.50957233113692e-05	0.00482573717709581	0.0045969961091065	MSTRG.50878.1/MSTRG.55350.3/MSTRG.47358.8/MSTRG.47358.5/MSTRG.44466.2/MSTRG.44466.4/MSTRG.44466.5/MSTRG.49929.1/MSTRG.49929.2/MSTRG.50878.6/maker-Fvb6-1-augustus-gene-85.44-mRNA-1	11
GO:0006714	BP	GO:0006714	sesquiterpenoid metabolic process	20/2204	128/37529	5.80347344532565e-05	0.00493792683433708	0.00470386795042184	snap_masked-Fvb6-2-processed-gene-329.22-mRNA-1/MSTRG.49856.1/augustus_masked-Fvb3-4-processed-gene-210.9-mRNA-1/MSTRG.21026.1/maker-Fvb6-3-augustus-gene-54.36-mRNA-1/MSTRG.55821.1/MSTRG.50804.2/augustus_masked-Fvb6-2-processed-gene-348.9-mRNA-1/MSTRG.15551.3/augustus_masked-Fvb5-4-processed-gene-140.4-mRNA-1/snap_masked-Fvb4-4-processed-gene-255.19-mRNA-1/MSTRG.8805.1/augustus_masked-Fvb3-4-proc…	20
GO:0007263	BP	GO:0007263	nitric oxide mediated signal transduction	6/2204	14/37529	8.12024281607327e-05	0.00671724530729617	0.00639884631266593	MSTRG.43952.2/maker-Fvb6-2-augustus-gene-295.50-mRNA-1/MSTRG.50534.2/MSTRG.49539.2/maker-Fvb6-1-augustus-gene-40.82-mRNA-1/maker-Fvb6-4-augustus-gene-334.50-mRNA-1	6
GO:0009692	BP	GO:0009692	ethylene metabolic process	23/2204	164/37529	9.49089880907817e-05	0.00672949920319876	0.00641051937104403	MSTRG.46471.3/MSTRG.50878.1/snap_masked-Fvb1-3-processed-gene-108.14-mRNA-1/MSTRG.55350.3/MSTRG.47358.8/MSTRG.47358.5/augustus_masked-Fvb6-1-processed-gene-298.0-mRNA-1/MSTRG.44466.2/MSTRG.44466.4/MSTRG.44466.5/MSTRG.49929.1/MSTRG.49929.2/maker-Fvb2-3-augustus-gene-74.28-mRNA-1/maker-Fvb1-2-augustus-gene-119.38-mRNA-1/MSTRG.15576.3/maker-Fvb1-1-augustus-gene-173.34-mRNA-1/MSTRG.42418.3/maker-Fvb7…	23
GO:0009693	BP	GO:0009693	ethylene biosynthetic process	23/2204	164/37529	9.49089880907817e-05	0.00672949920319876	0.00641051937104403	MSTRG.46471.3/MSTRG.50878.1/snap_masked-Fvb1-3-processed-gene-108.14-mRNA-1/MSTRG.55350.3/MSTRG.47358.8/MSTRG.47358.5/augustus_masked-Fvb6-1-processed-gene-298.0-mRNA-1/MSTRG.44466.2/MSTRG.44466.4/MSTRG.44466.5/MSTRG.49929.1/MSTRG.49929.2/maker-Fvb2-3-augustus-gene-74.28-mRNA-1/maker-Fvb1-2-augustus-gene-119.38-mRNA-1/MSTRG.15576.3/maker-Fvb1-1-augustus-gene-173.34-mRNA-1/MSTRG.42418.3/maker-Fvb7…	23
GO:0043449	BP	GO:0043449	cellular alkene metabolic process	23/2204	164/37529	9.49089880907817e-05	0.00672949920319876	0.00641051937104403	MSTRG.46471.3/MSTRG.50878.1/snap_masked-Fvb1-3-processed-gene-108.14-mRNA-1/MSTRG.55350.3/MSTRG.47358.8/MSTRG.47358.5/augustus_masked-Fvb6-1-processed-gene-298.0-mRNA-1/MSTRG.44466.2/MSTRG.44466.4/MSTRG.44466.5/MSTRG.49929.1/MSTRG.49929.2/maker-Fvb2-3-augustus-gene-74.28-mRNA-1/maker-Fvb1-2-augustus-gene-119.38-mRNA-1/MSTRG.15576.3/maker-Fvb1-1-augustus-gene-173.34-mRNA-1/MSTRG.42418.3/maker-Fvb7…	23
GO:0043450	BP	GO:0043450	alkene biosynthetic process	23/2204	164/37529	9.49089880907817e-05	0.00672949920319876	0.00641051937104403	MSTRG.46471.3/MSTRG.50878.1/snap_masked-Fvb1-3-processed-gene-108.14-mRNA-1/MSTRG.55350.3/MSTRG.47358.8/MSTRG.47358.5/augustus_masked-Fvb6-1-processed-gene-298.0-mRNA-1/MSTRG.44466.2/MSTRG.44466.4/MSTRG.44466.5/MSTRG.49929.1/MSTRG.49929.2/maker-Fvb2-3-augustus-gene-74.28-mRNA-1/maker-Fvb1-2-augustus-gene-119.38-mRNA-1/MSTRG.15576.3/maker-Fvb1-1-augustus-gene-173.34-mRNA-1/MSTRG.42418.3/maker-Fvb7…	23
GO:1900673	BP	GO:1900673	olefin metabolic process	23/2204	164/37529	9.49089880907817e-05	0.00672949920319876	0.00641051937104403	MSTRG.46471.3/MSTRG.50878.1/snap_masked-Fvb1-3-processed-gene-108.14-mRNA-1/MSTRG.55350.3/MSTRG.47358.8/MSTRG.47358.5/augustus_masked-Fvb6-1-processed-gene-298.0-mRNA-1/MSTRG.44466.2/MSTRG.44466.4/MSTRG.44466.5/MSTRG.49929.1/MSTRG.49929.2/maker-Fvb2-3-augustus-gene-74.28-mRNA-1/maker-Fvb1-2-augustus-gene-119.38-mRNA-1/MSTRG.15576.3/maker-Fvb1-1-augustus-gene-173.34-mRNA-1/MSTRG.42418.3/maker-Fvb7…	23
GO:1900674	BP	GO:1900674	olefin biosynthetic process	23/2204	164/37529	9.49089880907817e-05	0.00672949920319876	0.00641051937104403	MSTRG.46471.3/MSTRG.50878.1/snap_masked-Fvb1-3-processed-gene-108.14-mRNA-1/MSTRG.55350.3/MSTRG.47358.8/MSTRG.47358.5/augustus_masked-Fvb6-1-processed-gene-298.0-mRNA-1/MSTRG.44466.2/MSTRG.44466.4/MSTRG.44466.5/MSTRG.49929.1/MSTRG.49929.2/maker-Fvb2-3-augustus-gene-74.28-mRNA-1/maker-Fvb1-2-augustus-gene-119.38-mRNA-1/MSTRG.15576.3/maker-Fvb1-1-augustus-gene-173.34-mRNA-1/MSTRG.42418.3/maker-Fvb7…	23
GO:0019079	BP	GO:0019079	viral genome replication	8/2204	28/37529	0.000150371792583858	0.0104141208910402	0.00992048913129738	snap_masked-Fvb4-3-processed-gene-44.51-mRNA-1/MSTRG.32884.1/MSTRG.19485.2/MSTRG.30256.1/maker-Fvb4-1-augustus-gene-160.20-mRNA-1/MSTRG.28221.3/MSTRG.28221.2/maker-Fvb4-4-augustus-gene-41.47-mRNA-1	8
GO:0009606	BP	GO:0009606	tropism	46/2204	447/37529	0.000172138112690962	0.011650620445311	0.0110983783182331	MSTRG.40512.2/maker-Fvb3-1-augustus-gene-31.30-mRNA-1/maker-Fvb6-3-augustus-gene-28.42-mRNA-1/MSTRG.32474.3/MSTRG.49342.2/maker-Fvb3-2-augustus-gene-286.61-mRNA-1/maker-Fvb4-2-augustus-gene-85.25-mRNA-1/MSTRG.15396.3/MSTRG.56241.1/maker-Fvb3-3-augustus-gene-35.60-mRNA-1/MSTRG.4223.2/augustus_masked-Fvb5-1-processed-gene-94.1-mRNA-1/MSTRG.30976.2/maker-Fvb3-2-augustus-gene-264.47-mRNA-1/MSTRG.4236…	46
GO:0048838	BP	GO:0048838	release of seed from dormancy	5/2204	11/37529	0.000238249862649243	0.0154240889341184	0.0146929835203595	MSTRG.21026.1/augustus_masked-Fvb5-4-processed-gene-140.4-mRNA-1/MSTRG.17180.2/maker-Fvb3-1-augustus-gene-57.19-mRNA-1/maker-Fvb3-4-snap-gene-59.48-mRNA-1	5
GO:0097438	BP	GO:0097438	exit from dormancy	5/2204	11/37529	0.000238249862649243	0.0154240889341184	0.0146929835203595	MSTRG.21026.1/augustus_masked-Fvb5-4-processed-gene-140.4-mRNA-1/MSTRG.17180.2/maker-Fvb3-1-augustus-gene-57.19-mRNA-1/maker-Fvb3-4-snap-gene-59.48-mRNA-1	5
GO:0048574	BP	GO:0048574	long-day photoperiodism, flowering	17/2204	111/37529	0.000258833488301264	0.0164001303864077	0.0156227603801099	augustus_masked-Fvb6-1-processed-gene-24.11-mRNA-1/MSTRG.55819.2/maker-Fvb6-1-augustus-gene-48.60-mRNA-1/maker-Fvb6-3-augustus-gene-72.41-mRNA-1/MSTRG.64658.4/maker-Fvb6-3-augustus-gene-0.33-mRNA-1/MSTRG.59781.3/MSTRG.14952.4/maker-Fvb7-4-augustus-gene-83.25-mRNA-1/MSTRG.57550.6/MSTRG.18739.3/maker-Fvb6-2-augustus-gene-317.47-mRNA-1/MSTRG.50807.1/MSTRG.44373.1/snap_masked-Fvb2-1-processed-gene-12…	17
GO:0006801	BP	GO:0006801	superoxide metabolic process	11/2204	55/37529	0.000303641983882054	0.0188384547500158	0.0179455076000468	augustus_masked-Fvb5-3-processed-gene-150.7-mRNA-1/MSTRG.48759.2/MSTRG.52978.1/MSTRG.35783.2/MSTRG.5677.2/MSTRG.5677.3/MSTRG.42623.1/maker-Fvb6-2-augustus-gene-245.60-mRNA-1/MSTRG.38303.2/MSTRG.40123.2/maker-Fvb6-1-augustus-gene-338.49-mRNA-1	11
GO:0009739	BP	GO:0009739	response to gibberellin	48/2204	486/37529	0.000326985301648832	0.0198726985369433	0.0189307279901956	maker-Fvb5-2-snap-gene-49.75-mRNA-1/MSTRG.41415.2/snap_masked-Fvb5-3-processed-gene-198.35-mRNA-1/MSTRG.11891.3/MSTRG.49856.1/augustus_masked-Fvb5-1-processed-gene-121.10-mRNA-1/MSTRG.64658.4/MSTRG.51237.1/MSTRG.15396.3/MSTRG.59781.3/maker-Fvb6-3-augustus-gene-30.69-mRNA-1/maker-Fvb4-1-augustus-gene-172.44-mRNA-1/maker-Fvb2-3-snap-gene-5.61-mRNA-1/maker-Fvb6-1-augustus-gene-35.51-mRNA-1/snap_mask…	48
GO:0042430	BP	GO:0042430	indole-containing compound metabolic process	24/2204	190/37529	0.000342609840822136	0.0204058421193664	0.0194386004424349	maker-Fvb1-1-augustus-gene-273.44-mRNA-1/maker-Fvb1-1-augustus-gene-273.43-mRNA-1/MSTRG.12703.2/MSTRG.1812.7/maker-Fvb2-1-augustus-gene-136.45-mRNA-1/MSTRG.30446.2/snap_masked-Fvb1-2-processed-gene-50.37-mRNA-1/MSTRG.55350.3/maker-Fvb4-1-augustus-gene-143.26-mRNA-1/MSTRG.47358.8/MSTRG.47358.5/maker-Fvb3-1-augustus-gene-190.33-mRNA-1/MSTRG.41852.1/maker-Fvb3-3-augustus-gene-112.25-mRNA-1/maker-Fvb…	24
GO:0071478	BP	GO:0071478	cellular response to radiation	43/2204	426/37529	0.000413673599463428	0.0236907688308094	0.0225678208614158	maker-Fvb5-4-augustus-gene-91.30-mRNA-1/maker-Fvb7-2-augustus-gene-282.43-mRNA-1/maker-Fvb5-3-augustus-gene-168.19-mRNA-1/maker-Fvb6-1-augustus-gene-48.60-mRNA-1/maker-Fvb2-1-augustus-gene-212.68-mRNA-1/maker-Fvb6-3-augustus-gene-0.33-mRNA-1/MSTRG.15396.3/maker-Fvb7-1-augustus-gene-294.33-mRNA-1/maker-Fvb2-3-snap-gene-5.61-mRNA-1/maker-Fvb7-4-augustus-gene-14.55-mRNA-1/augustus_masked-Fvb5-1-proc…	43
GO:0071482	BP	GO:0071482	cellular response to light stimulus	43/2204	426/37529	0.000413673599463428	0.0236907688308094	0.0225678208614158	maker-Fvb5-4-augustus-gene-91.30-mRNA-1/maker-Fvb7-2-augustus-gene-282.43-mRNA-1/maker-Fvb5-3-augustus-gene-168.19-mRNA-1/maker-Fvb6-1-augustus-gene-48.60-mRNA-1/maker-Fvb2-1-augustus-gene-212.68-mRNA-1/maker-Fvb6-3-augustus-gene-0.33-mRNA-1/MSTRG.15396.3/maker-Fvb7-1-augustus-gene-294.33-mRNA-1/maker-Fvb2-3-snap-gene-5.61-mRNA-1/maker-Fvb7-4-augustus-gene-14.55-mRNA-1/augustus_masked-Fvb5-1-proc…	43
GO:0009746	BP	GO:0009746	response to hexose	34/2204	314/37529	0.000462001524263106	0.0259592554576515	0.0247287806929309	MSTRG.43179.3/MSTRG.1337.5/MSTRG.19322.1/MSTRG.4542.2/snap_masked-Fvb6-4-processed-gene-244.15-mRNA-1/maker-Fvb2-3-snap-gene-5.61-mRNA-1/MSTRG.15539.2/maker-Fvb2-2-snap-gene-112.47-mRNA-1/MSTRG.53153.3/augustus_masked-Fvb3-4-processed-gene-55.5-mRNA-1/MSTRG.55715.1/augustus_masked-Fvb6-1-processed-gene-135.0-mRNA-1/augustus_masked-Fvb3-3-processed-gene-246.10-mRNA-1/MSTRG.26384.6/augustus_masked-…	34
GO:0009934	BP	GO:0009934	regulation of meristem structural organization	13/2204	77/37529	0.000513840359136507	0.0283373442501577	0.0269941475218886	maker-Fvb4-3-augustus-gene-313.39-mRNA-1/maker-Fvb1-1-augustus-gene-111.25-mRNA-1/maker-Fvb2-4-augustus-gene-253.41-mRNA-1/maker-Fvb2-3-augustus-gene-40.44-mRNA-1/maker-Fvb5-1-augustus-gene-143.29-mRNA-1/maker-Fvb1-4-augustus-gene-141.28-mRNA-1/maker-Fvb6-2-augustus-gene-243.25-mRNA-1/maker-Fvb1-2-augustus-gene-122.22-mRNA-1/MSTRG.48686.1/MSTRG.46198.2/maker-Fvb1-3-augustus-gene-162.27-mRNA-1/mak…	13
GO:0006767	BP	GO:0006767	water-soluble vitamin metabolic process	29/2204	255/37529	0.000530967583556086	0.0287494811605459	0.0273867490465771	MSTRG.24282.5/MSTRG.59739.2/maker-Fvb2-1-augustus-gene-7.38-mRNA-1/MSTRG.29186.3/maker-Fvb4-4-augustus-gene-49.36-mRNA-1/MSTRG.6498.1/maker-Fvb7-3-augustus-gene-18.53-mRNA-1/maker-Fvb3-4-augustus-gene-138.24-mRNA-1/maker-Fvb3-3-augustus-gene-116.43-mRNA-1/MSTRG.26565.2/MSTRG.57702.2/maker-Fvb6-1-augustus-gene-343.61-mRNA-1/MSTRG.23335.4/augustus_masked-Fvb6-2-processed-gene-258.15-mRNA-1/maker-Fv…	29
GO:0042364	BP	GO:0042364	water-soluble vitamin biosynthetic process	28/2204	244/37529	0.000568475727923278	0.0302307271027772	0.0287977835855871	MSTRG.24282.5/MSTRG.59739.2/maker-Fvb2-1-augustus-gene-7.38-mRNA-1/MSTRG.29186.3/maker-Fvb4-4-augustus-gene-49.36-mRNA-1/MSTRG.6498.1/maker-Fvb7-3-augustus-gene-18.53-mRNA-1/maker-Fvb3-3-augustus-gene-116.43-mRNA-1/MSTRG.26565.2/MSTRG.57702.2/maker-Fvb6-1-augustus-gene-343.61-mRNA-1/MSTRG.23335.4/augustus_masked-Fvb6-2-processed-gene-258.15-mRNA-1/maker-Fvb3-1-augustus-gene-185.23-mRNA-1/MSTRG.23…	28
GO:0019430	BP	GO:0019430	removal of superoxide radicals	8/2204	34/37529	0.000640963180800976	0.0312916123348411	0.0298083826101576	augustus_masked-Fvb5-3-processed-gene-150.7-mRNA-1/MSTRG.48759.2/MSTRG.52978.1/MSTRG.35783.2/MSTRG.42623.1/maker-Fvb6-2-augustus-gene-245.60-mRNA-1/MSTRG.40123.2/maker-Fvb6-1-augustus-gene-338.49-mRNA-1	8
GO:0071450	BP	GO:0071450	cellular response to oxygen radical	8/2204	34/37529	0.000640963180800976	0.0312916123348411	0.0298083826101576	augustus_masked-Fvb5-3-processed-gene-150.7-mRNA-1/MSTRG.48759.2/MSTRG.52978.1/MSTRG.35783.2/MSTRG.42623.1/maker-Fvb6-2-augustus-gene-245.60-mRNA-1/MSTRG.40123.2/maker-Fvb6-1-augustus-gene-338.49-mRNA-1	8
GO:0071451	BP	GO:0071451	cellular response to superoxide	8/2204	34/37529	0.000640963180800976	0.0312916123348411	0.0298083826101576	augustus_masked-Fvb5-3-processed-gene-150.7-mRNA-1/MSTRG.48759.2/MSTRG.52978.1/MSTRG.35783.2/MSTRG.42623.1/maker-Fvb6-2-augustus-gene-245.60-mRNA-1/MSTRG.40123.2/maker-Fvb6-1-augustus-gene-338.49-mRNA-1	8
GO:0098869	BP	GO:0098869	cellular oxidant detoxification	8/2204	34/37529	0.000640963180800976	0.0312916123348411	0.0298083826101576	augustus_masked-Fvb5-3-processed-gene-150.7-mRNA-1/MSTRG.48759.2/MSTRG.52978.1/MSTRG.35783.2/MSTRG.42623.1/maker-Fvb6-2-augustus-gene-245.60-mRNA-1/MSTRG.40123.2/maker-Fvb6-1-augustus-gene-338.49-mRNA-1	8
GO:1990748	BP	GO:1990748	cellular detoxification	8/2204	34/37529	0.000640963180800976	0.0312916123348411	0.0298083826101576	augustus_masked-Fvb5-3-processed-gene-150.7-mRNA-1/MSTRG.48759.2/MSTRG.52978.1/MSTRG.35783.2/MSTRG.42623.1/maker-Fvb6-2-augustus-gene-245.60-mRNA-1/MSTRG.40123.2/maker-Fvb6-1-augustus-gene-338.49-mRNA-1	8
GO:0006268	BP	GO:0006268	DNA unwinding involved in DNA replication	7/2204	27/37529	0.000747420218747815	0.0353304351020792	0.0336557642360127	maker-Fvb2-1-augustus-gene-54.25-mRNA-1/maker-Fvb4-4-augustus-gene-81.42-mRNA-1/maker-Fvb2-4-augustus-gene-72.33-mRNA-1/maker-Fvb5-1-augustus-gene-293.44-mRNA-1/maker-Fvb1-1-augustus-gene-268.42-mRNA-1/maker-Fvb3-4-augustus-gene-230.47-mRNA-1/maker-Fvb2-3-augustus-gene-162.31-mRNA-1	7
GO:0048281	BP	GO:0048281	inflorescence morphogenesis	7/2204	27/37529	0.000747420218747815	0.0353304351020792	0.0336557642360127	maker-Fvb2-4-augustus-gene-125.28-mRNA-1/maker-Fvb2-3-augustus-gene-4.37-mRNA-1/maker-Fvb2-2-augustus-gene-103.54-mRNA-1/maker-Fvb2-3-augustus-gene-114.44-mRNA-1/MSTRG.12332.2/maker-Fvb2-2-augustus-gene-114.46-mRNA-1/maker-Fvb2-1-augustus-gene-97.33-mRNA-1	7
GO:0010023	BP	GO:0010023	proanthocyanidin biosynthetic process	10/2204	52/37529	0.000782222544759809	0.0363977927858548	0.0346725289165737	MSTRG.50871.1/MSTRG.55750.2/maker-Fvb2-4-augustus-gene-108.18-mRNA-1/maker-Fvb5-3-augustus-gene-266.54-mRNA-1/maker-Fvb6-2-augustus-gene-355.42-mRNA-1/maker-Fvb6-4-augustus-gene-289.36-mRNA-1/MSTRG.8863.3/MSTRG.37123.2/MSTRG.37123.3/maker-Fvb6-1-snap-gene-85.49-mRNA-1	10
GO:0009687	BP	GO:0009687	abscisic acid metabolic process	14/2204	91/37529	0.000836713674106108	0.0371900495744476	0.0354272325485618	MSTRG.49856.1/augustus_masked-Fvb3-4-processed-gene-210.9-mRNA-1/MSTRG.21026.1/MSTRG.55821.1/MSTRG.50804.2/augustus_masked-Fvb6-2-processed-gene-348.9-mRNA-1/augustus_masked-Fvb5-4-processed-gene-140.4-mRNA-1/snap_masked-Fvb4-4-processed-gene-255.19-mRNA-1/augustus_masked-Fvb3-4-processed-gene-264.5-mRNA-1/MSTRG.17180.2/MSTRG.38303.2/MSTRG.33392.2/maker-Fvb3-1-augustus-gene-57.19-mRNA-1/maker-Fvb…	14
GO:0043288	BP	GO:0043288	apocarotenoid metabolic process	14/2204	91/37529	0.000836713674106108	0.0371900495744476	0.0354272325485618	MSTRG.49856.1/augustus_masked-Fvb3-4-processed-gene-210.9-mRNA-1/MSTRG.21026.1/MSTRG.55821.1/MSTRG.50804.2/augustus_masked-Fvb6-2-processed-gene-348.9-mRNA-1/augustus_masked-Fvb5-4-processed-gene-140.4-mRNA-1/snap_masked-Fvb4-4-processed-gene-255.19-mRNA-1/augustus_masked-Fvb3-4-processed-gene-264.5-mRNA-1/MSTRG.17180.2/MSTRG.38303.2/MSTRG.33392.2/maker-Fvb3-1-augustus-gene-57.19-mRNA-1/maker-Fvb…	14
GO:1902644	BP	GO:1902644	tertiary alcohol metabolic process	14/2204	91/37529	0.000836713674106108	0.0371900495744476	0.0354272325485618	MSTRG.49856.1/augustus_masked-Fvb3-4-processed-gene-210.9-mRNA-1/MSTRG.21026.1/MSTRG.55821.1/MSTRG.50804.2/augustus_masked-Fvb6-2-processed-gene-348.9-mRNA-1/augustus_masked-Fvb5-4-processed-gene-140.4-mRNA-1/snap_masked-Fvb4-4-processed-gene-255.19-mRNA-1/augustus_masked-Fvb3-4-processed-gene-264.5-mRNA-1/MSTRG.17180.2/MSTRG.38303.2/MSTRG.33392.2/maker-Fvb3-1-augustus-gene-57.19-mRNA-1/maker-Fvb…	14
GO:0001678	BP	GO:0001678	cellular glucose homeostasis	12/2204	72/37529	0.000937083402078063	0.0393047094561757	0.0374416570585675	MSTRG.15539.2/maker-Fvb2-2-snap-gene-112.47-mRNA-1/MSTRG.53153.3/MSTRG.53153.2/maker-Fvb6-2-augustus-gene-258.60-mRNA-1/MSTRG.47297.2/maker-Fvb6-2-augustus-gene-38.20-mRNA-1/maker-Fvb6-1-augustus-gene-343.51-mRNA-1/maker-Fvb6-2-snap-gene-155.26-mRNA-1/maker-Fvb6-3-augustus-gene-402.72-mRNA-1/maker-Fvb2-1-augustus-gene-237.46-mRNA-1/maker-Fvb2-4-snap-gene-132.42-mRNA-1	12
GO:0071326	BP	GO:0071326	cellular response to monosaccharide stimulus	12/2204	72/37529	0.000937083402078063	0.0393047094561757	0.0374416570585675	MSTRG.15539.2/maker-Fvb2-2-snap-gene-112.47-mRNA-1/MSTRG.53153.3/MSTRG.53153.2/maker-Fvb6-2-augustus-gene-258.60-mRNA-1/MSTRG.47297.2/maker-Fvb6-2-augustus-gene-38.20-mRNA-1/maker-Fvb6-1-augustus-gene-343.51-mRNA-1/maker-Fvb6-2-snap-gene-155.26-mRNA-1/maker-Fvb6-3-augustus-gene-402.72-mRNA-1/maker-Fvb2-1-augustus-gene-237.46-mRNA-1/maker-Fvb2-4-snap-gene-132.42-mRNA-1	12
GO:0071331	BP	GO:0071331	cellular response to hexose stimulus	12/2204	72/37529	0.000937083402078063	0.0393047094561757	0.0374416570585675	MSTRG.15539.2/maker-Fvb2-2-snap-gene-112.47-mRNA-1/MSTRG.53153.3/MSTRG.53153.2/maker-Fvb6-2-augustus-gene-258.60-mRNA-1/MSTRG.47297.2/maker-Fvb6-2-augustus-gene-38.20-mRNA-1/maker-Fvb6-1-augustus-gene-343.51-mRNA-1/maker-Fvb6-2-snap-gene-155.26-mRNA-1/maker-Fvb6-3-augustus-gene-402.72-mRNA-1/maker-Fvb2-1-augustus-gene-237.46-mRNA-1/maker-Fvb2-4-snap-gene-132.42-mRNA-1	12
GO:0071333	BP	GO:0071333	cellular response to glucose stimulus	12/2204	72/37529	0.000937083402078063	0.0393047094561757	0.0374416570585675	MSTRG.15539.2/maker-Fvb2-2-snap-gene-112.47-mRNA-1/MSTRG.53153.3/MSTRG.53153.2/maker-Fvb6-2-augustus-gene-258.60-mRNA-1/MSTRG.47297.2/maker-Fvb6-2-augustus-gene-38.20-mRNA-1/maker-Fvb6-1-augustus-gene-343.51-mRNA-1/maker-Fvb6-2-snap-gene-155.26-mRNA-1/maker-Fvb6-3-augustus-gene-402.72-mRNA-1/maker-Fvb2-1-augustus-gene-237.46-mRNA-1/maker-Fvb2-4-snap-gene-132.42-mRNA-1	12
GO:0006833	BP	GO:0006833	water transport	19/2204	147/37529	0.00102596267256121	0.0424349560956568	0.0404235292770829	maker-Fvb7-1-snap-gene-216.46-mRNA-1/maker-Fvb7-1-augustus-gene-239.56-mRNA-1/maker-Fvb7-4-augustus-gene-49.58-mRNA-1/maker-Fvb2-3-augustus-gene-4.37-mRNA-1/MSTRG.47837.4/maker-Fvb3-4-augustus-gene-90.22-mRNA-1/MSTRG.51883.5/MSTRG.51883.6/augustus_masked-Fvb6-1-processed-gene-218.5-mRNA-1/MSTRG.47297.2/MSTRG.42052.2/maker-Fvb6-2-augustus-gene-38.20-mRNA-1/maker-Fvb7-1-augustus-gene-257.46-mRNA-1/…	19
GO:0042044	BP	GO:0042044	fluid transport	19/2204	148/37529	0.00111350178511936	0.0454247714532253	0.0432716266892094	maker-Fvb7-1-snap-gene-216.46-mRNA-1/maker-Fvb7-1-augustus-gene-239.56-mRNA-1/maker-Fvb7-4-augustus-gene-49.58-mRNA-1/maker-Fvb2-3-augustus-gene-4.37-mRNA-1/MSTRG.47837.4/maker-Fvb3-4-augustus-gene-90.22-mRNA-1/MSTRG.51883.5/MSTRG.51883.6/augustus_masked-Fvb6-1-processed-gene-218.5-mRNA-1/MSTRG.47297.2/MSTRG.42052.2/maker-Fvb6-2-augustus-gene-38.20-mRNA-1/maker-Fvb7-1-augustus-gene-257.46-mRNA-1/…	19
GO:0006813	BP	GO:0006813	potassium ion transport	37/2204	369/37529	0.00113016065486748	0.0454813301377751	0.0433255044789169	maker-Fvb3-4-augustus-gene-54.25-mRNA-1/maker-Fvb6-3-snap-gene-68.48-mRNA-1/maker-Fvb7-2-augustus-gene-216.44-mRNA-1/maker-Fvb1-3-snap-gene-35.67-mRNA-1/MSTRG.61087.3/maker-Fvb4-1-snap-gene-41.47-mRNA-1/maker-Fvb7-1-snap-gene-297.66-mRNA-1/maker-Fvb4-3-augustus-gene-4.43-mRNA-1/maker-Fvb2-1-augustus-gene-201.37-mRNA-1/maker-Fvb7-1-snap-gene-242.62-mRNA-1/maker-Fvb5-4-snap-gene-23.51-mRNA-1/MSTRG.…	37
GO:0034284	BP	GO:0034284	response to monosaccharide	34/2204	332/37529	0.00122707417428779	0.0487230252137207	0.0464135424520085	MSTRG.43179.3/MSTRG.1337.5/MSTRG.19322.1/MSTRG.4542.2/snap_masked-Fvb6-4-processed-gene-244.15-mRNA-1/maker-Fvb2-3-snap-gene-5.61-mRNA-1/MSTRG.15539.2/maker-Fvb2-2-snap-gene-112.47-mRNA-1/MSTRG.53153.3/augustus_masked-Fvb3-4-processed-gene-55.5-mRNA-1/MSTRG.55715.1/augustus_masked-Fvb6-1-processed-gene-135.0-mRNA-1/augustus_masked-Fvb3-3-processed-gene-246.10-mRNA-1/MSTRG.26384.6/augustus_masked-…	34
GO:0009705	CC	GO:0009705	plant-type vacuole membrane	47/3129	385/58028	1.80686833830515e-07	6.61313811819686e-05	6.61313811819686e-05	MSTRG.50871.1/augustus_masked-Fvb3-4-processed-gene-225.10-mRNA-1/MSTRG.65592.4/maker-Fvb7-3-augustus-gene-78.40-mRNA-1/MSTRG.12703.2/maker-Fvb2-3-augustus-gene-36.60-mRNA-1/MSTRG.63814.6/MSTRG.55750.2/MSTRG.63697.1/MSTRG.56381.3/MSTRG.63696.3/MSTRG.56590.1/MSTRG.65592.1/MSTRG.21327.6/maker-Fvb7-2-snap-gene-10.38-mRNA-1/MSTRG.65593.1/MSTRG.63696.6/maker-Fvb7-2-augustus-gene-45.44-mRNA-1/maker-Fvb…	47
GO:0042406	CC	GO:0042406	extrinsic component of endoplasmic reticulum membrane	9/3129	20/58028	3.71547553631539e-07	6.79932023145717e-05	6.79932023145717e-05	maker-Fvb7-3-augustus-gene-78.40-mRNA-1/MSTRG.12643.2/MSTRG.12643.1/maker-Fvb2-1-augustus-gene-255.45-mRNA-1/MSTRG.12642.2/maker-Fvb7-1-snap-gene-246.50-mRNA-1/maker-Fvb2-4-snap-gene-258.87-mRNA-1/maker-Fvb5-4-snap-gene-66.64-mRNA-1/maker-Fvb2-3-augustus-gene-33.39-mRNA-1	9
GO:0010287	CC	GO:0010287	plastoglobule	45/3129	390/58028	1.5569665385129e-06	0.000189949917698574	0.000189949917698574	maker-Fvb7-2-augustus-gene-290.34-mRNA-1/snap_masked-Fvb1-1-processed-gene-266.26-mRNA-1/augustus_masked-Fvb6-1-processed-gene-77.2-mRNA-1/MSTRG.1279.2/snap_masked-Fvb6-4-processed-gene-244.15-mRNA-1/MSTRG.50756.1/snap_masked-Fvb6-4-processed-gene-40.18-mRNA-1/MSTRG.64689.2/maker-Fvb6-3-augustus-gene-390.52-mRNA-1/MSTRG.49819.2/augustus_masked-Fvb3-4-processed-gene-55.5-mRNA-1/MSTRG.55715.1/augus…	45
GO:0042644	CC	GO:0042644	chloroplast nucleoid	11/3129	55/58028	0.000145528097079208	0.0133158208827475	0.0133158208827475	maker-Fvb6-3-augustus-gene-343.43-mRNA-1/MSTRG.27736.1/maker-Fvb3-4-augustus-gene-118.27-mRNA-1/snap_masked-Fvb7-1-processed-gene-270.29-mRNA-1/MSTRG.32385.2/MSTRG.46095.1/maker-Fvb4-3-augustus-gene-39.63-mRNA-1/maker-Fvb4-2-snap-gene-36.68-mRNA-1/maker-Fvb4-4-snap-gene-167.44-mRNA-1/MSTRG.27736.2/maker-Fvb7-3-augustus-gene-48.63-mRNA-1	11
GO:0031312	CC	GO:0031312	extrinsic component of organelle membrane	10/3129	50/58028	0.000289000906124317	0.0211548663283	0.0211548663283	maker-Fvb7-3-augustus-gene-78.40-mRNA-1/maker-Fvb4-2-augustus-gene-7.35-mRNA-1/MSTRG.12643.2/MSTRG.12643.1/maker-Fvb2-1-augustus-gene-255.45-mRNA-1/MSTRG.12642.2/maker-Fvb7-1-snap-gene-246.50-mRNA-1/maker-Fvb2-4-snap-gene-258.87-mRNA-1/maker-Fvb5-4-snap-gene-66.64-mRNA-1/maker-Fvb2-3-augustus-gene-33.39-mRNA-1	10
GO:0016160	MF	GO:0016160	amylase activity	16/1560	70/25957	3.02028040178238e-06	0.00237291374125043	0.00217311790742853	maker-Fvb5-2-augustus-gene-121.25-mRNA-1/maker-Fvb5-4-augustus-gene-101.39-mRNA-1/MSTRG.11891.3/MSTRG.55999.1/maker-Fvb4-3-augustus-gene-29.59-mRNA-1/snap_masked-Fvb4-2-processed-gene-26.32-mRNA-1/MSTRG.11891.1/maker-Fvb7-2-augustus-gene-180.58-mRNA-1/MSTRG.26421.2/MSTRG.14050.3/maker-Fvb5-1-augustus-gene-130.60-mRNA-1/MSTRG.30056.1/MSTRG.7980.3/maker-Fvb7-2-augustus-gene-115.58-mRNA-1/MSTRG.2740…	16
GO:0016168	MF	GO:0016168	chlorophyll binding	16/1560	73/25957	5.41143384549699e-06	0.00237291374125043	0.00217311790742853	MSTRG.26938.2/maker-Fvb4-1-snap-gene-131.50-mRNA-1/snap_masked-Fvb6-4-processed-gene-244.15-mRNA-1/augustus_masked-Fvb3-4-processed-gene-55.5-mRNA-1/MSTRG.55715.1/augustus_masked-Fvb6-1-processed-gene-135.0-mRNA-1/MSTRG.33180.2/augustus_masked-Fvb3-3-processed-gene-246.10-mRNA-1/maker-Fvb2-1-augustus-gene-177.47-mRNA-1/MSTRG.44500.1/maker-Fvb2-4-augustus-gene-196.54-mRNA-1/MSTRG.47299.1/MSTRG.285…	16
GO:0016709	MF	GO:0016709	oxidoreductase activity, acting on paired donors, with incorporation or reduction of molecular oxygen, NAD(P)H as one donor, and incorporation of one atom of oxygen	17/1560	87/25957	1.4211867165377e-05	0.00415460250134522	0.00380479110427462	augustus_masked-Fvb3-2-processed-gene-284.18-mRNA-1/maker-Fvb7-1-snap-gene-74.32-mRNA-1/maker-Fvb3-1-augustus-gene-54.21-mRNA-1/MSTRG.21026.1/maker-Fvb3-3-augustus-gene-265.35-mRNA-1/MSTRG.30921.2/maker-Fvb4-4-augustus-gene-79.29-mRNA-1/MSTRG.24340.2/maker-Fvb3-4-augustus-gene-28.69-mRNA-1/augustus_masked-Fvb5-4-processed-gene-140.4-mRNA-1/augustus_masked-Fvb1-1-processed-gene-214.1-mRNA-1/MSTRG.…	17
GO:0005222	MF	GO:0005222	intracellular cAMP-activated cation channel activity	6/1560	12/25957	3.14812122624842e-05	0.00690225578854966	0.00632109604112511	MSTRG.43952.2/maker-Fvb6-2-augustus-gene-295.50-mRNA-1/MSTRG.50534.2/MSTRG.49539.2/maker-Fvb6-1-augustus-gene-40.82-mRNA-1/maker-Fvb6-4-augustus-gene-334.50-mRNA-1	6
GO:0004497	MF	GO:0004497	monooxygenase activity	29/1560	218/25957	5.03669245942852e-05	0.00754176885814343	0.0069067630543881	augustus_masked-Fvb3-2-processed-gene-284.18-mRNA-1/maker-Fvb7-1-snap-gene-74.32-mRNA-1/maker-Fvb3-1-augustus-gene-54.21-mRNA-1/maker-Fvb1-1-augustus-gene-215.41-mRNA-1/augustus_masked-Fvb6-1-processed-gene-238.9-mRNA-1/MSTRG.21026.1/maker-Fvb3-3-augustus-gene-265.35-mRNA-1/MSTRG.30921.2/maker-Fvb4-4-augustus-gene-79.29-mRNA-1/maker-Fvb1-4-augustus-gene-58.62-mRNA-1/MSTRG.24340.2/MSTRG.54623.1/MS…	29
GO:0004556	MF	GO:0004556	alpha-amylase activity	8/1560	24/25957	5.15970503407761e-05	0.00754176885814343	0.0069067630543881	MSTRG.11891.3/maker-Fvb4-3-augustus-gene-29.59-mRNA-1/snap_masked-Fvb4-2-processed-gene-26.32-mRNA-1/MSTRG.11891.1/MSTRG.14050.3/MSTRG.30056.1/MSTRG.7980.3/MSTRG.27403.3	8
GO:0035251	MF	GO:0035251	UDP-glucosyltransferase activity	42/1560	383/25957	0.000128618645490757	0.0131115432122729	0.0120075706306958	MSTRG.1337.5/maker-Fvb1-1-augustus-gene-273.44-mRNA-1/maker-Fvb1-1-augustus-gene-273.43-mRNA-1/MSTRG.4542.2/MSTRG.1812.7/augustus_masked-Fvb7-4-processed-gene-54.12-mRNA-1/MSTRG.30446.2/maker-Fvb4-4-augustus-gene-49.36-mRNA-1/maker-Fvb2-3-augustus-gene-199.30-mRNA-1/maker-Fvb7-1-augustus-gene-307.62-mRNA-1/maker-Fvb5-1-augustus-gene-279.31-mRNA-1/maker-Fvb4-3-snap-gene-13.62-mRNA-1/snap_masked-Fv…	42
GO:0016705	MF	GO:0016705	oxidoreductase activity, acting on paired donors, with incorporation or reduction of molecular oxygen	33/1560	276/25957	0.000133029331620621	0.0131115432122729	0.0120075706306958	augustus_masked-Fvb3-2-processed-gene-284.18-mRNA-1/maker-Fvb7-1-snap-gene-74.32-mRNA-1/maker-Fvb3-1-augustus-gene-54.21-mRNA-1/augustus_masked-Fvb3-2-processed-gene-139.12-mRNA-1/augustus_masked-Fvb6-1-processed-gene-238.9-mRNA-1/MSTRG.21026.1/maker-Fvb3-3-augustus-gene-265.35-mRNA-1/MSTRG.30921.2/maker-Fvb4-4-augustus-gene-79.29-mRNA-1/MSTRG.24340.2/MSTRG.54623.1/augustus_masked-Fvb3-2-processe…	33
GO:0046906	MF	GO:0046906	tetrapyrrole binding	18/1560	113/25957	0.000136423583733642	0.0131115432122729	0.0120075706306958	MSTRG.26938.2/maker-Fvb4-1-snap-gene-131.50-mRNA-1/snap_masked-Fvb6-4-processed-gene-244.15-mRNA-1/augustus_masked-Fvb3-4-processed-gene-55.5-mRNA-1/MSTRG.55715.1/augustus_masked-Fvb6-1-processed-gene-135.0-mRNA-1/MSTRG.33180.2/augustus_masked-Fvb3-3-processed-gene-246.10-mRNA-1/augustus_masked-Fvb4-3-processed-gene-220.9-mRNA-1/maker-Fvb2-1-augustus-gene-177.47-mRNA-1/augustus_masked-Fvb4-4-proc…	18
GO:0004645	MF	GO:0004645	phosphorylase activity	10/1560	42/25957	0.000149504483606304	0.0131115432122729	0.0120075706306958	maker-Fvb6-2-augustus-gene-295.48-mRNA-1/maker-Fvb4-4-augustus-gene-49.36-mRNA-1/maker-Fvb4-2-augustus-gene-33.43-mRNA-1/snap_masked-Fvb3-4-processed-gene-53.33-mRNA-1/augustus_masked-Fvb3-2-processed-gene-264.12-mRNA-1/MSTRG.24299.2/MSTRG.22650.2/augustus_masked-Fvb6-2-processed-gene-309.8-mRNA-1/maker-Fvb3-4-augustus-gene-163.49-mRNA-1/MSTRG.23321.2	10
GO:0051536	MF	GO:0051536	iron-sulfur cluster binding	10/1560	45/25957	0.000274942320852897	0.0200937012823326	0.0184018412991895	maker-Fvb7-2-augustus-gene-268.43-mRNA-1/MSTRG.24282.5/maker-Fvb7-3-augustus-gene-9.68-mRNA-1/maker-Fvb5-4-augustus-gene-36.73-mRNA-1/MSTRG.23335.4/maker-Fvb5-1-augustus-gene-42.82-mRNA-1/MSTRG.23335.2/maker-Fvb5-2-augustus-gene-38.51-mRNA-1/MSTRG.24282.4/maker-Fvb5-3-augustus-gene-240.50-mRNA-1	10
GO:0051540	MF	GO:0051540	metal cluster binding	10/1560	45/25957	0.000274942320852897	0.0200937012823326	0.0184018412991895	maker-Fvb7-2-augustus-gene-268.43-mRNA-1/MSTRG.24282.5/maker-Fvb7-3-augustus-gene-9.68-mRNA-1/maker-Fvb5-4-augustus-gene-36.73-mRNA-1/MSTRG.23335.4/maker-Fvb5-1-augustus-gene-42.82-mRNA-1/MSTRG.23335.2/maker-Fvb5-2-augustus-gene-38.51-mRNA-1/MSTRG.24282.4/maker-Fvb5-3-augustus-gene-240.50-mRNA-1	10
GO:0046527	MF	GO:0046527	glucosyltransferase activity	45/1560	437/25957	0.000314766147260931	0.0212346085498336	0.0194466858591167	MSTRG.1337.5/maker-Fvb1-1-augustus-gene-273.44-mRNA-1/maker-Fvb1-1-augustus-gene-273.43-mRNA-1/MSTRG.4542.2/MSTRG.1812.7/augustus_masked-Fvb7-4-processed-gene-54.12-mRNA-1/MSTRG.30446.2/maker-Fvb4-4-augustus-gene-49.36-mRNA-1/maker-Fvb2-3-augustus-gene-199.30-mRNA-1/maker-Fvb4-1-augustus-gene-183.50-mRNA-1/maker-Fvb7-1-augustus-gene-307.62-mRNA-1/maker-Fvb5-1-augustus-gene-279.31-mRNA-1/maker-Fvb…	45
GO:0048037	MF	GO:0048037	cofactor binding	42/1560	401/25957	0.000344778019928671	0.0215978802483889	0.0197793706169606	MSTRG.26938.2/maker-Fvb4-1-snap-gene-131.50-mRNA-1/maker-Fvb7-2-augustus-gene-268.43-mRNA-1/MSTRG.24282.5/snap_masked-Fvb6-4-processed-gene-244.15-mRNA-1/maker-Fvb3-3-augustus-gene-77.41-mRNA-1/maker-Fvb7-3-augustus-gene-18.53-mRNA-1/maker-Fvb2-2-snap-gene-112.47-mRNA-1/maker-Fvb7-3-augustus-gene-9.68-mRNA-1/maker-Fvb5-4-augustus-gene-36.73-mRNA-1/augustus_masked-Fvb3-4-processed-gene-55.5-mRNA-1…	42
GO:0015299	MF	GO:0015299	solute:proton antiporter activity	12/1560	68/25957	0.000672608308015382	0.0383754724806803	0.0351443143524684	MSTRG.50871.1/MSTRG.55750.2/maker-Fvb2-4-augustus-gene-108.18-mRNA-1/MSTRG.46702.2/maker-Fvb6-2-augustus-gene-206.37-mRNA-1/MSTRG.52983.3/maker-Fvb6-2-augustus-gene-355.42-mRNA-1/maker-Fvb6-1-augustus-gene-287.47-mRNA-1/maker-Fvb6-4-augustus-gene-81.31-mRNA-1/maker-Fvb6-4-augustus-gene-289.36-mRNA-1/maker-Fvb6-2-augustus-gene-206.35-mRNA-1/maker-Fvb6-1-snap-gene-85.49-mRNA-1	12
GO:0005249	MF	GO:0005249	voltage-gated potassium channel activity	8/1560	34/25957	0.000743880310343859	0.0383754724806803	0.0351443143524684	MSTRG.43952.2/maker-Fvb6-2-augustus-gene-295.50-mRNA-1/MSTRG.50534.2/MSTRG.49539.2/maker-Fvb6-1-augustus-gene-40.82-mRNA-1/MSTRG.92.2/maker-Fvb1-1-snap-gene-23.29-mRNA-1/maker-Fvb6-4-augustus-gene-334.50-mRNA-1	8
GO:0005267	MF	GO:0005267	potassium channel activity	8/1560	34/25957	0.000743880310343859	0.0383754724806803	0.0351443143524684	MSTRG.43952.2/maker-Fvb6-2-augustus-gene-295.50-mRNA-1/MSTRG.50534.2/MSTRG.49539.2/maker-Fvb6-1-augustus-gene-40.82-mRNA-1/MSTRG.92.2/maker-Fvb1-1-snap-gene-23.29-mRNA-1/maker-Fvb6-4-augustus-gene-334.50-mRNA-1	8
GO:0010295	MF	GO:0010295	(+)-abscisic acid 8'-hydroxylase activity	5/1560	14/25957	0.000986791117486894	0.0480786561131114	0.0440305042480994	MSTRG.21026.1/augustus_masked-Fvb5-4-processed-gene-140.4-mRNA-1/MSTRG.17180.2/maker-Fvb3-1-augustus-gene-57.19-mRNA-1/maker-Fvb3-4-snap-gene-59.48-mRNA-1	5
